# Supplementary material for: EST and microarray analysis of horn development in Onthophagus beetles
Source: BMC Genomics. 2009 Oct 30;10:504. doi: 10.1186/1471-2164-10-504 (PMC2777201; doi:10.1186/1471-2164-10-504)
Supplement: Additional file 1 — Summary of BLASTx results of Onthophagus taurus ESTs against UniProtKB. Summary of BLASTx sequence alignments of non-redundant sequences from Ot libraries (refer Results section) against UniProtKB protein dataset. The top BLASTx hits with E-values < 10-5 are shown. [file 1471-2164-10-504-S1.xls]

## Sheet: Sheet1
Ot library ID	UniProtKB ID	gene description	E-value	Identity (%)
contig001	Q0PXX4_9HEMI	Putative fatty acid binding protein	3e-41	65.41
contig002	VATE_MANSE	Vacuolar ATP synthase subunit E (EC 36314) (V-ATPase E subunit) (Vacuolar proton pump E subunit) (V-ATPase 28 kDa subunit)	2e-63	76.85
contig003	Q9BPR4_BOMMO	Cuticle protein	2e-06	46.34
contig004	Q17KS1_AEDAE	Hypothetical protein	2e-06	24.41
contig005	TCTP_BOMMO	Translationally-controlled tumor protein homolog (TCTP) (BmTCTP)	6e-78	82.35
contig006	Q380I9_ANOGA	ENSANGP00000026450 (Fragment)	2e-10	76.92
contig007	Q8GUH3_ARATH	Hypothetical protein	4e-51	89.17
contig008	Q16SS3_AEDAE	GTP-binding protein alpha subunit, gna	2e-65	85.92
contig009	Q7PM19_ANOGA	ENSANGP00000014460 (Fragment)	3e-06	77.08
contig010	Q16RB6_AEDAE	Lipase	1e-31	39.02
contig011	LAR_DROME	Tyrosine-protein phosphatase Lar precursor (EC 31348) (Protein- tyrosine-phosphate phosphohydrolase) (dLAR)	3e-114	64.78
contig012	Q09JH1_9ACAR	Transcription initiation factor IID subunit	3e-48	96.94
contig013	Q9GRG2_TENMO	Prophenoloxidase activating factor	2e-127	58.97
contig014	MYSP1_DROME	Paramyosin, long form	5e-102	70.13
contig015	Q8T4Q7_AEDAE	Putative mucin-like protein	7e-21	44.74
contig016	Q6P4V5_BRARE	Zgc:77634	3e-95	70.34
contig017	Q0QHM4_9SCAR	Cytochrome oxidase subunit II (Fragment)	5e-98	81.45
contig019	Q29E05_DROPS	GA19603-PA (Fragment)	3e-25	63.48
contig020	Q306I2_APIME	Cytochrome P450 monooxygenase	6e-48	44.68
contig022	Q9V9U0_DROME	CG2150-PA (RE35358p)	2e-15	59.8
contig023	Q8JG73_BRARE	Casein kinase 1alpha S	3e-90	89.07
contig024	Q4PP90_9HYME	Mitochondrial malate dehydrogenase	1e-78	64.13
contig025	Q1HPN1_BOMMO	Heterotrimeric guanine nucleotide-binding protein beta subunit	8e-52	94.34
contig026	NU1M_ANOQU	NADH-ubiquinone oxidoreductase chain 1 (EC 1653) (NADH dehydrogenase subunit 1)	2e-80	69.86
contig027	Q1HQY1_AEDAE	26S proteasome regulatory chain 4 (26S protease regulatory subunit)	1e-165	96.4
contig028	Q0V9B0_XENTR	Hypothetical protein	2e-15	55.56
contig029	Q27J28_9NEOP	Fibrinolytic enzyme (Fragment)	5e-62	58.65
contig030	Q7YZB8_TENMO	Cockroach allergen-like protein	3e-22	34
contig031	Q4GXM2_9SCAR	Ribosomal protein L7e	9e-126	95.28
contig032	Q3KQ92_XENLA	Hypothetical protein	7e-61	69.41
contig033	CU19_LOCMI	Cuticle protein 19 (LM-19) (LM-ACP 19)	3e-24	57.8
contig034	Q7PR40_ANOGA	ENSANGP00000014982	8e-78	61.08
contig036	Q8IEV9_TENMO	Cuticular protein	2e-22	65.06
contig037	Q17GL4_AEDAE	Hypothetical protein	2e-31	50
contig038	Q17G80_AEDAE	Low molecular weight protein-tyrosine-phosphatase	1e-42	55.96
contig039	Q1HPV6_BOMMO	Hydroxysteroid dehydrogenase	1e-92	76.15
contig040	Q7PQ13_ANOGA	ENSANGP00000009943	1e-166	90.16
contig041	Q4LAZ7_9COLE	Ribosomal protein S26e	3e-59	94.83
contig042	Q7QHT0_ANOGA	ENSANGP00000018485	2e-58	52.85
contig043	Q1HQF5_AEDAE	Actin depolymerizing factor (Hypothetical protein)	4e-73	90.54
contig044	Q0IER5_AEDAE	Hypothetical protein	2e-39	62.86
contig045	Q290K8_DROPS	GA19584-PA (Fragment)	1e-41	53.1
contig046	Q17BH0_AEDAE	Membralin	2e-23	67.61
contig047	FNG_DROME	Fringe glycosyltransferase (EC 241222) (O-fucosylpeptide 3-beta-N- acetylglucosaminyltransferase)	6e-58	45.35
contig048	Q16SL0_AEDAE	Hypothetical protein	9e-19	37.9
contig049	Q9VUJ1_DROME	CG3329-PA (LD44234p)	3e-86	76.71
contig050	Q17L04_AEDAE	Hypothetical protein	2e-09	41.18
contig051	Q16WA1_AEDAE	Ran	2e-113	94.17
contig052	Q7PY92_ANOGA	ENSANGP00000018359 (Fragment)	4e-39	46.24
contig053	Q5PY76_AEDAE	Glutathione S-transferase theta 1 (Glutathione-s-transferase theta, gst) (Fragment)	2e-30	36.41
contig054	Q7QJ56_ANOGA	ENSANGP00000016064	1e-26	64.56
contig055	Q17K30_AEDAE	Odorant-binding protein 56a, putative	1e-05	28.69
contig056	Q862M6_BOVIN	Similar to prefoldin subunit 2 (Fragment)	6e-27	46.56
contig057	Q29B09_DROPS	GA19196-PA (Fragment)	2e-97	77.48
contig059	Q17GM1_AEDAE	Lactoylglutathione lyase	3e-24	40.88
contig060	Q172F6_AEDAE	Mitochondrial import receptor subunit tom20	3e-34	60.25
contig062	Q6CDH2_YARLI	Yarrowia lipolytica chromosome C of strain CLIB122 of Yarrowia lipolytica	2e-51	75
contig063	Q962Y1_BRABE	CDC28 protein kinase 1-like protein	1e-18	75.93
contig064	Q6NTZ8_XENLA	MGC81394 protein	1e-30	41.71
contig065	Q7QD49_ANOGA	ENSANGP00000011066 (Fragment)	5e-104	98.32
contig066	Q299P7_DROPS	GA20276-PA (Fragment)	2e-75	75.41
contig067	Q8I9W0_APILI	Catalase	7e-159	59.64
contig068	Q0Z987_AEDAL	Actin	1e-102	99.25
contig069	Q173Z7_AEDAE	Lipase	3e-14	39.02
contig070	Q6SCL6_MUSDO	SOD	2e-64	74.68
contig071	Q7TMC1_RAT	Ac1-149 (Cc1-27) (Ab1-011)	2e-42	48.53
contig072	Q29IC9_DROPS	GA14415-PA (Fragment)	9e-37	62.22
contig074	Q17JX7_AEDAE	Hypothetical protein	3e-77	85.6
contig075	Q171G0_AEDAE	Chaperonin	1e-80	73.97
contig076	Q29CE8_DROPS	GA14517-PA (Fragment)	2e-22	77.12
contig077	Q8LEB4_ARATH	Thymidylate kinase-like protein	1e-43	48.48
contig078	Q7PXZ3_ANOGA	ENSANGP00000010127	1e-32	52.3
contig079	Q17KF0_AEDAE	P15-2a protein, putative	1e-41	66.25
contig080	Q0IGD9_AEDAE	Hypothetical protein	1e-45	71.76
contig081	Q6Q2D8_MANSE	Serpin-4A	2e-12	31.97
contig082	Q7Q5N9_ANOGA	ENSANGP00000012979	2e-56	59.36
contig083	Q9B7N4_9COLE	Cytochrome oxidase I (Fragment)	4e-83	78.46
contig084	Q8SXQ6_DROME	RE73746p	6e-26	34.02
contig085	Q32PD9_BOVIN	MGC133535 protein	9e-09	52.63
contig086	Q9V9U0_DROME	CG2150-PA (RE35358p)	2e-23	59.23
contig087	Q6UZ77_LEPDE	5-aminoimidazole-4-carboxamide ribonucleotide formyltransferase/IMP cyclohydrolase	9e-86	75.36
contig088	Q170C1_AEDAE	Hypothetical protein	5e-57	59.88
contig089	Q16RS3_AEDAE	Troponin i	1e-44	87.8
contig090	Q7QGB6_ANOGA	ENSANGP00000018877 (Fragment)	1e-61	59.76
contig091	Q0PXZ7_9HEMI	Putative S5e ribosomal protein	6e-87	93.71
contig092	Q4GXS1_9COLE	Ribosomal protein S13e	6e-75	98.18
contig093	Q17AR0_AEDAE	Hypothetical protein	7e-66	55.17
contig094	Q17PC5_AEDAE	Glycoprotein 25l	3e-89	74.46
contig095	Q7YWD2_TENMO	13 kDa hemolymph protein a precursor (Fragment)	6e-07	33.33
contig096	Q0N2R9_BOMMO	Signal recognition particle 14 kDa protein-like protein	1e-22	61.18
contig097	Q17N03_AEDAE	Fumarylacetoacetate hydrolase	2e-50	52.58
contig098	Q9V9U0_DROME	CG2150-PA (RE35358p)	1e-15	59.8
contig099	Q17D81_AEDAE	Mitochondrial ATPase inhibitor, putative	3e-12	57.14
contig100	Q16K06_AEDAE	Transcription factor IIB, putative	2e-96	88.12
contig101	Q7ZY11_XENLA	LOC398445 protein (Fragment)	5e-29	38.35
contig102	RS6_SPOFR	40S ribosomal protein S6	2e-90	86.39
contig103	Q1HQT8_AEDAE	Phosphatidylethanolamine-binding protein	1e-83	78.14
contig104	Q2F5T3_BOMMO	ATP synthase	0	86.61
contig105	LACH_SCHAM	Lachesin precursor	7e-107	71.86
contig107	Q1HRP9_AEDAE	Glycogen synthase kinase 3	3e-50	88.39
contig108	SELM_MOUSE	Thioredoxin-like selenoprotein M precursor (Protein SelM)	9e-17	46.39
contig109	Q294A3_DROPS	GA19702-PA (Fragment)	1e-43	66.06
contig110	Q8WB16_CRIDU	Cytochrome c oxidase subunit III	2e-46	69.7
contig111	Q17E61_AEDAE	Anopheles stephensi ubiquitin, putative	1e-18	40.46
contig114	Q171Z0_AEDAE	Protein transport protein sec23	0	84.18
contig115	Q964U9_CHITE	Alpha tubulin	4e-104	98.99
contig116	Q16W64_AEDAE	Fragile X mental retardation syndrome-related protein 1, putative	3e-70	63.86
contig117	Q7QCC5_ANOGA	ENSANGP00000012169 (Fragment)	3e-87	67.25
contig118	Q2M165_DROPS	GA18522-PA (Fragment)	1e-67	71.63
contig119	Q95U15_DROME	GH14252p (Mf3 protein) (RH68506p) (CG6803-PD, isoform D)	8e-43	36.71
contig120	Q1HPT8_BOMMO	U2 small nuclear ribonucleoprotein A'	1e-68	71.13
contig121	Q4T9R0_TETNG	Chromosome undetermined SCAF7507, whole genome shotgun sequence (Fragment)	2e-60	53.24
contig122	Q70WC9_TRICA	Homothorax	6e-10	93.33
contig123	Q16UU3_AEDAE	Cuticle protein, putative	1e-20	41.45
contig125	Q5MGI8_LONON	Myosin 2 light chain (Myosin 1 light chain)	7e-48	73.33
contig126	Q16Y49_AEDAE	Hypothetical protein	2e-33	50.78
contig127	Q17PC1_AEDAE	Hypothetical protein	8e-49	63.73
contig128	Q5ISE5_GRYOR	Cytochrome b	4e-87	71.14
contig129	Q8GX78_ARATH	Hypothetical protein At4g00370/A_IG005I10_nn (At4g00370)	1e-27	39.11
contig130	Q8SXD4_DROME	GH03394p (CG32676-PA)	2e-37	67.19
contig131	Q7Z161_LEPDE	Ferritin	3e-70	62.02
contig132	Q17A30_AEDAE	Hypothetical protein	2e-37	39.31
contig133	Q7Q0X1_ANOGA	ENSANGP00000006105 (Fragment)	9e-18	68.33
contig134	Q9U2P7_CAEEL	Hypothetical protein	1e-12	30.95
contig135	Q17A97_AEDAE	Hypothetical protein	1e-40	41.83
contig136	Q2F5R4_BOMMO	Glutamate dehydrogenase	9e-64	63.96
contig137	Q2F5V9_BOMMO	Signal sequence receptor beta subunit	3e-66	72.51
contig138	Q17LA8_AEDAE	Proteasome inhibitor	3e-23	34.3
contig139	Q16ZI1_AEDAE	Double-stranded RNA-binding protein zn72d	4e-84	55.18
contig140	Q17LQ1_AEDAE	Hypothetical protein	3e-98	76.45
contig141	Q8MTC9_HELZE	Cytochrome P450 monooxygenase CYP4M7	2e-36	40.84
contig142	Q295K5_DROPS	GA20487-PA (Fragment)	2e-25	43.54
contig143	Q201W5_ACYPI	Putative RAD23-like B	3e-76	51.75
contig144	Q9VE56_DROME	CG14301-PA	2e-69	70.35
contig146	Q16XW4_AEDAE	Shc transforming protein	1e-109	60
contig148	Q6B0K6_9CUCU	LIM protein	1e-36	89.89
contig149	Q4GXN6_9SCAR	Ribosomal protein L3e	9e-120	96.51
contig150	Q16U72_AEDAE	Transmembrane protein, putative	7e-70	56.16
contig151	Q16NS5_AEDAE	Cytochrome C1	1e-113	70.59
contig152	Q1HR57_AEDAE	Mitochondrial porin (Voltage-dependent anion-selective channel) (Fragment)	1e-72	68.25
contig153	CU19_LOCMI	Cuticle protein 19 (LM-19) (LM-ACP 19)	4e-24	57.8
contig154	O46030_SITZE	Cysteine proteinase	7e-81	71.43
contig155	Q4GXJ6_9SCAR	Ribosomal protein L11e	6e-96	98.93
contig156	Q8T5Q9_HYPCU	Hyphantrin	2e-55	55.38
contig157	Q16ZF3_AEDAE	Serine-type enodpeptidase, putative	5e-44	48.28
contig158	Q58ZF8_BOMMO	Transformer-2 protein D	3e-29	75.95
contig159	Q29K64_DROPS	GA21473-PA (Fragment)	1e-136	79.29
contig160	Q9VKY1_DROME	CG13139-PA (IP09446p)	5e-44	80.56
contig161	Q9VQ16_DROME	CG7420-PA (LD20087p)	3e-53	35.01
contig162	Q1DGZ0_AEDAE	Hypothetical protein	6e-63	43.35
contig163	Q6AWH9_DROME	LD24035p (RE29729p)	1e-115	86.02
contig164	Q5SWX8_HUMAN	Chromosome 1 open reading frame 27 (TTG1) (Odorant response abnormal 4 protein)	4e-39	27.6
contig165	CU19_LOCMI	Cuticle protein 19 (LM-19) (LM-ACP 19)	3e-24	57.8
contig166	Q173Z7_AEDAE	Lipase	2e-23	36.96
contig167	Q29EH5_DROPS	GA17974-PA (Fragment)	4e-13	44.64
contig168	Q1W2B9_9HEMI	Rieske iron-sulfur protein 1	5e-60	60.63
contig169	Q1HQ12_BOMMO	Ubiquitin-conjugating enzyme E2 isoform 1	5e-79	93.24
contig170	Q8MUQ1_ANOGA	Glutathione S-transferase	3e-62	54.17
contig171	Q9VKQ2_DROME	CG17127-PA	1e-26	76
contig173	Q7YZB8_TENMO	Cockroach allergen-like protein	1e-12	30.84
contig174	Q7Q1S3_ANOGA	ENSANGP00000022215	3e-41	48.91
contig175	PIGX_HUMAN	Phosphatidylinositol-glycan biosynthesis class X protein precursor (PIG-X)	4e-08	29.48
contig176	Q292G7_DROPS	GA13759-PA (Fragment)	8e-67	66.67
contig177	Q7QF44_ANOGA	ENSANGP00000014874	4e-19	51.68
contig178	Q1HQM3_AEDAE	Chloride intracellular channel 6-like protein	6e-121	83.2
contig179	Q0N2S4_BOMMO	Poly A binding protein	1e-72	64.83
contig181	Q964U9_CHITE	Alpha tubulin	0	99.7
contig182	Q29P73_DROPS	GA18005-PA (Fragment)	2e-13	57.35
contig185	Q4PLJ6_9CUCU	Putative ferritin 2	1e-56	53.17
contig186	Q28ZA5_DROPS	GA21496-PA (Fragment)	2e-22	36.36
contig187	Q9VUZ8_DROME	CG13072-PA (RE17056p) (Programmed cell death gene-5 protein)	7e-36	57.81
contig188	Q17K93_AEDAE	Ventrhoid transmembrane protein, putative	7e-75	73.18
contig189	Q2F5I1_BOMMO	N-acetyl-glucosamine-6-phosphate isomerase	1e-33	41
contig190	Q4GXE9_9COLE	Ribosomal protein L23Ae	6e-47	85.71
contig191	Q642P3_XENLA	Cops8-prov protein	3e-42	46.63
contig192	Q7PYK3_ANOGA	ENSANGP00000019088	1e-20	28.8
contig193	Q16T28_AEDAE	Hypothetical protein	7e-37	42.79
contig194	Q1HRM0_AEDAE	Hypothetical protein	3e-18	39.81
contig195	Q4GXH8_9CUCU	Ribosomal protein L15e (Fragment)	2e-92	94.61
contig196	Q17NU0_AEDAE	Hypothetical protein	2e-74	60.93
contig197	Q16UU5_AEDAE	Cuticle protein, putative	1e-29	43.15
contig198	Q7PTM8_ANOGA	ENSANGP00000004035	1e-55	60.82
contig199	Q173N2_AEDAE	Hypothetical protein	1e-60	60
contig200	Q16WZ2_AEDAE	Ubiquitin fusion degradaton protein	2e-79	77.02
contig201	Q0QHK4_GLOMR	Pyrroline-5-carboxylate reductase 2	4e-53	49.54
contig202	Q1HRV8_AEDAE	Fatty acyl-CoA elongase	3e-64	67.5
contig203	Q9VL02_DROME	CG5395-PA (GH08677p)	1e-62	63.24
contig204	Q1HQK0_AEDAE	Adenylate kinase (Adenylate kinase 1, putative)	2e-87	79.1
contig205	Q177T0_AEDAE	Hypothetical protein	1e-39	44.56
contig206	Q1HR11_AEDAE	Mitochondrial NADH:ubiquinone oxidoreductase NDUFV1/51 kDa subunit	4e-161	82.08
contig207	Q7PJT0_ANOGA	ENSANGP00000023658 (Fragment)	9e-46	53.01
contig208	Q177F9_AEDAE	Hypothetical protein	2e-47	43.27
contig209	Q1HR91_AEDAE	Conserved possible Golgi protein	5e-27	65.69
contig210	Q1HPP8_BOMMO	Tropomyosin isoform 3	1e-92	86
contig212	Q4GXM6_9SCAR	Ribosomal protein L6e	2e-94	79.01
contig213	Q5HZU2_XENTR	Methylthioadenosine phosphorylase	1e-66	59.22
contig214	Q9BPR4_BOMMO	Cuticle protein	2e-06	46.34
contig215	Q1HQD1_BOMMO	Abhydrolase domain containing 11	2e-38	60.74
contig216	CU19_LOCMI	Cuticle protein 19 (LM-19) (LM-ACP 19)	9e-25	58.72
contig217	Q9VKQ2_DROME	CG17127-PA	1e-26	76
contig218	Q29CQ9_DROPS	GA10714-PA (Fragment)	1e-92	93.33
contig219	Q75PV8_BOMMO	Ribonuclease L inhibitor homolog	2e-108	86.15
contig210	Q16JH9_AEDAE	Hypothetical protein	2e-42	44.39
contig220	Q16RD9_AEDAE	Hypothetical protein	2e-69	74.14
contig222	TCTP_BOMMO	Translationally-controlled tumor protein homolog (TCTP) (BmTCTP)	1e-78	83.83
contig223	Q16WH1_AEDAE	Adrenodoxin	4e-61	66.47
contig224	Q17JY1_AEDAE	Short-chain dehydrogenase	1e-37	40.09
contig225	RS20_SCHPO	40S ribosomal protein S20	1e-38	75.68
contig226	Q7KUL6_DROME	CG3297-PB, isoform B	7e-56	55.74
contig227	AL1A1_HORSE	Retinal dehydrogenase 1 (EC 12136) (RalDH1) (RALDH 1) (Aldehyde dehydrogenase family 1 member A1) (Aldehyde dehydrogenase, cytosolic) (ALHDII) (ALDH-E1)	2e-48	62.39
contig228	Q170F1_AEDAE	Hypothetical protein	8e-30	78.57
contig229	Q17P53_AEDAE	Sptzle 1B (Spz1B)	2e-07	28.48
contig230	PPIA_BLAGE	Peptidyl-prolyl cis-trans isomerase (EC 5218) (PPIase) (Rotamase) (Cyclophilin) (Cyclosporin A-binding protein)	1e-81	86.59
contig231	Q16IA1_AEDAE	Hypothetical protein	1e-51	77.05
contig232	RS6_SPOFR	40S ribosomal protein S6	2e-88	82.95
contig233	Q2F5S2_BOMMO	Ubiquitin-conjugating enzyme E2M	9e-88	85.25
contig234	Q179T5_AEDAE	Hypothetical protein	4e-85	76.68
contig235	Q171B7_AEDAE	Chaperonin	2e-79	76.12
contig236	Q4V447_DROME	IP10822p (Fragment)	4e-71	46.82
contig237	Q9VF83_DROME	CG31301-PA (LD33178p)	2e-24	49.06
contig238	Q4GXB6_9CUCU	Ribosomal protein L29e	6e-26	88.71
contig239	Q5F303_TRICA	Phosphatase	4e-114	96.91
contig240	Q1HR26_AEDAE	Complement component 1 q subcomponent binding protein-like protein (Complement component)	3e-81	58.33
contig241	Q4SAV5_TETNG	Chromosome 3 SCAF14679, whole genome shotgun sequence	4e-42	74.07
contig242	Q7PNM2_ANOGA	ENSANGP00000013594	5e-68	75.31
contig243	Q9V3A0_DROME	CG8997-PA	6e-07	26.11
contig244	Q5CCL6_BOMMO	P23-like protein	4e-33	48.03
contig245	Q28F56_XENTR	Der1-like domain family, member 3derlin-3	1e-49	76.69
contig246	Q17BU3_AEDAE	Kinesin-like protein KIF1A	2e-75	71.64
contig247	O17504_BOMMO	Multiprotein bridging factor 1	4e-60	75
contig248	Q1HPU1_BOMMO	Tropomyosin isoform 6	6e-11	100
contig250	Q16RF4_AEDAE	Paramyosin, long form	1e-68	76.26
contig251	Q7PTM0_ANOGA	ENSANGP00000006292 (Fragment)	2e-52	78.05
contig252	Q5MGD5_LONON	Heat shock protein 4 heat shock cognate 70 protein	1e-105	91.79
contig254	Q70WD0_TRICA	Extradenticle	4e-91	95.67
contig255	Q9GV02_BOMMO	BmDSX-M	6e-23	81.36
contig256	Q4GXJ9_9SCAR	Ribosomal protein L10Ae	4e-107	97.71
contig257	Q17MR8_AEDAE	Hypothetical protein	3e-19	34.02
contig259	Q7Q1K5_ANOGA	ENSANGP00000010223 (Fragment)	4e-37	97.4
contig260	Q9V4E1_DROME	Ephrin (LD11109p) (CG1862-PA, isoform A) (Cg1862-pb, isoform b)	4e-72	74.71
contig262	Q9VRP2_DROME	CG10576-PA, isoform A	3e-89	70.71
contig263	Q11GL3_MESSB	OmpA/MotB precursor	1e-16	37.08
contig264	Q17M02_AEDAE	NADH:ubiquinone dehydrogenase, putative	2e-42	64.29
contig266	Q7ZWU1_XENLA	Stip1-prov protein	3e-48	51.81
contig267	Q7PPE6_ANOGA	ENSANGP00000021579	8e-69	69.47
contig269	Q7QF25_ANOGA	ENSANGP00000012389 (Fragment)	2e-32	61.04
contig271	Q4SE15_TETNG	Chromosome 3 SCAF14626, whole genome shotgun sequence	8e-13	52.56
contig273	Q4GXJ0_AGRLI	Ribosomal protein L13e	4e-90	83.49
contig274	Q173T4_AEDAE	Synapse-associated protein	4e-60	43.89
contig276	Q29G63_DROPS	GA11957-PA (Fragment)	4e-08	37.35
contig277	Q16RD9_AEDAE	Hypothetical protein	8e-43	65.89
contig278	Q5KTT4_DROME	Hypothetical protein dNAT1 (Fragment)	2e-50	57.65
contig279	Q4GXN5_BIPLU	Ribosomal protein L4e	8e-165	87.65
contig280	Q1HPW2_BOMMO	Eukaryotic translation initiation factor 4A	6e-177	82.04
contig281	Q7QAW2_ANOGA	ENSANGP00000010429 (Fragment)	2e-146	72.16
contig282	Q7PS22_ANOGA	ENSANGP00000007490 (Fragment)	9e-38	54.67
contig283	Q6NND8_DROME	RE74969p	3e-62	49.13
contig284	Q23796_CHITE	HnRNP protein	4e-70	76.14
contig285	Q1HPV7_BOMMO	H2A histone family member V	1e-48	96.12
contig286	Q29EI5_DROPS	GA18298-PA (Fragment)	3e-67	73.33
contig287	Q7KSD5_DROME	CG14307-PJ, isoform J	5e-54	79.84
contig288	Q16RM2_AEDAE	Hypothetical protein	1e-42	61.42
contig289	Q17PM3_AEDAE	Ebna2 binding protein P100	5e-79	68.28
contig290	Q171R0_AEDAE	Leucine rich protein, putative	1e-92	75.63
contig293	Q2LYK7_DROPS	GA20164-PA (Fragment)	9e-74	52.24
contig294	Q5QBK9_9DIPT	Elongation factor 1 alpha	1e-121	88.43
contig295	Q0IF28_AEDAE	Single-stranded DNA-binding protein mssp-1 (Fragment)	6e-61	73.05
contig297	Q1HTM7_9MYRI	Daughterless (Fragment)	2e-16	32.88
contig298	Q0IEG5_AEDAE	Hypothetical protein	2e-14	28.44
contig300	Q1HQB7_BOMMO	Proteasome 25 kDa subunit	2e-114	90.99
contig301	Q9VDI8_DROME	CG17838-PD, isoform D	1e-38	79.81
contig302	Q7Q1A4_ANOGA	ENSANGP00000014774	2e-65	66.8
contig303	Q17HQ8_AEDAE	Hypothetical protein	3e-73	53.92
contig304	Q1HQR4_AEDAE	RAB family GTPase (Rab11)	5e-84	94.58
contig305	Q7PND5_ANOGA	ENSANGP00000010398 (Fragment)	4e-52	37.92
contig306	Q29CL9_DROPS	GA14409-PA (Fragment)	1e-106	66.32
contig307	Q2F5S1_BOMMO	Microtubule-associated protein RP/EB family member 3	7e-81	69.41
contig308	Q9VQX6_DROME	CG3702-PA (LP05054p)	2e-36	46.63
contig310	Q2TLY1_BRARE	Macoilin-2	1e-76	75.53
contig311	Q1HPK0_BOMMO	Vesicle amine transport protein	3e-97	76.37
contig312	Q963G2_RHYAM	Histone H1	4e-19	69.35
contig313	MOEH_DROME	Moesin/ezrin/radixin homolog 1 (Ezrin-moesin-radixin 1) (Protein D17) (Protein moesin) (dMoesin)	1e-102	89.22
contig315	Q9U6W9_MANSE	Death-associated LIM only protein DALP	1e-47	45.88
contig318	Q7Q5Y3_ANOGA	ENSANGP00000017705 (Fragment)	2e-97	83.41
contig319	Q6PPI0_HOMCO	Putative fructose 1,6-bisphosphate aldolase	2e-91	83
contig321	Q6CTN8_KLULA	Kluyveromyces lactis strain NRRL Y-1140 chromosome C of strain NRRL Y- 1140 of Kluyveromyces lactis	4e-94	79.66
contig322	Q59DP4_DROME	CG33521-PA, isoform A (Cg33521-pb, isoform b)	2e-45	39.39
contig323	Q624Y0_CAEBR	Hypothetical protein CBG01378	2e-06	46.15
contig324	Q7PPF9_ANOGA	ENSANGP00000010787	2e-48	41.11
contig325	Q172S8_AEDAE	Hypothetical protein	5e-29	53.85
contig326	Q2F5S1_BOMMO	Microtubule-associated protein RP/EB family member 3	2e-99	68.99
contig327	Q0N2S1_BOMMO	Nucleolysin TIAR protein	2e-128	76.05
contig328	JHD2C_MOUSE	Probable JmjC domain-containing histone demethylation protein 2C (EC 11411-) (Jumonji domain-containing protein 1C)	2e-15	35.62
contig329	Q3L234_BOMMO	Zinc finger protein	1e-45	59.44
contig330	Q175W2_AEDAE	Serine/threonine protein kinase	6e-101	97.33
contig331	Q6PUR8_BRARE	Eukaryotic translation initiation factor 4B	1e-31	45.86
contig333	Q29JE6_DROPS	GA12802-PA (Fragment)	8e-47	63.09
contig334	Q5UG12_AIPPU	Rab5 protein	1e-85	90.67
contig335	Q9VXQ5_DROME	CG8231-PA (GH13725p)	3e-113	78.29
contig337	Q17DW6_AEDAE	Flotillin-2 (Fragment)	4e-71	75.84
contig338	Q16WW9_AEDAE	Lupus la ribonucleoprotein	6e-22	56.96
contig339	Q7Q978_ANOGA	ENSANGP00000013163 (Fragment)	2e-40	82.08
contig340	HOL2_HOLDI	Holotricin-2 precursor	4e-07	47.83
contig342	Q16KL0_AEDAE	26S protease regulatory subunit	4e-100	91.93
contig343	Q9NJB0_SPOFR	CALNUC	7e-49	62.65
contig344	Q7Q5W1_ANOGA	ENSANGP00000017088 (Fragment)	8e-94	68.53
contig345	Q9VQZ0_DROME	CG3652-PA (GH04132p)	4e-85	69.37
contig346	Q95P54_LYMST	Multiple endocrine neoplasia type 1	2e-74	56.73
contig348	Q8AXC0_XENLA	Riddle 4	1e-21	34.02
contig349	Q16HE8_AEDAE	Hypothetical protein	6e-23	65.48
contig350	Q299N1_DROPS	GA12894-PA (Fragment)	4e-62	65.17
contig351	Q5TVX3_ANOGA	ENSANGP00000026584 (Fragment)	1e-84	93.94
contig352	Q1HR02_AEDAE	Ubiquitin-conjugating enzyme (Ubiquitin-conjugating enzyme E2)	3e-84	100
contig353	Q963G2_RHYAM	Histone H1	9e-29	76.25
contig354	Q6NPA6_DROME	RE47050p	2e-46	68.39
contig355	Q9VDI3_DROME	CG17272-PA (RE13780p)	6e-60	75.84
contig356	PROF_APIME	Profilin	9e-59	88.89
contig358	Q16JY2_AEDAE	Zinc finger protein	1e-10	42.45
contig359	Q7PPR8_ANOGA	ENSANGP00000016990 (Fragment)	6e-106	85.84
contig360	Q66VG2_GECJA	GekBS038P	2e-69	100
contig362	Q4GXG8_9COLE	Ribosomal protein L18e	5e-69	90.96
contig364	Q3LGX2_GASAT	Small heat shock protein 21	7e-47	62.21
contig365	Q1HQD9_AEDAE	U1 snRNP component (Small nuclear ribonucleoprotein-associated protein)	6e-43	86.45
contig366	Q1HQA9_BOMMO	Transmembrane trafficking protein	9e-67	67.2
contig368	Q16W64_AEDAE	Fragile X mental retardation syndrome-related protein 1, putative	8e-13	81.36
contig369	Q6PPI0_HOMCO	Putative fructose 1,6-bisphosphate aldolase	2e-158	80.75
contig370	Q7PJV5_ANOGA	ENSANGP00000025039 (Fragment)	1e-47	81.31
contig372	Q7ZYY9_BRARE	Serine/threonine protein phosphatase (EC 31316)	2e-179	96.15
contig373	Q297U1_DROPS	GA10223-PA (Fragment)	1e-76	88.68
contig374	Q174S0_AEDAE	Hypothetical protein	2e-21	34.22
contig376	Q4GXE9_9COLE	Ribosomal protein L23Ae	6e-40	84.78
contig377	Q1HE02_BOMMO	ALY	9e-57	53.61
contig378	Q16ZT6_AEDAE	Liprin alpha (Lar-interacting protein alpha) (Synapse defective protein 2)	2e-117	88.7
contig379	Q9V9Z8_DROME	CG15561-PA	2e-34	47
contig380	Q0QWF9_MAYDE	Carboxypeptidase D	2e-43	51.81
contig381	Q16RM1_AEDAE	Hypothetical protein	2e-69	72.56
contig382	Q4GXN2_CARGR	Ribosomal protein L5e (Fragment)	5e-121	82.78
contig383	Q6EV08_BIPLU	Acidic p0 ribosomal protein	1e-144	90.22
contig384	Q95US6_CERRO	Transposase	7e-25	59.14
contig386	Q1HPZ9_BOMMO	3-hydroxyacyl-CoA dehydrogenase	4e-66	59.72
contig387	Q16MJ0_AEDAE	Prohibitin	2e-114	87.17
contig388	Q9XYY9_DROME	Rhophilin (LD12055p) (CG8497-PA, isoform A) (Cg8497-pb, isoform b)	6e-77	72
contig389	UCHL3_BOVIN	Ubiquitin carboxyl-terminal hydrolase isozyme L3 (EC 341912) (UCH- L3) (Ubiquitin thioesterase L3)	7e-59	51.89
contig390	Q178Y3_AEDAE	Myosin heavy chain, nonmuscle or smooth muscle	1e-97	88.15
contig391	Q6VQ13_APIME	ADP/ATP translocase	1e-139	86.2
contig392	Q7PXS6_ANOGA	ENSANGP00000025348 (Ensangp00000011744)	3e-22	79.69
contig393	Q16UM3_AEDAE	Sodium/dicarboxylate cotransporter, putative	1e-47	63.43
contig394	TMM98_XENLA	Transmembrane protein 98	1e-14	33.33
contig395	Q7KLV9_DROME	BcDNALD18931 (26S proteasome regulatory complex subunit p42B)	1e-74	81.07
contig396	Q9VDE9_DROME	CG3421-PA	1e-42	74.29
contig397	Q29EI1_DROPS	GA16723-PA (Fragment)	1e-66	71.43
contig398	Q0IIQ2_BRARE	Hypothetical protein (Fragment)	2e-06	33.33
contig399	Q6LF57_PLAF7	Hypothetical protein	2e-08	50
contig400	Q4RXV6_TETNG	Chromosome 11 SCAF14979, whole genome shotgun sequence	4e-11	26.63
contig403	Q8WN70_SAGOE	Brain and reproductive organ-expressed protein	9e-08	30.95
contig404	Q0IFK2_AEDAE	Map kinase-interacting serine/threonine kinase	8e-48	87.25
contig405	Q16WX6_AEDAE	Hypothetical protein	4e-39	56.69
contig406	Q16SF9_AEDAE	Neutral alpha-glucosidase ab (Glucosidase ii alpha subunit) (Alpha glucosidase 2)	5e-79	52.57
contig407	O18332_DROME	CG3320-PA, isoform A (Rab1)	8e-105	92.57
contig408	Q16VU7_AEDAE	Predicted protein	7e-12	55.22
contig409	Q5QHQ8_CIOIN	DAZAP2-like protein	2e-14	38.17
contig410	Q5QE61_TRICA	Chitinase 5 (EC 32114)	0	83.96
contig411	Q16YK5_AEDAE	Elongation factor tu (Ef-tu)	4e-97	78.3
contig412	Q6NRC2_XENLA	MGC84496 protein	4e-67	59.8
contig413	Q29GJ1_DROPS	GA11488-PA (Fragment)	4e-78	78.74
contig414	Q17FR9_AEDAE	Arsenite-resistance protein	3e-36	68.91
contig415	Q1VIH2_9FLAO	Hypothetical protein	1e-14	28.43
contig416	Q9VQF9_DROME	CG9958-PA, isoform A	5e-26	45.8
contig417	Q170K4_AEDAE	Coracle protein, putative	6e-22	63.44
contig418	Q7QBX8_ANOGA	ENSANGP00000001286 (Fragment)	1e-27	62.5
contig419	CUA1A_TENMO	Larval cuticle protein A1A (TM-A1A) (TM-LCP A1A)	4e-31	84
contig420	Q0E8S7_DROME	CG11324-PC, isoform C	1e-58	66.86
contig421	Q16KN3_AEDAE	Hypothetical protein (Fragment)	6e-94	72.62
contig422	Q2LZF3_DROPS	GA19760-PA (Fragment)	8e-37	44.57
contig424	Q170D7_AEDAE	Hypothetical protein	1e-23	63.52
contig425	Q29MH8_DROPS	GA19141-PA (Fragment)	3e-12	40
contig426	Q16PF5_AEDAE	Hypothetical protein	4e-16	59.3
contig427	Q7PUT1_ANOGA	ENSANGP00000012094	3e-110	78.69
contig428	Q1DGT6_AEDAE	Zinc finger protein, putative	3e-34	45.38
contig429	Q7JV61_DROME	SD17342p	2e-42	66.94
contig430	Q178M6_AEDAE	Proteasome subunit alpha type	3e-111	90.45
contig431	Q16YK1_AEDAE	Srpk	3e-87	80
contig434	Q1HQC3_BOMMO	Karyopherin alpha 3	3e-58	73.25
contig436	Q7Q159_ANOGA	ENSANGP00000006001 (Fragment)	4e-77	70.48
contig437	Q17F20_AEDAE	U2 small nuclear ribonucleoprotein, putative	1e-57	64.38
contig438	Q7PYB0_ANOGA	ENSANGP00000020237 (Fragment)	7e-79	67.68
contig439	Q9VFD9_DROME	CG33485-PA (GH01517p)	1e-91	70.26
contig440	Q2F626_BOMMO	BTB/POZ domain containing protein	3e-71	74.26
contig443	CPO_DROME	Protein couch potato	7e-73	81.15
contig444	Q290L3_DROPS	GA18339-PA (Fragment)	3e-18	58.75
contig445	Q179U2_AEDAE	Speckle-type poz protein	2e-36	82.65
contig446	Q7K4C7_DROME	LD46058p (CG1049-PA, isoform A) (Cg1049-pb, isoform b)	8e-69	71.01
contig447	Q0ZAL2_BOMMO	Polyadenylate binding protein 2	2e-79	73.02
contig448	Q176R2_AEDAE	PIWI	1e-57	35.23
contig449	Q17JY5_AEDAE	Hypothetical protein (Fragment)	2e-54	51.83
contig450	Q8I6K1_HOLDI	Prophenoloxidase-II	1e-135	78.45
contig451	Q16MG4_AEDAE	Ubiquitin-activating enzyme E1c	0	75.83
OtL001A01	Q7PUN0_ANOGA	ENSANGP00000022805 (Fragment)	1e-100	80.28
OtL001A07	Q6RG14_AEDAE	Broad complex isoform Z1	4e-62	95.08
OtL001A08	Q2F616_BOMMO	Calcium and integrin binding protein CIB	4e-79	81.01
OtL001B05	Q17G53_AEDAE	Hypothetical protein	5e-52	70.13
OtL001B10	Q1HQQ6_AEDAE	Dihydropteridine reductase	3e-40	67.67
OtL001B12	Q706E3_ANOGA	Odorant-binding protein OBPjj7a precursor	9e-27	33.18
OtL001C02	Q7PX22_ANOGA	ENSANGP00000012004 (Fragment)	7e-41	50.96
OtL001C03	Q16XC3_AEDAE	Myosin regulatory light chain 2 smooth muscle	2e-88	89.66
OtL001C08	Q16JL9_AEDAE	Hypothetical protein	1e-08	34.95
OtL001C11	Q178N5_AEDAE	Programmed cell death	8e-10	59.62
OtL001D01	Q6P630_XENTR	Diacetyl/L-xylulose reductase (Dicarbonyl/L-xylulose reductase)	2e-51	56
OtL001D07	Q17AU5_AEDAE	Hypothetical protein	8e-24	50.47
OtL001E10	Q28GB7_XENTR	RuvB-like 2	2e-81	79.81
OtL001E11	Q6UZ77_LEPDE	5-aminoimidazole-4-carboxamide ribonucleotide formyltransferase/IMP cyclohydrolase	5e-96	76.64
OtL001E12	HMCT_BOMMO	Hemocytin precursor (Humoral lectin)	3e-37	33.84
OtL001F01	Q6F452_PLUXY	Heterotrimeric guanine nucleotide binding protein gamma subunit-like protein	4e-25	78.57
OtL001F02	Q7ZV16_BRARE	Eukaryotic translation elongation factor 1 beta 2	2e-62	59.17
OtL001F03	Q29BH6_DROPS	GA19061-PA (Fragment)	5e-78	73.13
OtL001F04	Q16T89_AEDAE	SEC14, putative	5e-33	33.49
OtL001F05	ANX9_DROME	Annexin-B9 (Annexin-9) (Annexin IX)	1e-79	79.21
OtL001F06	Q65Y02_BOMMO	Mn superoxide dismutase	1e-75	66.17
OtL001F08	Q17GL3_AEDAE	Hypothetical protein	1e-47	49.77
OtL001F11	Q5TSE6_ANOGA	ENSANGP00000027399 (Fragment)	4e-59	57.33
OtL001G01	Q4S8S2_TETNG	Chromosome 7 SCAF14703, whole genome shotgun sequence (Fragment)	1e-88	86.44
OtL001G02	Q6DFB6_XENLA	LOC445831 protein (Fragment)	5e-13	42.86
OtL001G02	UCHL3_BOVIN	Ubiquitin carboxyl-terminal hydrolase isozyme L3 (EC 341912) (UCH- L3) (Ubiquitin thioesterase L3)	2e-59	52.36
OtL001G03	Q68FA8_XENTR	Bub3 protein	3e-78	67.65
OtL001G04	Q9VUV4_DROME	CG6114-PA	5e-94	74.39
OtL001G05	Q17BP3_AEDAE	Hypothetical protein	4e-56	41.48
OtL001G06	Q16NB2_AEDAE	Hypothetical protein	5e-18	46.09
OtL001G07	Q16FT8_AEDAE	Ubiquitin conjugating enzyme, putative	2e-61	72.85
OtL001G08	Q16EV7_AEDAE	Proteasome subunit alpha type	2e-90	79.6
OtL001H01	Q16IM0_AEDAE	Clathrin heavy chain	2e-123	93.91
OtL001H02	Q284T0_HUMAN	FABB proteome-like protein	1e-14	26.13
OtL001H06	Q29CY8_DROPS	GA17375-PA (Fragment)	2e-46	65.25
OtL001H08	Q6ZS28_HUMAN	CDNA FLJ45875 fis, clone OCBBF3007704	3e-13	73.58
OtL001H09	Q7Q7W3_ANOGA	ENSANGP00000002451 (Fragment)	1e-23	44.83
OtL002A01	Q4R5J6_MACFA	Brain cDNA, clone: QflA-12119, similar to human hypothetical protein FLJ20344 (FLJ20344),	1e-30	84.44
OtL002A03	Q7QFW0_ANOGA	ENSANGP00000018922 (Fragment)	6e-64	62.5
OtL002A04	Q9VUZ8_DROME	CG13072-PA (RE17056p) (Programmed cell death gene-5 protein)	2e-31	57.97
OtL002A09	IF5A_SPOFR	Eukaryotic translation initiation factor 5A (eIF-5A)	1e-82	92.5
OtL002A11	Q17JY2_AEDAE	Hypothetical protein	2e-18	39.72
OtL002B01	Q16NL1_AEDAE	Hypothetical protein	2e-37	55.47
OtL002B05	CUA3A_TENMO	Larval cuticle protein A3A (TM-A3A) (TM-LCP A3A)	1e-32	75.51
OtL002B10	Q6PIH0_HUMAN	PGBD3 protein	3e-17	37.16
OtL002B11	Q17E78_AEDAE	Sugar transporter	2e-26	36.41
OtL002C03	Q17MF7_AEDAE	Methyl-cpg binding protein, mbd	5e-61	58.22
OtL002C04	Q5I5Q6_9DIPT	Heat shock protein 60	5e-95	78.86
OtL002C05	Q1HPT1_BOMMO	H+ transporting ATP synthase beta subunit isoform 1	2e-67	77.73
OtL002C07	Q29DZ6_DROPS	GA20724-PA (Fragment)	2e-84	69.82
OtL002C08	Q7Q8E6_ANOGA	ENSANGP00000014299 (Fragment)	8e-18	64.06
OtL002C11	Q9V426_DROME	CG4170-PA, isoform A (Cg4170-pb, isoform b) (LD07162p)	3e-15	64.71
OtL002C12	Q17B11_AEDAE	Hypothetical protein	3e-34	38.89
OtL002D01	Q5EB37_XENTR	MGC97650 protein	6e-94	79
OtL002D02	Q174S4_AEDAE	F-box/leucine rich repeat protein	2e-07	30
OtL002G11	Q7Q6E0_ANOGA	ENSANGP00000013560	3e-41	93.55
OtL002H01	Q178T1_AEDAE	Hypothetical protein	2e-10	36.36
OtL002H02	Q0Q013_ANTMY	Protease inhibitor-like protein (Fragment)	4e-06	44
OtL002H05	Q16JV8_AEDAE	DNA-J, putative	5e-61	55.26
OtL002H09	Q16KR4_AEDAE	Aconitase, mitochondrial	6e-112	85.14
OtL002H10	Q9NGL0_MANSE	Death-associated small cytoplasmic leucine-rich protein SCLP	9e-63	63.49
OtL002H12	Q6GL95_XENTR	MGC69187 protein	3e-50	80.73
OtL003A01	Q4GXA0_AGRLI	Ribosomal protein L36e	4e-46	84.82
OtL003A05	Q0IGD9_AEDAE	Hypothetical protein	4e-46	71.76
OtL003A06	Q5TSE6_ANOGA	ENSANGP00000027399 (Fragment)	7e-53	57.2
OtL003A07	Q7PTM8_ANOGA	ENSANGP00000004035	8e-25	32.37
OtL003A11	Q5TTP6_ANOGA	ENSANGP00000025890	1e-15	52.56
OtL003B01	Q7ZY11_XENLA	LOC398445 protein (Fragment)	1e-46	51.02
OtL003B02	Q17FK3_AEDAE	Hypothetical protein	2e-13	34.86
OtL003B08	Q5ZL63_CHICK	Hypothetical protein	5e-43	69.72
OtL003B09	Q7PW85_ANOGA	ENSANGP00000016495 (Fragment)	1e-08	59.62
OtL003C03	Q7KU28_DROME	CG3304-PB, isoform B	2e-12	74.36
OtL003C05	Q7PXA3_ANOGA	ENSANGP00000020325	5e-91	74.55
OtL003C06	Q297H5_DROPS	GA19689-PA (Fragment)	2e-38	44.05
OtL003C08	Q7QL31_ANOGA	ENSANGP00000014457 (Fragment)	2e-18	31.9
OtL003C10	Q7PTJ0_ANOGA	ENSANGP00000019782	1e-65	75
OtL003C11	Q17GM7_AEDAE	Citrate synthase	5e-60	69.05
OtL003C12	Q2QJV4_9ECHN	Ferritin	4e-43	61.48
OtL003D01	Q17JP4_AEDAE	Membrane associated ring finger 1,8	8e-37	76.47
OtL003D02	Q174W4_AEDAE	Hypothetical protein	7e-15	50
OtL003D05	Q7PNT0_ANOGA	ENSANGP00000005861 (Fragment)	7e-92	72.93
OtL003D06	Q61SY5_CAEBR	Hypothetical protein CBG05980 (Fragment)	3e-12	42.19
OtL003D10	Q295A6_DROPS	GA19140-PA (Fragment)	9e-07	53.33
OtL003D11	Q1DH03_AEDAE	Dipeptidyl-peptidase	6e-72	58.69
OtL003E01	Q7Q745_ANOGA	ENSANGP00000021191 (Fragment)	6e-74	62.5
OtL003E02	Q3B9L9_TRINI	Peritrophic membrane chitin binding protein	4e-41	43.41
OtL003E03	Q9VWD1_DROME	CG14235-PA, isoform A	8e-25	70
OtL003E04	Q0ZBU1_GRYBI	Fasciclin-like protein (Fragment)	1e-12	37.88
OtL003E07	Q5M9M7_MOUSE	Ribosomal protein S24 (Bone marrow macrophage cDNA, RIKEN full-length enriched library, clone:I830025E19 product:ribosomal protein S24, full insert sequence)	3e-34	78.79
OtL003E08	Q7PZW7_ANOGA	ENSANGP00000009179 (Fragment)	3e-65	69.88
OtL003E11	Q16IA7_AEDAE	Hypothetical protein (Fragment)	4e-47	58.01
OtL003F01	Q8QG94_CHICK	Suppressor of fused	1e-53	42.91
OtL003F03	Q6DHL2_BRARE	Zgc:92243	3e-53	52.82
OtL003F04	Q17AL6_AEDAE	Par domain protein (Fragment)	7e-62	66.98
OtL003F05	Q16YQ1_AEDAE	Hypothetical protein	6e-32	87.67
OtL003F07	Q172W3_AEDAE	Hypothetical protein	2e-29	40.12
OtL003F11	Q7QKM6_ANOGA	ENSANGP00000017211 (ENSANGP00000016060) (Fragment)	3e-26	55.17
OtL003F12	Q71D79_DROYA	Fln (Fragment)	1e-15	47.54
OtL003G01	Q7JVE7_DROME	LP02768p	1e-22	45.8
OtL003G03	Q6F447_PLUXY	Elongation factor 1 beta'	1e-64	88.07
OtL003G06	Q17A30_AEDAE	Hypothetical protein	3e-29	40.14
OtL003G09	Q2F5L3_BOMMO	Serine hydroxymethyltransferase	2e-48	74.29
OtL003H03	PLOD1_BOVIN	Procollagen-lysine,2-oxoglutarate 5-dioxygenase 1 precursor (EC 114114) (Lysyl hydroxylase 1) (LH1)	1e-49	45.78
OtL003H05	Q2LZ83_DROPS	GA12600-PA (Fragment)	9e-43	62.71
OtL003H09	Q2PE11_DROME	CG34038-PA	1e-26	38.35
OtL003H10	Q68QF3_LITFO	Notch (Fragment)	5e-20	61.76
OtL003H11	Q178Y1_AEDAE	Transcription initiation factor TFIID subunit 10, putative	5e-37	65.6
OtL004A01	Q9VRF8_DROME	CG32521-PC, isoform C	2e-10	38.21
OtL004A03	Q9VDI8_DROME	CG17838-PD, isoform D	2e-38	80.39
OtL004A05	Q7Q6I7_ANOGA	ENSANGP00000010378 (Fragment)	3e-28	46.03
OtL004A06	Q29LJ6_DROPS	GA13721-PA (Fragment)	4e-16	38.26
OtL004A07	Q7Q954_ANOGA	ENSANGP00000013206 (Fragment)	7e-17	67.74
OtL004A08	Q6NL96_DROME	RH07858p	1e-25	82.5
OtL004A09	DYLT_DROME	Dynein light chain Tctex-type (TCTEX-1 protein homolog)	9e-41	78.82
OtL004A12	Q29BR5_DROPS	GA18028-PA (Fragment)	3e-39	70.34
OtL004B02	Q32N37_XENLA	Hypothetical protein (Fragment)	3e-64	73.43
OtL004B08	Q0IFR2_AEDAE	Membrane associated progesterone receptor	7e-43	78.76
OtL004B10	Q17L79_AEDAE	Sdk-P1 (Fragment)	1e-87	63.12
OtL004B11	Q17I03_AEDAE	ATP synthase delta chain, mitochondrial	9e-49	74.22
OtL004B12	Q4SAV5_TETNG	Chromosome 3 SCAF14679, whole genome shotgun sequence	4e-43	62.77
OtL004C03	Q7PUR8_ANOGA	ENSANGP00000018348 (Fragment)	3e-06	40.62
OtL004C04	Q17MP5_AEDAE	Hypothetical protein (Fragment)	5e-55	60
OtL004C11	Q16L29_AEDAE	Hypothetical protein (Fragment)	2e-10	32.5
OtL004D02	Q16TN4_AEDAE	Importin beta-3	6e-32	60.29
OtL004D06	Q0E8W1_DROME	CG30427-PA, isoform A (Cg30427-pd, isoform d)	2e-42	53.45
OtL004D08	Q16ZF3_AEDAE	Serine-type enodpeptidase, putative	2e-20	38.61
OtL004D12	Q17D71_AEDAE	Fk506-binding protein	3e-90	83.16
OtL004E02	Q9VRN3_DROME	CG12756-PA (RE09212p)	9e-29	60.92
OtL004E05	Q9VHG4_DROME	CG8444-PA (LD30634p)	8e-09	38.46
OtL004E06	Q9VMU0_DROME	CG8680-PA (LP20380p)	5e-27	71.88
OtL004E07	Q7PVS0_ANOGA	ENSANGP00000016708 (Fragment)	5e-35	42.94
OtL004E09	Q298A5_DROPS	GA13556-PA (Fragment)	8e-15	40.28
OtL004E11	Q9VXJ0_DROME	CG3415-PA (GH14720p)	6e-48	45.19
OtL004F04	Q16MG9_AEDAE	Arsenical pump-driving atpase	8e-61	82.91
OtL004F05	Q7PR44_ANOGA	ENSANGP00000018251 (Fragment)	2e-46	61.65
OtL004F06	Q16HD0_AEDAE	Hypothetical protein	6e-53	75.34
OtL004F07	Q2LYW8_DROPS	GA10675-PA (Fragment)	2e-07	70.59
OtL004F08	Q7Q9L2_ANOGA	ENSANGP00000015675	1e-20	60.61
OtL004F10	Q16WW1_AEDAE	Hypothetical protein	2e-20	33.53
OtL004F11	Q1HQP1_AEDAE	Replication factor C (Replication factor C, 37-kDa subunit, putative) (Fragment)	4e-80	60.87
OtL004F12	Q7QA13_ANOGA	ENSANGP00000017620 (Fragment)	1e-48	65.31
OtL004G01	Q0KHX2_DROME	CG11579-PA, isoform A (Cg11579-pb, isoform b)	4e-122	87.7
OtL004G04	Q7Q5J5_ANOGA	ENSANGP00000021011 (Fragment)	5e-32	52.42
OtL004G05	Q7PYY3_ANOGA	ENSANGP00000019197	1e-70	70.15
OtL004G07	Q6EUX5_9CUCU	S25e ribosomal protein	4e-33	93.51
OtL004G11	Q16M46_AEDAE	Cytochrome c oxidase assembly protein cox15	2e-71	60
OtL004H01	Q0IFD3_AEDAE	Hypothetical protein	6e-21	58.33
OtL004H02	Q5MGJ1_LONON	Hypothetical protein (Fragment)	5e-22	88.52
OtL004H06	EDC3_CHICK	Enhancer of mRNA decapping protein 3 (YjeF domain-containing protein 1)	1e-35	44.16
OtL004H07	CUH1C_TENMO	Larval/pupal cuticle protein H1C precursor (TM-H1C) (TM-PCP H1C) (TMLPCP-22)	3e-17	52.63
OtL004H09	Q29K43_DROPS	GA14550-PA (Fragment)	5e-09	27.34
OtL005A06	Q95V82_RHYDO	Cytochrome c oxidase subunit Va (EC 1931)	2e-55	69.08
OtL005A08	Q17FB9_AEDAE	Hypothetical protein	5e-68	87.2
OtL005A10	Q8CM04_COREF	Hypothetical protein	9e-09	39.05
OtL005A11	Q17N85_AEDAE	Ubiquitin-activating enzyme E1	1e-51	75.81
OtL005B01	Q0LKE0_HERAU	Threonine aldolase (EC 4125)	7e-13	58
OtL005B04	Q3T168_BOVIN	Similar to Calcyclin-binding protein (CacyBP) (HCacyBP) (Siah- interacting protein) (S100A6-binding protein)	5e-29	33.49
OtL005B06	Q09JH1_9ACAR	Transcription initiation factor IID subunit	2e-47	95.92
OtL005B10	Q16K98_AEDAE	Hypothetical protein	1e-27	29.51
OtL005B11	Q1HQT7_AEDAE	Upstream transcription factor 2/L-myc-2 (Bhlhzip transcription factor max/bigmax)	3e-19	80.65
OtL005B12	CUA1A_TENMO	Larval cuticle protein A1A (TM-A1A) (TM-LCP A1A)	7e-26	85.71
OtL005C04	Q171Z6_AEDAE	Hypothetical protein	1e-50	57.49
OtL005C06	Q5W7P6_ANTYA	Ubiquitin-like protein	6e-37	85.06
OtL005C09	Q9VKH3_DROME	CG4881-PA, isoform A (Cg4881-pb, isoform b)	1e-12	54.29
OtL005C11	Q16R19_AEDAE	Lysosomal-associated transmembrane protein	1e-35	45.51
OtL005D01	Q7PVZ1_ANOGA	ENSANGP00000025215	1e-17	76.32
OtL005D05	Q28YJ6_DROPS	GA15235-PA (Fragment)	3e-26	35.16
OtL005D09	Q7PP66_ANOGA	ENSANGP00000011510	2e-07	56.1
OtL005D10	Q206L4_AEDAE	Juvenile hormone acid methyl transferase (Juvenile hormone acid methyltransferase, putative)	2e-13	28.48
OtL005D11	Q29M86_DROPS	GA17596-PA (Fragment)	6e-43	52.1
OtL005E02	Q16NY9_AEDAE	Hypothetical protein	3e-66	55.66
OtL005E03	Q16VZ4_AEDAE	NADH-ubiquinone oxidoreductase 39 kDa subunit	5e-66	58.86
OtL005E08	Q291D9_DROPS	GA15722-PA (Fragment)	1e-17	60
OtL005E11	Q6PBN7_BRARE	Zgc:77455	7e-08	37.74
OtL005F04	Q7Z0V8_ARTSF	Acetyl coenzyme A-transferase (Fragment)	3e-17	89.36
OtL005F10	Q7KMM8_DROME	BcDNAGH03482	2e-53	68.89
OtL005F11	Q4PLJ5_9CUCU	Muscle protein 20-like protein	1e-34	72.31
OtL005G02	Q5M7G1_XENLA	LOC496208 protein	5e-35	43.24
OtL005G03	Q7PWA5_ANOGA	ENSANGP00000019521 (Fragment)	7e-80	64.02
OtL005G04	Q7Q331_ANOGA	ENSANGP00000004888	3e-54	58.77
OtL005G07	Q1HPN2_BOMMO	Heat shock protein 1	4e-50	62.18
OtL005G10	Q4GXQ3_9SCAR	Ribosomal protein S16e	3e-25	100
OtL005G11	O76878_DROME	CG11448-PA (GH23825p) (EG:132E84 protein)	1e-31	38.42
OtL005G12	Q6PPH4_HOMCO	Putative vacuolar ATP synthase subunit D	2e-92	96.74
OtL005H02	Q1HPV0_BOMMO	Ribosomal protein L24	9e-57	84.62
OtL005H04	Q16YA1_AEDAE	Metastasis-associated protein 3 (Mta3) (Fragment)	1e-23	56.84
OtL005H07	Q4GXH1_9COLE	Ribosomal protein L23e	1e-71	96.43
OtL005H08	Q296J9_DROPS	GA20505-PA (Fragment)	2e-24	33.9
OtL005H09	Q9VDI8_DROME	CG17838-PD, isoform D	3e-43	74.8
OtL005H12	Q7QEA1_ANOGA	ENSANGP00000017581 (Fragment)	7e-23	56.19
OtL006A01	Q16MQ4_AEDAE	Hypothetical protein	4e-42	43.96
OtL006A03	Q16HF5_AEDAE	Hypothetical protein	4e-87	73.85
OtL006A05	Q1WWE7_DROME	IP15321p (Fragment)	2e-89	72.17
OtL006A06	Q1HPZ4_BOMMO	LSM Sm-like protein family member	2e-42	82.18
OtL006A07	Q0KHR5_DROME	CG4937-PB, isoform B	1e-06	29.91
OtL006A08	Q306I1_APIME	Cytochrome P450 monooxygenase	2e-57	51.67
OtL006A09	Q17PS2_AEDAE	Epithelial membrane protein	3e-78	64.38
OtL006A12	Q0ZAL2_BOMMO	Polyadenylate binding protein 2	9e-57	74.68
OtL006B05	Q9VE07_DROME	CG6026-PA	4e-06	26.14
OtL006B06	Q16P79_AEDAE	Glutathione s-transferase	4e-46	44.74
OtL006B07	Q7PXZ2_ANOGA	ENSANGP00000022064 (ENSANGP00000025499) (Fragment)	1e-25	43.53
OtL006B10	ACBP1_CAEEL	Acyl-CoA-binding protein homolog 1 (ACBP-1) (Diazepam-binding inhibitor homolog) (DBI)	6e-18	73.58
OtL006B11	Q7PM48_ANOGA	ENSANGP00000002876 (Fragment)	7e-69	58.15
OtL006C01	Q6NX86_BRARE	High-mobility group box 1	7e-07	33.33
OtL006C03	Q7QEP2_ANOGA	ENSANGP00000019957 (Fragment)	3e-62	75.68
OtL006C07	Q95V82_RHYDO	Cytochrome c oxidase subunit Va (EC 1931)	7e-55	68.42
OtL006C08	Q7QHT0_ANOGA	ENSANGP00000018485	4e-58	52.58
OtL006C09	Q7PUT8_ANOGA	ENSANGP00000012028 (Fragment)	4e-57	48.62
OtL006C10	Q5UEN9_9HEMI	Glutathione S-transferase-like protein	2e-61	57.81
OtL006C11	CF106_BRARE	Protein C6orf106 homolog	1e-07	55.32
OtL006C12	Q17CT0_AEDAE	Transketolase	3e-100	79.64
OtL006D03	Q1HRW3_AEDAE	PA26-T3 nuclear protein-like protein (P53 regulated pa26 nuclear protein sestrin)	4e-59	65.03
OtL006D04	Q8T8P6_LOCMI	Translation elongation factor-1 gamma	1e-81	68.51
OtL006D09	Q4GXU7_BIPLU	Ribosomal protein S4e	5e-104	94.63
OtL006D10	Q179Y5_AEDAE	Glycosyltransferase	7e-20	52.73
OtL006D12	Q16Y51_AEDAE	Midline fasciclin	2e-16	33.73
OtL006E01	Q4JSB1_ANOGA	Putative alkaline phosphatase	1e-43	57.22
OtL006E02	Q2F695_BOMMO	Glycosyl-phosphatidyl-inositol-anchored protein	3e-20	54.93
OtL006E10	Q16T78_AEDAE	Rer1 protein	2e-63	70.32
OtL006E11	RPO2J_ANOGA	DNA-directed RNA polymerase II subunit J (EC 2776)	3e-48	77.45
OtL006F01	Q7SYD0_BRARE	Carbonyl reductase 1	4e-42	53.37
OtL006F04	Q7QHD7_ANOGA	ENSANGP00000012602 (Fragment)	2e-54	57.96
OtL006F06	Q7PW63_ANOGA	ENSANGP00000016567	3e-20	67.39
OtL006F09	Q5U164_DROME	RE09167p	9e-28	56.14
OtL006F10	Q16QZ2_AEDAE	Hypothetical protein	1e-73	62.87
OtL006F12	Q0IEA0_AEDAE	Hsp70-interacting protein, putative	6e-54	71.01
OtL006G03	Q16GK8_AEDAE	Hypothetical protein	1e-28	58.42
OtL006G10	PSMD9_HUMAN	26S proteasome non-ATPase regulatory subunit 9 (26S proteasome regulatory subunit p27)	5e-44	47
OtL006H01	Q86LF6_DROME	RH24480p (CG33205-PI, isoform I)	1e-30	41.85
OtL006H05	Q7PSE8_ANOGA	ENSANGP00000003500 (Fragment)	8e-72	76.72
OtL006H06	Q1HAY7_HOLDI	Epidermal growth factor-like protein	1e-64	47.03
OtL006H07	Q9VZK9_DROME	CG10866-PA	5e-25	41.78
OtL006H09	Q17DV8_AEDAE	Glucose dehydrogenase	3e-34	47.06
OtL006H10	Q2F650_BOMMO	Presenilin-like signal peptide peptidase	2e-27	74.58
OtL007A01	Q172T2_AEDAE	Hypothetical protein	5e-13	51.11
OtL007A02	Q7R7A8_PLAYO	Hydroxyproline-rich glycoprotein DZ-HRGP-related (Fragment)	8e-14	35.27
OtL007A03	Q5BAR4_EMENI	Hypothetical protein	8e-22	38.12
OtL007A04	Q1HR53_AEDAE	Alpha tubulin (Tubulin alpha chain)	1e-110	97.17
OtL007A05	Q29DW9_DROPS	GA12610-PA (Fragment)	4e-10	37.78
OtL007A07	Q4RJN1_TETNG	Chromosome 3 SCAF15037, whole genome shotgun sequence	2e-21	31.58
OtL007A08	Q28XD6_DROPS	GA14025-PA (Fragment)	9e-20	33.77
OtL007A11	Q7QBE4_ANOGA	ENSANGP00000014764 (Fragment)	1e-91	71.85
OtL007B04	Q2F661_BOMMO	Proteasome zeta subunit	8e-72	83.97
OtL007B06	Q17FI8_AEDAE	Mitochondrial ribosomal protein L17	6e-56	73.95
OtL007B08	Q7QI18_ANOGA	ENSANGP00000018618 (Fragment)	6e-56	82.56
OtL007B09	Q7Q1S2_ANOGA	ENSANGP00000010318 (Fragment)	2e-37	56.35
OtL007B11	Q174X5_AEDAE	Fad nadph dehydrogenase	1e-46	65.12
OtL007B12	Q1HPN1_BOMMO	Heterotrimeric guanine nucleotide-binding protein beta subunit	2e-24	74.36
OtL007C02	Q16XK1_AEDAE	Selenophosphate synthase	2e-88	96.97
OtL007C04	Q0IF41_AEDAE	Hypothetical protein	1e-67	79.53
OtL007C08	Q9VPM1_DROME	CG3645-PA, isoform A (Cg3645-pb, isoform b) (LD42056p)	7e-24	49.23
OtL007C11	Q177S0_AEDAE	Myotubularin (Fragment)	2e-80	66.38
OtL007C12	Q16K96_AEDAE	Protein phsophatase-2a	2e-60	87.6
OtL007D02	Q9VSU3_DROME	CG13315-PA (RH39779p)	9e-06	64.44
OtL007D07	Q7Q4E1_ANOGA	ENSANGP00000019496 (Fragment)	1e-23	38.74
OtL007D11	Q7QI91_ANOGA	ENSANGP00000021628 (Fragment)	3e-06	46
OtL007D12	Q6XL80_AEDAE	Na-K-Cl cotransporter	3e-43	75.68
OtL007E02	Q5MGI4_LONON	Troponin C 2	3e-38	61.24
OtL007E03	Q7PVR8_ANOGA	ENSANGP00000022392 (Fragment)	1e-39	44.44
OtL007E04	Q7PRW3_ANOGA	ENSANGP00000019428	6e-74	88.96
OtL007E05	Q7QHB2_ANOGA	ENSANGP00000012553	5e-65	82.07
OtL007E07	Q9N6U2_CLYAR	Heterochromatin protein	3e-96	93.23
OtL007E08	Q5TTB4_ANOGA	ENSANGP00000026895	6e-16	61.9
OtL007E09	Q17KN4_AEDAE	Dual specificity mitogen-activated protein kinase kinase MAPKK	4e-75	73.63
OtL007F01	Q17DV9_AEDAE	Glucose dehydrogenase	9e-41	57.23
OtL007F04	Q7QCC6_ANOGA	ENSANGP00000012173 (ENSANGP00000027230)	1e-55	57.63
OtL007F05	Q17K25_AEDAE	Organic anion transporter	9e-38	73.96
OtL007F06	Q177Y5_AEDAE	Tricarboxylate transport protein	1e-19	65.38
OtL007F07	Q16MJ0_AEDAE	Prohibitin	6e-85	86.06
OtL007F09	Q9VT37_DROME	CG16707-PC, isoform C (Cg16707-pd, isoform d)	3e-10	76.92
OtL007F10	Q179T5_AEDAE	Hypothetical protein	4e-48	64.62
OtL007G02	Q16IV7_AEDAE	Hypothetical protein	2e-42	44.44
OtL007G03	Q9VC00_DROME	CG13648-PA	3e-14	27.65
OtL007G06	Q3J9Y0_NITOC	Putative cyclase	3e-35	36.67
OtL007H01	Q8INQ9_DROME	CG7954-PC, isoform C (AT21926p)	7e-69	78.48
OtL007H02	Q4PM88_IXOSC	Putative membrane protein	5e-33	73.83
OtL007H03	Q4LB05_9COLE	Ribosomal protein S23e	2e-73	100
OtL007H05	Q7Q3I0_ANOGA	ENSANGP00000009958 (Fragment)	3e-91	72.4
OtL007H06	Q1HQR0_AEDAE	S-adenosyl-L-homocysteine hydrolase (Adenosylhomocysteinase)	1e-113	81.09
OtL007H09	Q7PD30_ANOGA	ENSANGP00000002089 (ENSANGP00000010833) (Fragment)	2e-58	56.67
OtL007H11	Q6E4L3_PETMA	Variable lymphocyte receptor	2e-07	35.87
OtL008A02	Q16V76_AEDAE	Set domain protein (Fragment)	2e-06	36.05
OtL008A04	Q4RLV1_TETNG	Chromosome 10 SCAF15019, whole genome shotgun sequence	8e-24	44.44
OtL008A06	Q1HPJ4_BOMMO	Mitochondrial ribosomal protein S12	7e-35	75.45
OtL008A08	Q17CR6_AEDAE	Hypothetical protein	2e-50	55.7
OtL008A12	Q7PZX0_ANOGA	ENSANGP00000009174 (Fragment)	3e-62	59.69
OtL008B03	Q68G11_RAT	Csnk2b protein (Fragment)	1e-12	78.57
OtL008B05	Q16IU9_AEDAE	Cyclin k	1e-99	79.34
OtL008B06	Q298N7_DROPS	GA20080-PA (Fragment)	2e-56	87.18
OtL008B09	Q9Y153_DROME	CG17712-PA (BcDNAGH03377)	8e-33	66.32
OtL008B10	Q8VE43_MOUSE	Meteorin, glial cell differentiation regulator-like (12 days embryo embryonic body between diaphragm region and neck cDNA, RIKEN full- length enriched library, clone:9430048M07 product:hypothetical Proline-rich region profile containing protein, full insert sequence)	6e-09	43.53
OtL008B12	Q17DT2_AEDAE	Hypothetical protein	9e-78	73.91
OtL008C02	PI52A_CHICK	Phosphatidylinositol-4-phosphate 5-kinase type-2 alpha (EC 27168) (Phosphatidylinositol-4-phosphate 5-kinase type II alpha) (1- phosphatidylinositol-4-phosphate 5-kinase 2-alpha) (PtdIns(4)P-5- kinase isoform 2-alpha) (PIP5KII-alpha) (Diphosphoinositide kinase 2- alpha)	2e-06	59.52
OtL008C07	Q17D51_AEDAE	Pyruvate dehydrogenase	3e-79	76.56
OtL008C08	Q7Q9K9_ANOGA	ENSANGP00000015636 (Fragment)	1e-15	40.71
OtL008C09	Q5MIS6_AEDAL	Mitochondrial thioredoxin 2	8e-33	55.56
OtL008C11	O97047_TENMO	Prophenoloxidase	1e-89	61.07
OtL008D02	Q16PI0_AEDAE	Ribose-5-phosphate isomerase	6e-49	66.18
OtL008D05	Q29EU9_DROPS	GA21603-PA (Fragment)	7e-13	50.57
OtL008E04	Q17H61_AEDAE	Hypothetical protein	9e-80	85.03
OtL008E05	Q17LA1_AEDAE	Hypothetical protein	1e-30	49.57
OtL008E09	Q2F6A1_BOMMO	Electron-transfer-flavoprotein beta polypeptide	1e-66	81.7
OtL008E12	Q2F5R4_BOMMO	Glutamate dehydrogenase	8e-105	85.58
OtL008F02	Q27J28_9NEOP	Fibrinolytic enzyme (Fragment)	5e-32	46.88
OtL008F03	Q7QF20_ANOGA	ENSANGP00000012385 (Fragment)	1e-10	64.29
OtL008F04	APLP_LOCMI	Apolipophorins precursor [Contains: Apolipophorin-2 (Apolipophorin II) (apoLp-2); Apolipophorin-1 (Apolipophorin I) (apoLp-1)]	1e-07	30.71
OtL008F05	Q56FD0_9HYME	Hoip-prov protein isoform A	6e-50	90.48
OtL008F07	Q17F22_AEDAE	Purine biosynthesis protein 6, pur6	1e-79	65.13
OtL008F09	Q1HQZ2_AEDAE	Major N alpha-acetyltransferase subunit (N-terminal acetyltransferase complex ard1 subunit)	3e-13	72.73
OtL008F12	Q8GX78_ARATH	Hypothetical protein At4g00370/A_IG005I10_nn (At4g00370)	9e-16	37.69
OtL008G02	Q17CI5_AEDAE	Coatomer beta subunit	5e-40	49.44
OtL008G03	Q171Y1_AEDAE	Hypothetical protein	5e-47	60.78
OtL008G04	Q7QB87_ANOGA	ENSANGP00000011250 (Fragment)	8e-42	49.04
OtL008G05	Q28WR5_DROPS	GA20984-PA (Fragment)	7e-17	52.27
OtL008G07	Q1HR78_AEDAE	ER protein disulfide isomerase (Protein disulfide isomerase)	3e-82	65.74
OtL008G08	KCTD9_HUMAN	BTB/POZ domain-containing protein KCTD9	6e-54	50.2
OtL008H01	Q16ZX4_AEDAE	Monocarboxylate transporter	4e-66	65.67
OtL008H03	Q16Z40_AEDAE	Frizzled	3e-54	50
OtL008H05	Q1HQ18_BOMMO	Proteasome beta subunit	9e-71	71.29
OtL008H06	Q2M0J8_DROPS	GA14782-PA (Fragment)	1e-33	87.01
OtL008H07	Q7PMF4_ANOGA	ENSANGP00000006015	2e-40	52.05
OtL008H08	Q7KTG1_DROME	CG33299-PA	6e-10	51.72
OtL008H09	Q4GXH7_AGRLI	Ribosomal protein L17e	8e-79	90.26
OtL009A04	Q9V437_DROME	CG6011-PA (LD21120p) (Putative mRNA splicing factor)	4e-41	95.08
OtL009A07	Q16P78_AEDAE	Glutathione s-transferase	2e-48	48.22
OtL009A08	Q29N59_DROPS	GA15471-PA (Fragment)	6e-36	56.67
OtL009A09	Q7PIZ4_ANOGA	ENSANGP00000023637 (Fragment)	7e-88	73.02
OtL009A10	Q4T148_TETNG	Chromosome undetermined SCAF10716, whole genome shotgun sequence (Fragment)	2e-08	29.76
OtL009A11	Q9VN50_DROME	CG9769-PA (LD47792p)	8e-89	74.51
OtL009B01	Q7PUS1_ANOGA	ENSANGP00000016880 (Fragment)	3e-87	86.67
OtL009B04	Q56FD3_9HYME	Ribosomal protein L13a	6e-38	83.02
OtL009B08	Q6AYT7_RAT	Similar to Protein C20orf22 homolog	2e-07	35.63
OtL009B09	Q17J53_AEDAE	Hypothetical protein	6e-88	64.11
OtL009B10	Q16TZ5_AEDAE	Oxidoreductase	3e-20	47.62
OtL009B11	Q9VCY6_DROME	CG5278-PA	1e-41	46.21
OtL009C01	Q7QJB6_ANOGA	ENSANGP00000017935 (Fragment)	2e-09	32.63
OtL009C06	Q1HQF4_AEDAE	Ferric reductase-like protein (Hypothetical protein)	2e-47	78.65
OtL009C09	Q173P7_AEDAE	Mitotic checkpoint protein and poly(A)+ RNA export protein	1e-79	77.14
OtL009C10	Q7Q463_ANOGA	ENSANGP00000011399 (Fragment)	6e-50	47.76
OtL009C12	Q17I05_AEDAE	Hypothetical protein	8e-10	75.68
OtL009D01	Q8WRV9_MANSE	Antennal binding protein 7	4e-09	28.68
OtL009D02	Q7Q5N9_ANOGA	ENSANGP00000012979	1e-51	63.85
OtL009D10	O97097_ANOAQ	Chymotrypsin 1	2e-12	41.24
OtL009D12	Q9VNE2_DROME	Elongation initiation factor 5C (LD21309p) (CG2922-PA, isoform A) (Cg2922-pb, isoform b)	7e-75	58.62
OtL009E01	Q5TS42_ANOGA	ENSANGP00000028434 (Fragment)	3e-06	47.06
OtL009E02	Q95VB5_DROVI	Reverse transcriptase	4e-16	33.83
OtL009E03	Q5TNP1_ANOGA	ENSANGP00000029046	1e-42	52.26
OtL009E05	Q8INV9_DROME	CG10263-PC, isoform C	2e-67	82.98
OtL009E06	O97366_HOLDI	Pro-phenoloxidase activating enzyme-I precursor	1e-45	44.98
OtL009E07	Q9VPW8_DROME	CG4710-PB, isoform B	2e-33	46.55
OtL009F07	Q16IA1_AEDAE	Hypothetical protein	1e-46	77.42
OtL009F10	NDUAA_DROME	NADH dehydrogenase [ubiquinone] 1 alpha subcomplex subunit 10, mitochondrial precursor (EC 1653) (EC 16993) (NADH-ubiquinone oxidoreductase 42 kDa subunit) (Complex I-42kD) (CI-42kD)	2e-35	52.14
OtL009F11	Q7QF59_ANOGA	ENSANGP00000014889	1e-19	78.79
OtL009F12	Q16TX8_AEDAE	Hypothetical protein	2e-32	86.49
OtL009G01	Q9VMU8_DROME	CG14040-PA	1e-25	58.27
OtL009G02	Q8SXC2_DROME	GH08974p (CG6950-PA, isoform A) (Cg6950-pb, isoform b)	5e-49	68.89
OtL009G03	Q29DS4_DROPS	GA10055-PA (Fragment)	6e-70	68.12
OtL009G04	Q29IP2_DROPS	GA14244-PA (Fragment)	3e-18	57.89
OtL009G06	Q7QHT0_ANOGA	ENSANGP00000018485	8e-47	55.56
OtL009G09	Q8WQ21_LOCMI	Pacifastin-related serine protease inhibitor precursor	2e-14	34.29
OtL009G10	Q1HQT3_AEDAE	Rab GTPase-interacting factor golgi membrane protein	2e-25	57
OtL009H01	Q5RZV3_ARTSF	Cathepsin L	6e-19	53.45
OtL009H03	Q29HF3_DROPS	GA11412-PA (Fragment)	7e-25	34.62
OtL009H05	O17478_HYACE	Arylphorin precursor	9e-07	54.17
OtL009H11	Q175Q8_AEDAE	Hypothetical protein	4e-48	55.28
OtL010A07	Q4GXQ6_9SCAR	Ribosomal protein S15e	4e-40	79.59
OtL010A08	Q7Q8P3_ANOGA	ENSANGP00000019296 (Fragment)	6e-48	52.45
OtL010B03	Q177K4_AEDAE	Hypothetical protein	3e-27	32.41
OtL010B06	CNN_DROME	Centrosomin (Protein arrow)	3e-10	41.01
OtL010B07	Q9VFV1_DROME	CG9792-PA (RE55542p)	3e-31	50.38
OtL010B08	Q17GK3_AEDAE	Hypothetical protein	7e-88	78.57
OtL010B09	Q60WW6_CAEBR	Hypothetical protein CBG18957	1e-08	55.77
OtL010B11	Q8LEB4_ARATH	Thymidylate kinase-like protein	1e-35	50.75
OtL010B12	Q28Z93_DROPS	GA10702-PA (Fragment)	3e-41	84.95
OtL010C01	Q3MHH1_BOVIN	Similar to SHQ1 homolog	3e-24	39.44
OtL010C02	Q29NR7_DROPS	GA12953-PA (Fragment)	6e-34	38.16
OtL010C10	POMT2_DROME	Protein O-mannosyl-transferase 2 (EC 241109) (Dolichyl-phosphate- mannose--protein mannosyltransferase 2) (dPOMT2)	1e-26	63.3
OtL010D01	Q28ZV9_DROPS	GA21392-PA (Fragment)	1e-53	55.21
OtL010D02	CP9E2_BLAGE	Cytochrome P450 9e2 (EC 114--) (CYPIXE2)	1e-41	51.72
OtL010D05	Q2WG66_PLUXY	Heat shock protein 90	2e-58	92.62
OtL010D06	Q1HQ95_BOMMO	Cellular retinaldehyde-binding protein	2e-16	34.69
OtL010D09	Q28XX8_DROPS	GA19503-PA (Fragment)	6e-19	60.56
OtL010D11	Q7PJV5_ANOGA	ENSANGP00000025039 (Fragment)	2e-34	93.75
OtL010E02	Q2F650_BOMMO	Presenilin-like signal peptide peptidase	2e-46	64.49
OtL010E04	Q295N4_DROPS	GA15521-PA (Fragment)	4e-35	56.96
OtL010E05	Q7PZY6_ANOGA	ENSANGP00000014018 (Fragment)	9e-50	70.63
OtL010E07	PHP14_BOVIN	14 kDa phosphohistidine phosphatase (EC 313-) (Phosphohistidine phosphatase 1)	1e-17	55.77
OtL010E08	Q7Q5K6_ANOGA	ENSANGP00000021015 (Fragment)	1e-78	74.36
OtL010E10	Q7PXP0_ANOGA	ENSANGP00000011747 (Fragment)	2e-17	70
OtL010E12	Q7Q8H5_ANOGA	ENSANGP00000013140 (Fragment)	7e-58	63.8
OtL010F07	Q1HRE5_AEDAE	Putative RNA-binding protein	2e-24	74.29
OtL010G02	Q7QDW0_ANOGA	ENSANGP00000025078	2e-49	58.9
OtL010G03	MOCOS_BOMMO	Molybdenum cofactor sulfurase (EC 44--) (MoCo sulfurase) (MOS) (Protein organdy)	4e-36	40.67
OtL010G04	Q7Q2L3_ANOGA	ENSANGP00000020683 (Fragment)	1e-47	55.41
OtL010G05	Q7PZI8_ANOGA	ENSANGP00000015354 (Fragment)	1e-57	92.45
OtL010G07	Q7QBX7_ANOGA	ENSANGP00000014953 (Fragment)	2e-46	56.62
OtL010G08	Q16X94_AEDAE	Hypothetical protein	2e-06	63.77
OtL010G09	Q4LAY3_9CUCU	Ribosomal protein S28e	3e-15	90
OtL010G10	Q7QB87_ANOGA	ENSANGP00000011250 (Fragment)	1e-45	54.8
OtL010G12	Q17CZ9_AEDAE	Phosphatidylinositol 4-kinase type-ii	7e-17	77.19
OtL010H06	Q5QBF5_9DIPT	Ribosomal protein P2-like (Fragment)	2e-22	74.63
OtL010H11	Q1HPR3_BOMMO	Ornithine decarboxylase	2e-51	58.14
OtL010H12	Q0IFH8_AEDAE	Acireductone dioxygenase	1e-63	64.24
OtL011A01	Q7PCM4_ANOGA	ENSANGP00000012915 (Fragment)	2e-30	90.77
OtL011A02	Q17DW7_AEDAE	Juvenile hormone-inducible protein, putative	2e-27	39.35
OtL011A06	Q9VGR2_DROME	CG17726-PA	2e-38	54.89
OtL011A08	HYEP1_CTEFE	Juvenile hormone epoxide hydrolase 1 (EC 3329) (Juvenile hormone epoxide hydrolase I) (Juvenile hormone-specific epoxide hydrolase I) (JHEH I) (CfEH1)	2e-39	48.48
OtL011A10	Q297I4_DROPS	GA17542-PA (Fragment)	4e-74	61
OtL011A11	Q2F679_BOMMO	U6 snRNA-associated Sm-like protein	1e-44	87
OtL011A12	Q17FA3_AEDAE	Peptidyl-prolyl cis-trans isomerase h, ppih	5e-92	83.7
OtL011B03	Q1W2B1_9HEMI	Putative NADH dehydrogenase 1 alpha subcomplex	3e-20	50
OtL011B05	Q16KV2_AEDAE	Hypothetical protein	5e-31	33.53
OtL011B09	VATA_ANOGA	Vacuolar ATP synthase catalytic subunit A (EC 36314) (V-ATPase subunit A) (Vacuolar proton pump subunit alpha) (V-ATPase 69 kDa subunit)	3e-58	87.5
OtL011C04	Q32QX7_EPTST	Variable lymphocyte receptor A	4e-06	45.16
OtL011C05	Q29P73_DROPS	GA18005-PA (Fragment)	2e-08	70
OtL011C06	CNI_DROME	Protein cornichon	3e-50	75.89
OtL011C07	Q9VYU7_DROME	CG9355-PA (LP20007p)	2e-13	50
OtL011C08	Q171F3_AEDAE	Oxidoreductase	6e-19	34
OtL011C09	Q296N6_DROPS	GA18064-PA (Fragment)	4e-10	87.04
OtL011C10	Q0P4L5_XENTR	Hypothetical protein LOC549327	3e-46	56.83
OtL011C11	Q7YZB8_TENMO	Cockroach allergen-like protein	3e-11	30.23
OtL011D02	Q1DGT3_AEDAE	Hypothetical protein	3e-17	75.51
OtL011D05	Q178Y6_AEDAE	Yellow protein	3e-71	59.9
OtL011D07	Q175P5_AEDAE	Serine-type enodpeptidase, putative	6e-31	39.47
OtL011D08	Q9VU84_DROME	CG10083-PA (LD21091p)	3e-19	72.88
OtL011D10	Q9V426_DROME	CG4170-PA, isoform A (Cg4170-pb, isoform b) (LD07162p)	1e-05	56.36
OtL011D11	Q16UL0_AEDAE	Hypothetical protein	2e-49	82.22
OtL011E03	Q16W23_AEDAE	Myelin proteolipid	2e-67	67.36
OtL011E04	Q7ZV33_BRARE	Transmembrane 9 superfamily member 3	2e-53	84.78
OtL011E05	Q7Q5N4_ANOGA	ENSANGP00000013028 (Fragment)	4e-22	61.54
OtL011E07	Q17P09_AEDAE	P21-activated kinase, pak	4e-67	70.8
OtL011E10	Q1EPM0_BOMMO	Glyceraldehyde-3-phosphate dehydrogenase	5e-86	87.01
OtL011E11	Q17Q39_AEDAE	Sap30	1e-53	69.72
OtL011E12	Q2F6C3_BOMMO	Chaperonin subunit 6a zeta	2e-39	79.49
OtL011F01	Q1HRE5_AEDAE	Putative RNA-binding protein	9e-14	70.59
OtL011F04	Q17AG1_AEDAE	Hypothetical protein	1e-27	51.32
OtL011F05	Q803V3_BRARE	Zgc:55473	1e-34	65.35
OtL011F06	Q7QBG4_ANOGA	ENSANGP00000014751 (Fragment)	5e-71	64.23
OtL011F09	Q9PT11_ONCMY	Galectin like protein	6e-07	34.04
OtL011F11	Q1KL04_FUGRU	Pleckstrin homology domain containing family A member 8	2e-42	63.24
OtL011G02	U373_DROME	UPF0373 protein precursor	1e-13	63.04
OtL011G12	IRS1_RAT	Insulin receptor substrate 1 (IRS-1) (pp185)	9e-17	32.09
OtL011H01	Q9VSL3_DROME	CG6781-PA (RH04924p)	8e-29	36.31
OtL011H02	Q8IGT8_DROME	RE31673p (Fragment)	9e-69	60.27
OtL011H06	Q17LG2_AEDAE	Hypothetical protein	8e-58	66.67
OtL011H09	Q4RZP4_TETNG	Chromosome 18 SCAF14786, whole genome shotgun sequence (Fragment)	4e-41	79.27
OtL011H11	Q16Q34_AEDAE	Hypothetical protein	2e-12	41.41
OtL011H12	Q16ZG7_AEDAE	Hypothetical protein	4e-59	66.32
OtL012A02	Q7Q879_ANOGA	ENSANGP00000012458	3e-69	66.49
OtL012A08	Q2F5X3_BOMMO	Proteasome 26S non-ATPase subunit 4	4e-69	84.83
OtL012A11	Q5R839_PONPY	Hypothetical protein DKFZp469F0914	5e-34	66.67
OtL012A12	Q174U8_AEDAE	Hypothetical protein	6e-55	39.92
OtL012B05	Q9W0K2_DROME	CG9122-PA (GH12537p)	1e-15	64.52
OtL012B11	Q7QJI1_ANOGA	ENSANGP00000019119	3e-72	80.34
OtL012B12	Q177U5_AEDAE	Phosphatase SSU72, putative	1e-58	72.67
OtL012C01	Q24AV9_TETTH	HMGL-like family protein	4e-48	65.58
OtL012C07	Q17AN9_AEDAE	Hypothetical protein	7e-43	73.53
OtL012C09	Q29H71_DROPS	GA20113-PA (Fragment)	4e-22	64.37
OtL012C10	O17452_DROME	CG17058-PA, isoform A (Cg17058-pb, isoform b) (LD20793p) (Peritrophin A)	4e-77	70.95
OtL012D01	Q16T14_AEDAE	Dual specificity protein phosphatase	4e-29	53.41
OtL012D02	Q173X1_AEDAE	Hypothetical protein	2e-12	38.27
OtL012D03	Q2F5V9_BOMMO	Signal sequence receptor beta subunit	5e-69	68.59
OtL012D07	Q1HQF1_AEDAE	Exosomal 3'-5' exoribonuclease complex subunit ski4 (Fragment)	2e-64	60.71
OtL012D08	Q16TD5_AEDAE	Aminomethyltransferase	1e-66	55.65
OtL012D09	Q9VMU8_DROME	CG14040-PA	4e-39	50.88
OtL012E03	Q16VM8_AEDAE	Hypothetical protein (Fragment)	1e-34	61.34
OtL012E04	CSK2B_SPOFR	Casein kinase II subunit beta (CK II beta)	4e-69	86.76
OtL012E11	Q7QFA9_ANOGA	ENSANGP00000007489 (Fragment)	1e-33	55.45
OtL012E12	Q17GS7_AEDAE	26S proteasome regulatory subunit rpn2	4e-87	70.85
OtL012F01	Q17CT5_AEDAE	ATP-dependent RNA helicase	6e-75	87.22
OtL012F02	Q1HEQ6_TRICA	Hedgehog (Fragment)	7e-40	43.67
OtL012F04	Q16JY8_AEDAE	Phosphatidylcholine-sterol acyltransferase (Lecithin-cholesterol acyltransferase)	3e-83	62.73
OtL012F05	Q9XYY1_RHYDO	Trypsinogen RdoT3	7e-57	49.38
OtL012F06	Q4GXR1_9SCAR	Ribosomal protein S3e	1e-118	99.08
OtL012F07	Q16SL0_AEDAE	Hypothetical protein	5e-19	41.6
OtL012F11	Q7PKW3_ANOGA	ENSANGP00000028432 (Ensangp00000024072)	5e-50	72.44
OtL012G01	Q4GXK4_9SCAR	Ribosomal protein L10e	3e-119	94.47
OtL012G03	Q7Q6Q4_ANOGA	ENSANGP00000004374 (Fragment)	1e-45	55.03
OtL012G05	Q7PYG5_ANOGA	ENSANGP00000018356 (Fragment)	4e-51	69.63
OtL012G09	Q9VZR6_DROME	CG12009-PA	7e-38	66.97
OtL012H02	Q16R36_AEDAE	DNA-directed RNA polymerase II	3e-93	92.59
OtL012H05	Q7QJI1_ANOGA	ENSANGP00000019119	1e-67	76.84
OtL012H06	Q7QC56_ANOGA	ENSANGP00000003064	1e-53	72.08
OtL012H07	Q6RSS9_PODCA	Cniwi	2e-47	54.8
OtL012H10	Q16UH5_AEDAE	Proteasome subunit alpha type	3e-89	81.34
OtL012H12	Q5TWW9_ANOGA	ENSANGP00000027211 (Fragment)	4e-95	77.36
OtL013A01	Q16TW4_AEDAE	Hypothetical protein	4e-55	63.16
OtL013A03	Q16KD8_AEDAE	Hypothetical protein	3e-20	35.91
OtL013A08	Q7PM18_ANOGA	ENSANGP00000022326 (Fragment)	5e-06	70.97
OtL013A09	Q1EPR6_BOMMO	Membrane protein TMS1	2e-49	71.19
OtL013A10	Q5U196_DROME	RE49741p	7e-42	59.33
OtL013A12	Q16ZX8_AEDAE	Hypothetical protein	1e-82	70.09
OtL013B08	Q174N2_AEDAE	Glutamate semialdehyde dehydrogenase	2e-37	71.43
OtL013B09	Q613I5_CAEBR	Hypothetical protein CBG16372	8e-92	74.24
OtL013B12	Q5TX72_ANOGA	ENSANGP00000028890 (Fragment)	4e-21	35.6
OtL013C01	Q7QGU5_ANOGA	ENSANGP00000018996 (Fragment)	8e-07	37.01
OtL013C03	Q7Q4B1_ANOGA	ENSANGP00000006703 (Fragment)	3e-39	56.46
OtL013C04	Q7KTX8_DROME	CG9936-PC, isoform C (Cg9936-pd, isoform d) (Transcriptional coactivator blind spot) (Jlkjlkj) (Pap/DTRAP240) (TRAP240)	1e-14	58.57
OtL013C06	Q7Q752_ANOGA	ENSANGP00000021713	2e-32	52.45
OtL013C07	Q7Q0T4_ANOGA	ENSANGP00000012578 (Fragment)	7e-76	59.62
OtL013C09	Q29H71_DROPS	GA20113-PA (Fragment)	1e-70	71.29
OtL013C11	Q2M0M5_DROPS	GA10472-PA (Fragment)	2e-56	60.34
OtL013D02	Q3B708_APIME	Troponin I isoform 6a1	9e-47	85.21
OtL013D08	Q16T93_AEDAE	Orf 140; significant similarity to ORF next to beta-keto adipate succinyl CoA transferase from P putida, putative	3e-27	60
OtL013D11	Q1HQF8_AEDAE	Keratinocytes-associated protein 2-like protein (Hypothetical protein)	3e-30	51.49
OtL013D12	Q8WRV8_MANSE	Antennal binding protein 8	8e-07	31.88
OtL013E05	Q1HQ80_BOMMO	NADH dehydrogenase-ubiquinone Fe-S protein 2	3e-118	89.73
OtL013E06	Q299M3_DROPS	GA16026-PA (Fragment)	9e-34	47.18
OtL013E07	Q2F5W9_BOMMO	Protein kinase C inhibitor	2e-42	58.22
OtL013E12	Q4GXU8_9CUCU	Ribosomal protein S3Ae	2e-95	88.24
OtL013F01	Q9VVH9_DROME	CG7571-PA (GH24467p)	2e-08	52.31
OtL013F02	Q5QBL0_9DIPT	Cytochrome B5 (Fragment)	5e-37	67.27
OtL013F03	POB_BRARE	Protein pob	2e-41	57.97
OtL013F04	Q4GXH1_9COLE	Ribosomal protein L23e	1e-70	95
OtL013F06	Q2F5P9_BOMMO	Mitogen-activated protein-binding protein-interacting protein	3e-41	65.26
OtL013F08	Q7PRU4_ANOGA	ENSANGP00000023128 (Fragment)	3e-27	47.5
OtL013F09	Q172E4_AEDAE	Inhibitor-2, putative	4e-19	47.79
OtL013F10	Q7Q3Z5_ANOGA	ENSANGP00000010503	6e-30	56.18
OtL013G02	Q16P79_AEDAE	Glutathione s-transferase	5e-60	53.43
OtL013G03	Q5I208_DIAAB	PR-5-like protein	4e-58	54.78
OtL013G06	Q17DK0_AEDAE	Gh regulated tbc protein-1	1e-21	40.3
OtL013G09	Q5PSI7_GRYOR	Superoxide dismutase	3e-64	73.86
OtL013G10	Q16UU5_AEDAE	Cuticle protein, putative	3e-29	51.32
OtL013G11	Q29MW1_DROPS	GA21120-PA (Fragment)	4e-26	65.48
OtL013H02	Q7PWU4_ANOGA	ENSANGP00000016770	9e-75	65.38
OtL013H05	Q178A0_AEDAE	Hypothetical protein	1e-50	50.55
OtL013H08	Q29HA3_DROPS	GA21055-PA (Fragment)	5e-30	61.29
OtL013H09	CU19_LOCMI	Cuticle protein 19 (LM-19) (LM-ACP 19)	3e-24	57.8
OtL013H10	Q7Q196_ANOGA	ENSANGP00000013310 (Fragment)	2e-21	77.05
OtL013H11	Q0IFF1_AEDAE	Nucleoporin	4e-30	55.75
OtL013H12	Q2F5Q4_BOMMO	L-isoaspartyl protein carboxyl methyltransferase	9e-86	73.79
OtL014A01	Q9I9B8_CHICK	Non-Canonical UBiquitin Conjugating Enzyme 1 (NCUBE1)	2e-25	41.76
OtL014A03	Q16RH7_AEDAE	Hypothetical protein	6e-29	49.24
OtL014B03	Q1HQJ5_AEDAE	Rho GDP dissociation inhibitor (Rho guanine dissociation factor)	3e-64	75.88
OtL014B08	Q16P12_AEDAE	Prohibitin, putative	3e-51	76.13
OtL014B09	Q2F5L1_BOMMO	Signal peptidase 18 kDa subunit	5e-78	94.78
OtL014B12	Q1HQ98_BOMMO	Cytochrome c oxidase subunit IV (Cytochrome c oxidase polypeptide IV)	1e-50	60.48
OtL014C09	Q6DJB5_XENTR	MGC88883 protein (Novel NDRG family protein)	5e-29	44.08
OtL014C11	Q17KL8_AEDAE	Leucine aminopeptidase	3e-57	53.77
OtL014C12	Q5TQN9_ANOGA	ENSANGP00000027544 (Fragment)	2e-71	80.13
OtL014D01	Q1HR19_AEDAE	Calponin (Calponin/transgelin)	4e-62	81.25
OtL014D02	Q9VUQ9_DROME	CG6498-PA	3e-19	64.18
OtL014D03	Q9XYY1_RHYDO	Trypsinogen RdoT3	3e-49	52.24
OtL014D09	Q60SG6_CAEBR	Hypothetical protein CBG20901	2e-25	76.79
OtL014E02	Q7K581_DROME	SD01637p	2e-13	38.2
OtL014E05	Q1HQ42_BOMMO	S-phase kinase-associated protein	7e-65	93.33
OtL014E07	Q7PQS5_ANOGA	ENSANGP00000020491	1e-10	55.22
OtL014E10	Q29HE5_DROPS	GA17988-PA (Fragment)	8e-77	84.48
OtL014E11	Q0IEQ3_AEDAE	POSSIBLE INTEGRAL MEMBRANE EFFLUX PROTEIN EFPA, putative	5e-14	60.38
OtL014E12	Q16EV7_AEDAE	Proteasome subunit alpha type	3e-83	79.79
OtL014F04	Q55PZ7_CRYNE	Hypothetical protein	2e-29	60
OtL014F09	Q7ZXW3_XENLA	Ard1-prov protein	3e-59	88.71
OtL014F10	Q16G43_AEDAE	Nuclear protein skip	4e-51	66.94
OtL014F11	Q1HQQ3_AEDAE	Prenylated RAB acceptor 1 (Prenylated rab acceptor)	3e-43	56.86
OtL014G01	O74710_EMENI	Hypothetical protein	5e-33	41.36
OtL014G02	Q5LJP2_DROME	CG40478-PA3 (Cg40478-pb3)	1e-05	57.14
OtL014G07	Q5TU63_ANOGA	ENSANGP00000026066	3e-10	59.7
OtL014G12	Q0PXV5_9HEMI	Putative FK506-binding protein	3e-47	80.56
OtL014H03	Q56G41_9DIPT	Dopachrome conversion enzyme	1e-33	43.33
OtL014H05	Q7QDL2_ANOGA	ENSANGP00000000743 (Fragment)	2e-08	40.91
OtL014H06	Q291B7_DROPS	GA11862-PA (Fragment)	7e-20	44.66
OtL014H08	Q2TBP0_BOVIN	Similar to proteasome (Prosome, macropain) subunit, beta type 7	1e-58	74.82
OtL014H10	Q9VYM0_DROME	CG2555-PA (GH23965p)	1e-17	31.73
OtL014H11	Q175W0_AEDAE	Wd-repeat protein	6e-39	60.65
OtL015A02	Q7Q391_ANOGA	ENSANGP00000010328 (Fragment)	2e-53	52.91
OtL015A06	Q175G6_AEDAE	Hypothetical protein	4e-18	32.52
OtL015A07	Q6EUY9_9COLE	S14e ribosomal protein	2e-61	97.86
OtL015A09	Q16GA4_AEDAE	Peptidyl-glycine alpha-amidating monooxygenase	9e-37	60.68
OtL015A10	Q7Q0X1_ANOGA	ENSANGP00000006105 (Fragment)	2e-13	64.81
OtL015A11	Q4LEQ7_BOMMO	Glycine rich protein	9e-15	78.95
OtL015A12	Q9U4Z0_MANSE	Hypothetical protein	7e-59	75.71
OtL015B01	Q16P51_AEDAE	Integral membrane protein, Tmp21-I (P23), putative	1e-73	75.88
OtL015B03	Q17F67_AEDAE	Hypothetical protein	3e-08	29.41
OtL015B04	Q7Q4V8_ANOGA	ENSANGP00000010230 (Fragment)	8e-73	58.22
OtL015B05	Q1HQQ2_AEDAE	26S proteasome regulatory complex subunit RPN11 (Jun activation domain binding protein)	8e-84	97.47
OtL015B07	Q4PLY2_IXOSC	Chromobox protein-like 3	2e-48	60.38
OtL015C02	Q0PKS0_BOMMO	Myofilin protein	1e-24	64.29
OtL015C03	Q95PI7_TENMO	Hexamerin 2	3e-27	48.8
OtL015C04	Q16JT9_AEDAE	Hypothetical protein	1e-75	65
OtL015C05	Q4GXG4_9COLE	Ribosomal protein L18Ae	2e-72	90.41
OtL015C06	O76149_BOMMO	Beta-tubulin	5e-48	100
OtL015C09	Q16UB0_AEDAE	Pre-mrna splicing factor prp8	4e-119	97.76
OtL015C11	Q9VL57_DROME	CG4658-PA, isoform A (Cg4658-pb, isoform b) (RE10231p)	5e-51	66.43
OtL015D02	Q16ZW0_AEDAE	Hypothetical protein	1e-34	41.95
OtL015D04	Q8SZP2_DROME	RE71854p (CG14534-PA)	4e-33	75.23
OtL015D09	Q6EUX1_BIPLU	Ubiquitin/S27Ae ribosomal protein	6e-65	94.87
OtL015D12	Q29CE5_DROPS	GA14511-PA (Fragment)	2e-12	33.33
OtL015E02	Q16ZL3_AEDAE	Hypothetical protein	2e-48	82.41
OtL015E03	Q16N57_AEDAE	Receptor protein-tyrosine phosphatase 10d (Fragment)	4e-74	82.39
OtL015E04	Q6E433_HUMAN	Activated RNA polymerase II transcription cofactor 4 (Fragment)	2e-13	49.25
OtL015E05	Q0V9J2_XENTR	Hypothetical protein LOC548844	4e-25	33.5
OtL015E07	Q9VRT2_DROME	CG10472-PA (RE65433p)	1e-32	36.53
OtL015E09	Q9I7J0_DROME	CG5023-PA (RE39031p) (GH21596p)	6e-77	79.88
OtL015E10	Q174D3_AEDAE	Mediator complex, subunit, putative	3e-65	77.66
OtL015E11	Q16TA3_AEDAE	Hypothetical protein	4e-32	45.95
OtL015E12	Q4RXR2_TETNG	Chromosome 11 SCAF14979, whole genome shotgun sequence (Fragment)	1e-10	28.9
OtL015F02	PZRN4_HUMAN	PDZ domain-containing RING finger protein 4 (Ligand of Numb-protein X 4) (SEMACAP3-like protein)	6e-21	34.98
OtL015F03	Q16UI5_AEDAE	Retinoblastoma-binding protein 4 (Rbbp4)	3e-97	93.12
OtL015F04	LYRM3_PONPY	LYR motif-containing protein 3	3e-14	45
OtL015F05	Q291U0_DROPS	GA18366-PA (Fragment)	1e-92	72.4
OtL015F08	Q2F649_BOMMO	Surfeit 4-like protein	1e-84	79.17
OtL015F12	RM49_DROME	Probable mitochondrial 39S ribosomal protein L49 (L49mt)	1e-27	49.32
OtL015G01	Q8I6K2_HOLDI	Prophenoloxidase-I	3e-64	61.32
OtL015G06	Q7PM00_ANOGA	ENSANGP00000020925 (Fragment)	8e-32	47.26
OtL015G07	Q16QX8_AEDAE	Hypothetical protein (Fragment)	5e-49	62.82
OtL015G09	Q7K5M6_DROME	GH04176p	2e-09	75.61
OtL015G10	Q29DH1_DROPS	GA21913-PA (Fragment)	2e-46	56.18
OtL015G12	Q16GG9_AEDAE	Hypothetical protein	5e-40	36.78
OtL015H01	Q7JR58_DROME	LD24265p (CG6543-PA, isoform A) (Cg6543-pb, isoform b)	1e-54	75.71
OtL015H02	Q7Q4M9_ANOGA	ENSANGP00000019361	3e-38	76.77
OtL015H03	Q2LE80_XENLA	BTB domain protein 2	8e-43	64.96
OtL015H04	Q171N9_AEDAE	Rfc5p, putative	2e-27	55.45
OtL015H12	Q7Q7S2_ANOGA	ENSANGP00000020907 (Fragment)	4e-68	64.48
OtL016A01	Q2F5V6_BOMMO	Translocase of inner mitochondrial membrane 8 homolog b	5e-30	74.07
OtL016A02	Q0IER5_AEDAE	Hypothetical protein	2e-42	54.22
OtL016A03	Q16H63_AEDAE	Phosphatidylinositol synthase	1e-65	68.99
OtL016A05	Q1RKW2_DROME	IP12358p (Fragment)	2e-06	52.5
OtL016A07	Q0PWT2_9HEMI	Nitrogen fixation-like protein (Fragment)	2e-15	84
OtL016A09	Q16WH9_AEDAE	Lola	5e-09	42.16
OtL016A11	Q2LZ07_DROPS	GA12466-PA (Fragment)	9e-42	53.3
OtL016A12	Q6GNH2_XENLA	MGC82807 protein	2e-36	67.68
OtL016B03	Q2F698_BOMMO	G10 protein	3e-77	92.36
OtL016B06	Q2F5N9_BOMMO	Nucleoplasmin isoform 2	2e-27	59.62
OtL016B08	Q17KC4_AEDAE	Candidate tumor suppressor protein	3e-72	76.54
OtL016B09	Q170K5_AEDAE	Hypothetical protein	5e-15	32.56
OtL016B10	Q7K2L7_DROME	GH27120p	7e-67	71.43
OtL016B11	Q9VBY9_DROME	CG31109-PA (RE17222p)	2e-10	39.24
OtL016C06	Q7Z0G1_9DIPT	Trypsin 3	2e-28	32.61
OtL016C07	Q0IEA1_AEDAE	Hypothetical protein	2e-06	34.18
OtL016C08	Q9W447_DROME	CG4746-PA (RE21580p)	1e-27	89.06
OtL016C10	Q16ZR9_AEDAE	Glutamate receptor, ionotropic, n-methyl d-aspartate epsilon (Nmda epsilon)	1e-109	81.22
OtL016D01	Q7Q973_ANOGA	ENSANGP00000013204 (Fragment)	3e-16	40.34
OtL016D05	Q402D4_BOMMO	Hypothetical protein brP2095	3e-21	31.34
OtL016D06	Q7Q505_ANOGA	ENSANGP00000016107 (Fragment)	1e-60	81.01
OtL016D08	Q7Q8H5_ANOGA	ENSANGP00000013140 (Fragment)	1e-46	48.8
OtL016D10	Q7QFW0_ANOGA	ENSANGP00000018922 (Fragment)	1e-60	61.93
OtL016D11	Q3V0G4_MOUSE	Adult male testis cDNA, RIKEN full-length enriched library, clone:4931409G11 product:cyclin T1, full insert sequence (Fragment)	6e-13	68.75
OtL016D12	Q6B0K6_9CUCU	LIM protein	4e-36	88.76
OtL016E04	Q7Q4M5_ANOGA	ENSANGP00000019358 (Fragment)	9e-65	47.13
OtL016E06	Q296E2_DROPS	GA21779-PA (Fragment)	2e-39	46.33
OtL016E08	Q1HQN5_AEDAE	GDP-mannose pyrophosphorylase B (Mannose-1-phosphate guanyltransferase)	1e-89	80.81
OtL016E11	O96496_9HEMI	NADP(H)-dependent ketose reductase	2e-71	77.16
OtL016E12	UBCD4_DROME	Ubiquitin-conjugating enzyme E2-22 kDa (EC 63219) (Ubiquitin- protein ligase) (Ubiquitin carrier protein)	8e-72	80.85
OtL016F02	Q1HQD9_AEDAE	U1 snRNP component (Small nuclear ribonucleoprotein-associated protein)	2e-43	87.1
OtL016F03	Q17HE4_AEDAE	Hypothetical protein	3e-28	49.3
OtL016F04	Q170J6_AEDAE	Cleavage and polyadenylation specificity factor	3e-29	54.24
OtL016F05	Q7QE81_ANOGA	ENSANGP00000017570 (Fragment)	3e-31	70.11
OtL016F06	Q7PJ03_ANOGA	ENSANGP00000025093	8e-92	75.73
OtL016F10	Q16WP6_AEDAE	Splicing factor pTSR1, putative (Fragment)	4e-80	79.89
OtL016F11	Q4GXJ3_9SCAR	Ribosomal protein L12e	1e-86	94.55
OtL016G01	Q5U455_MOUSE	Pldn protein (Activated spleen cDNA, RIKEN full-length enriched library, clone:F830215F19 product:pallidin, full insert sequence) (NOD-derived CD11c +ve dendritic cells cDNA, RIKEN full-length enriched library, clone:F630213P17 product:pallidin, full insert sequence)	4e-08	32.38
OtL016G02	Q16WI8_AEDAE	Hypothetical protein	7e-36	54.55
OtL016G03	Q29H85_DROPS	GA11687-PA (Fragment)	2e-17	58.73
OtL016G05	Q7PQI7_ANOGA	ENSANGP00000020207 (Fragment)	7e-47	71.9
OtL016G07	Q17GX8_AEDAE	Tubulin beta chain (Fragment)	1e-109	94.22
OtL016G08	Q1HR90_AEDAE	Thioredoxin/protein disulfide isomerase	1e-32	53.72
OtL016G11	Q5MPC9_MANSE	Hemolymph proteinase 5 (Fragment)	1e-31	42.71
OtL016G12	Q7Q780_ANOGA	ENSANGP00000014123 (Fragment)	8e-50	55.33
OtL016H09	Q7PSV5_ANOGA	ENSANGP00000023250 (Fragment)	9e-55	50
OtL016H10	Q4TZV4_9CUCU	Thaumatin-like protein	2e-82	61.32
OtL017A01	Q1HQB5_BOMMO	S-adenosylmethionine synthetase	2e-81	84.9
OtL017A04	Q9U512_MANSE	Kazal-type proteinase inhibitor	8e-15	45.45
OtL017A07	Q17G11_AEDAE	Hypothetical protein	1e-35	45.08
OtL017A09	Q17KD5_AEDAE	Chaperonin	4e-77	74.62
OtL017A10	Q0KHU7_DROME	CG10966-PB, isoform B	2e-37	50.35
OtL017B01	Q177W9_AEDAE	Hypothetical protein	1e-44	53.37
OtL017B02	Q7QFW0_ANOGA	ENSANGP00000018922 (Fragment)	3e-53	61.11
OtL017B10	Q7QE37_ANOGA	ENSANGP00000017418 (Fragment)	3e-33	50
OtL017B11	Q3LFR2_BOMMO	Ecdysone 20-hydroxylase (EC 1149922)	3e-42	47.24
OtL017B12	Q1HQU9_AEDAE	Protein disulfide isomerase (Protein disulfide-isomerase A6)	4e-59	62.56
OtL017C03	Q7PTG3_ANOGA	ENSANGP00000013215 (Fragment)	2e-25	62.22
OtL017C04	Q9VEP9_DROME	CG16941-PA (GH03554p)	2e-46	85.85
OtL017C05	Q9VT88_DROME	CG32056-PA, isoform A (GM13876p)	1e-37	50.62
OtL017C06	NUP88_DROME	Nuclear pore complex protein Nup88 (Nucleoporin Nup88) (88 kDa nuclear pore complex protein) (dNup88) (Protein members only)	5e-20	33.02
OtL017C07	Q2HZZ6_MANSE	Cytochrome P450 CYP306A1	1e-48	47.29
OtL017C10	Q4R981_MACFA	Testis cDNA clone: QtsA-10567, similar to human hypothetical protein FLJ11506 (FLJ11506),	8e-22	35.29
OtL017D02	Q16L42_AEDAE	Hypothetical protein	2e-10	41.86
OtL017D03	Q17B78_AEDAE	Hypothetical protein	3e-20	43.52
OtL017D04	Q1HQI1_AEDAE	Mitochondrial NADH:ubiquinone oxidoreductase NDUFA8/PGIV/19 kDa subunit (NADH:ubiquinone dehydrogenase, putative) (Fragment)	2e-59	63.22
OtL017D09	Q7PNI3_ANOGA	ENSANGP00000021403 (Fragment)	3e-39	79.12
OtL017D11	Q7PTA4_ANOGA	ENSANGP00000016026 (Fragment)	1e-19	50.43
OtL017E01	Q6EV05_CARGR	S3e ribosomal protein	4e-07	100
OtL017E03	Q16ZW0_AEDAE	Hypothetical protein	2e-34	41.95
OtL017E05	Q16RS3_AEDAE	Troponin i	5e-47	86.98
OtL017E07	Q9VCR3_DROME	CG13830-PA	2e-18	45.61
OtL017E08	Q1HQ18_BOMMO	Proteasome beta subunit	5e-92	73.52
OtL017E11	Q29K45_DROPS	GA16481-PA (Fragment)	9e-09	33.48
OtL017E12	Q8IH37_DROME	GH26660p (Fragment)	9e-13	59.42
OtL017F03	Q7YSY6_RHOPR	Leptin receptor-like protein	2e-33	57.95
OtL017F07	Q16GS2_AEDAE	Deoxycytidylate deaminase	8e-68	66.84
OtL017F10	Q86PT4_ANOGA	Putative antennal carrier protein TOL-2	8e-22	34.41
OtL017F12	Q0IG22_AEDAE	Cdc73 domain protein	2e-86	71.55
OtL017G03	IF4EA_BRARE	Eukaryotic translation initiation factor 4E-1A (eIF4E-1A) (mRNA cap- binding protein)	4e-68	59.13
OtL017G07	Q9U5N2_MYZPE	Hsp60 protein	4e-22	78.79
OtL017G08	Q1HPS9_BOMMO	Vacuolar ATP synthase subunit E	1e-50	74.23
OtL017G11	Q7PQ75_ANOGA	ENSANGP00000003616	3e-56	70.27
OtL017H03	Q17G11_AEDAE	Hypothetical protein	6e-35	45.41
OtL017H05	Q0PXU9_9HEMI	Putative beta-NAC-like protein	9e-46	80.92
OtL017H06	NP1L1_HUMAN	Nucleosome assembly protein 1-like 1 (NAP-1-related protein) (hNRP)	9e-53	53.7
OtL017H07	O77231_LYGLI	Antennal protein LAP	1e-11	30.25
OtL017H08	Q29HT1_DROPS	GA21170-PA (Fragment)	2e-18	33.14
OtL017H10	Q2F5J1_BOMMO	26S proteasome non-ATPase regulatory subunit 13	2e-32	69
OtL017H11	Q8TDQ4_HUMAN	Hypothetical protein	6e-64	70.27
OtL017H12	Q75PH8_ACHTE	Wnt7-1	2e-61	64.2
OtL018A01	Q9VSL3_DROME	CG6781-PA (RH04924p)	2e-39	40.18
OtL018A04	Q1HPZ4_BOMMO	LSM Sm-like protein family member	2e-42	82.18
OtL018A05	Q16M31_AEDAE	POSSIBLE ENOYL-CoA HYDRATASE ECHA12 (ENOYL HYDRASE) (UNSATURATED ACYL- CoA HYDRATASE) (CROTONASE), putative	3e-44	50.26
OtL018A08	Q16IA8_AEDAE	Electron transport oxidoreductase	3e-49	68.79
OtL018A09	Q16V14_AEDAE	Hypothetical protein	4e-17	33.09
OtL018B01	Q7SY44_BRARE	Zgc:63532	7e-46	58.71
OtL018B04	Q49I40_TRICA	Laccase 2B	4e-118	84.89
OtL018B06	Q7QH83_ANOGA	ENSANGP00000003966 (Fragment)	3e-78	63.16
OtL018B07	Q17PE9_AEDAE	Paxillin, putative	4e-104	78.85
OtL018B11	Q16SH3_AEDAE	Zinc finger protein, putative	4e-68	57.53
OtL018B12	Q7PUQ9_ANOGA	ENSANGP00000008413 (Fragment)	6e-78	64.91
OtL018C01	Q172D6_AEDAE	Hypothetical protein	1e-35	77
OtL018C04	Q90ZQ6_ONCMY	Polyubiquitin	4e-66	99.22
OtL018D01	Q177G6_AEDAE	Cofactor A, putative	3e-30	54.13
OtL018D02	Q7QCI0_ANOGA	ENSANGP00000020975	2e-57	49.12
OtL018D05	Q173D3_AEDAE	Hypothetical protein	2e-39	56.57
OtL018D08	CUA1A_TENMO	Larval cuticle protein A1A (TM-A1A) (TM-LCP A1A)	3e-26	67.5
OtL018D10	Q16QM0_AEDAE	Hypothetical protein	2e-34	54.07
OtL018D12	Q9W077_DROME	CG1919-PA (LD12613p)	1e-27	75.32
OtL018E06	Q7PQJ0_ANOGA	ENSANGP00000021317	6e-65	87.5
OtL018E07	Q17N48_AEDAE	Hypothetical protein	3e-27	35.1
OtL018E11	Q17FT8_AEDAE	Mitochondrial uncoupling protein, putative	4e-49	72.87
OtL018F01	Q5R279_DROSE	CG9036	5e-22	43.3
OtL018F04	Q6VXY1_TRICA	Ash	6e-51	73.22
OtL018F05	Q16VG7_AEDAE	Hypothetical protein	7e-09	25.38
OtL018F11	Q9W1G7_DROME	CG5330-PA (LD21576p)	1e-20	68.37
OtL018G02	Q95SJ1_DROME	GH22974p	7e-23	38.79
OtL018G04	Q8T900_DROME	AT13581p	1e-17	27.4
OtL018G05	Q172Q5_AEDAE	Dynamin	2e-106	83.56
OtL018G06	Q0PXX8_9HEMI	Putative 40S ribosomal protein SA	4e-90	84.73
OtL018G10	Q29M11_DROPS	GA12710-PA (Fragment)	3e-08	41.1
OtL018H01	Q29F26_DROPS	GA10999-PA (Fragment)	2e-10	34.96
OtL018H09	Q4GXT6_9COLE	Ribosomal protein S8e	7e-86	91.23
OtL018H12	Q1HRD8_AEDAE	Conserved protein (Hypothetical protein)	1e-18	38.2
OtL019A03	Q16MJ0_AEDAE	Prohibitin	1e-88	86.85
OtL019A09	Q2TJC0_9DIPT	16 kDa salivary protein	7e-17	47.96
OtL019A10	Q0IFP5_AEDAE	Ankyrin repeat domain	5e-81	70.39
OtL019A12	Q9W4A6_DROME	CG11473-PA (RE56564p)	2e-32	65.52
OtL019B05	SODC_HALRO	Superoxide dismutase [Cu-Zn] (EC 11511)	2e-39	57.04
OtL019B07	Q16IW1_AEDAE	Peroxiredoxins, prx-1, prx-2, prx-3	2e-50	60.81
OtL019B08	Q5TN87_ANOGA	ENSANGP00000028164 (Fragment)	2e-78	73.51
OtL019B11	Q178M9_AEDAE	Hypothetical protein	5e-37	63.93
OtL019B12	Q9VKU5_DROME	CG6144-PA, isoform A (Cg6144-pb, isoform b) (LD37206p)	2e-52	49.55
OtL019C02	Q2M040_DROPS	GA16913-PA (Fragment)	1e-19	60.71
OtL019C03	Q28ZT9_DROPS	GA12224-PA (Fragment)	9e-48	63.97
OtL019C06	Q16T56_AEDAE	Glucosyl/glucuronosyl transferases (Fragment)	7e-49	36.31
OtL019C12	Q16MK2_AEDAE	Eukaryotic translation initiation factor 3 subunit 1 (EIF-3 alpha)	2e-20	48.89
OtL019D01	Q170Y4_AEDAE	Mct-1 protein	2e-84	80.77
OtL019D03	Q621P9_CAEBR	Hypothetical protein CBG02399	6e-15	27.41
OtL019D04	Q963G2_RHYAM	Histone H1	7e-19	49.09
OtL019D05	Q9VIV6_DROME	CG10194-PA (GH04973p)	2e-34	43.14
OtL019D07	Q2YDE4_BOVIN	Similar to Proteasome subunit alpha type 6 (Proteasome iota chain) (Macropain iota chain) (Multicatalytic endopeptidase complex iota chain)	3e-41	62.79
OtL019D08	Q16P95_AEDAE	Zinc carboxypeptidase	3e-67	65.55
OtL019D11	Q1HR10_AEDAE	Phosphoglycerate dehydrogenase	4e-58	66.12
OtL019D12	Q7PQT2_ANOGA	ENSANGP00000014771 (Fragment)	4e-71	65.64
OtL019E02	Q295J7_DROPS	GA20891-PA (Fragment)	4e-78	78.87
OtL019E08	Q16PS8_AEDAE	Mago nashi, putative	7e-78	95.17
OtL019E09	Q7Q040_ANOGA	ENSANGP00000016545	2e-85	90.59
OtL019F01	Q1PQJ1_DROMI	CG10990 (Fragment)	2e-49	58.39
OtL019F02	Q7Q3W5_ANOGA	ENSANGP00000011739 (Fragment)	1e-14	42.68
OtL019F03	Q9VZE0_DROME	CG15013-PA, isoform A (Cg15013-pb, isoform b)	2e-30	70.67
OtL019F04	Q5U3M9_BRARE	Zgc:101896	1e-29	38.82
OtL019F05	Q6NR72_DROME	RH68439p (CG4019-PA, isoform A) (Cg4019-pb, isoform b)	3e-37	46.41
OtL019F06	Q2F5Y1_BOMMO	Myb-MuvB complex subunit Lin-52	5e-22	52.31
OtL019F07	Q7PZY6_ANOGA	ENSANGP00000014018 (Fragment)	3e-99	83.81
OtL019F12	Q29GX7_DROPS	GA21484-PA (Fragment)	6e-61	75.16
OtL019G01	Q17ED0_AEDAE	Hypothetical protein	3e-31	59.26
OtL019G05	Q7QGB6_ANOGA	ENSANGP00000018877 (Fragment)	6e-31	55.67
OtL019G06	Q7Q3J6_ANOGA	ENSANGP00000010151 (Fragment)	8e-23	91.8
OtL019G09	Q09KA1_BLAGE	Receptor for activated protein kinase C-like	2e-56	56.94
OtL019G10	Q7PNH7_ANOGA	ENSANGP00000019124 (Fragment)	3e-37	70.94
OtL019G11	Q16YA2_AEDAE	TraB, putative	4e-23	49.26
OtL019H06	Q179V7_AEDAE	Adamts-7	8e-11	55.93
OtL019H08	O18094_CAEEL	Hypothetical protein	4e-16	32
OtL019H09	Q9XYY1_RHYDO	Trypsinogen RdoT3	1e-63	56.71
OtL019H10	Q16HN3_AEDAE	Tumor necrosis factor induced protein	6e-11	76.74
OtL020A02	Q8WS93_BOMMO	KAL-1	1e-11	34.85
OtL020A03	Q16EW1_AEDAE	Hypothetical protein	2e-12	56.14
OtL020A06	Q2F5Y1_BOMMO	Myb-MuvB complex subunit Lin-52	2e-23	52.38
OtL020A07	Q16GE2_AEDAE	DEAD box ATP-dependent RNA helicase	7e-70	99.24
OtL020A11	Q7PZN7_ANOGA	ENSANGP00000008665 (Fragment)	1e-63	81.18
OtL020B05	Q5TX98_ANOGA	ENSANGP00000029416	1e-24	52.73
OtL020B06	Q17DN9_AEDAE	Enhancer of split protein, putative	4e-43	71.53
OtL020B08	Q9VZH2_DROME	CG15002-PB (RE29416p)	7e-125	93.91
OtL020B11	Q7PZB3_ANOGA	ENSANGP00000020044 (Fragment)	2e-97	76.42
OtL020C10	Q7ZYI9_XENLA	MGC52944 protein	1e-33	44.94
OtL020C12	Q7PPE7_ANOGA	ENSANGP00000021580	2e-98	77.06
OtL020D01	Q7KTE8_DROME	CG6320-PC, isoform C	8e-45	77.61
OtL020D07	Q16XP9_AEDAE	ATP synthase coupling factor B, putative	8e-40	47.09
OtL020D10	Q1BQ03_BURCA	3-hydroxyisobutyrate dehydrogenase (EC 11131)	6e-36	45.35
OtL020D12	Q17PP4_AEDAE	Inositol triphosphate 3-kinase c	2e-12	69.23
OtL020E02	Q9W2S2_DROME	CG32672-PA (LD05816p)	5e-58	93.22
OtL020E03	Q5ZLD4_CHICK	Hypothetical protein	4e-39	51.16
OtL020E05	Q29GS3_DROPS	GA15179-PA (Fragment)	6e-25	32.31
OtL020E10	Q2TLP6_9SCAR	Elongation factor 1 alpha (Fragment)	5e-17	95.24
OtL020E11	Q6F456_PLUXY	Diazepam binding inhibitor-like protein	2e-25	65.56
OtL020E12	Q1HQQ6_AEDAE	Dihydropteridine reductase	6e-30	68.33
OtL020F06	Q1HQT8_AEDAE	Phosphatidylethanolamine-binding protein	5e-60	68.38
OtL020F07	Q295T6_DROPS	GA14985-PA (Fragment)	7e-59	53.85
OtL020F08	Q7JZE1_DROME	RE39562p	1e-52	45.41
OtL020F09	DUS11_HUMAN	RNA/RNP complex-1-interacting phosphatase (EC 313-) (Phosphatase that interacts with RNA/RNP complex 1) (Dual specificity protein phosphatase 11)	4e-32	41.33
OtL020F11	Q16PN6_AEDAE	Hypothetical protein	1e-29	45.21
OtL020F12	Q95V55_DROME	AFX (LD19191p) (CG3143-PB, isoform B) (Cg3143-pc, isoform c)	3e-31	65.49
OtL020G01	Q175N3_AEDAE	Hypothetical protein	2e-23	33.48
OtL020G02	Q7Q9Q8_ANOGA	ENSANGP00000010006	3e-79	80.95
OtL020G05	Q7PTB2_ANOGA	ENSANGP00000013242	4e-39	64.04
OtL020G06	Q16ZG5_AEDAE	Aconitase	1e-79	72.4
OtL020G07	Q6J6D5_AEDAE	Carboxypeptidase A (EC 34171)	6e-37	41.49
OtL020G09	Q7Z275_ANOGA	Microsomal glutathione transferase GSTMIC1	2e-34	59.31
OtL020G12	Q9V9U0_DROME	CG2150-PA (RE35358p)	3e-23	58.91
OtL020H01	Q17I00_AEDAE	Serine hydroxymethyltransferase	5e-83	74.74
OtL020H03	Q29M72_DROPS	GA14397-PA (Fragment)	3e-47	66.93
OtL020H06	Q09KA2_BLAGE	Triosephosphate isomerase	2e-76	64.59
OtL020H07	Q28X46_DROPS	GA17485-PA (Fragment)	3e-42	50
OtP001A02	Q28ZT9_DROPS	GA12224-PA (Fragment)	1e-43	64.77
OtP001A04	Q7QF61_ANOGA	ENSANGP00000007994 (Fragment)	3e-23	61.11
OtP001A04	Q16WG5_AEDAE	Kinesin heavy chain	9e-40	50
OtP001A05	Q1HPK5_BOMMO	Thymosin isoform 1	2e-61	67.06
OtP001A06	Q8MXB6_LIMPO	Hypothetical protein	5e-23	65.75
OtP001A07	Q9VNZ3_DROME	CG11246-PA (GM03174p)	4e-36	79.8
OtP001A08	O17508_BOMMO	Cdc2-related kinase	2e-117	82.33
OtP001A08	Q17IU1_AEDAE	Signal transducing adapter molecule (Stam)	3e-28	47.5
OtP001A09	Q16FJ6_AEDAE	Nuclear pore complex protein nup214	7e-15	41.67
OtP001A10	Q567F6_BRARE	Zgc:112080	2e-18	33.65
OtP001A11	Q7KA80_DROME	Heterogeneous nuclear ribonucleoprotein (HnRNP)	6e-14	76.92
OtP001A12	Q7Q4U2_ANOGA	ENSANGP00000017722	2e-56	77.1
OtP001B03	Q7PNR4_ANOGA	ENSANGP00000010747 (Fragment)	2e-34	60.71
OtP001B04	Q9GRW0_HOLDI	Prophenoloxidase activating factor	1e-22	31.08
OtP001B05	PSMD4_DROME	26S proteasome non-ATPase regulatory subunit 4 (26S proteasome regulatory subunit S5A) (Multiubiquitin chain-binding protein) (54 kDa subunit of mu particle) (p54)	4e-27	62.3
OtP001B07	Q9VU43_DROME	CG11274-PA	3e-34	66.98
OtP001B11	Q1DGG9_AEDAE	Serine carboxypeptidase, putative (Fragment)	2e-26	33.64
OtP001B11	Q17D78_AEDAE	Translin	2e-68	60.5
OtP001C01	Q7PG93_ANOGA	ENSANGP00000000536 (Fragment)	4e-46	77.31
OtP001C02	Q292G2_DROPS	GA15135-PA (Fragment)	2e-59	60
OtP001C09	Q16I53_AEDAE	Spliceosome associated protein	9e-113	92.96
OtP001C10	Q16I53_AEDAE	Spliceosome associated protein	4e-45	83.17
OtP001D01	Q7QB15_ANOGA	ENSANGP00000013423 (Fragment)	5e-27	38.1
OtP001D02	Q16YJ5_AEDAE	Kinesin heavy chain subunit	5e-81	78.8
OtP001D05	MAAI2_DROME	Probable maleylacetoacetate isomerase 2 (EC 5212) (MAAI 2)	9e-49	52.97
OtP001D09	Q9VZL1_DROME	CG14981-PA, isoform A (LP07226p) (Mitochondrial import protein)	7e-30	53.6
OtP001D10	Q9VZL1_DROME	CG14981-PA, isoform A (LP07226p) (Mitochondrial import protein)	4e-29	52
OtP001E04	Q9VV62_DROME	CG32159-PB (RE23490p)	3e-14	94.44
OtP001E09	Q17A92_AEDAE	Ras association domain protein, putative	3e-14	47.92
OtP001F01	Q17KG3_AEDAE	Actin	6e-113	99
OtP001F02	Q299G1_DROPS	GA19449-PA (Fragment)	1e-47	50.94
OtP001F03	Q28Y69_DROPS	GA21225-PA (Fragment)	4e-51	73.51
OtP001F04	Q8I6K0_HOLDI	Prophenoloxidase activating factor-III	2e-47	47.28
OtP001F05	Q7Q9A7_ANOGA	ENSANGP00000018767	3e-13	33.59
OtP001F06	Q2F610_BOMMO	DNA-damage inducible protein	3e-56	61.34
OtP001F09	Q7QIA9_ANOGA	ENSANGP00000020225 (Fragment)	3e-39	62.4
OtP001F10	Q1W288_9HEMI	Putative ribosomal protein L18A	9e-36	86.05
OtP002A01	Q95PI7_TENMO	Hexamerin 2	2e-54	44.35
OtP002A05	O15802_PLAFA	CG7	8e-07	32.2
OtP002A06	O96918_ANOGA	Tc1-like transposase (Fragment)	9e-13	52.63
OtP002A09	Q1EC88_DROME	IP14385p	2e-59	61.33
OtP002A11	Q3S558_FORAU	Putative glycogen synthase (Fragment)	5e-09	70.73
OtP002B01	Q6IE02_BOMMO	Mod(Mdg4)-heS00531	1e-39	63.33
OtP002B02	Q17N71_AEDAE	Eukaryotic translation initiation factor 3 subunit (Eif-3)	3e-38	87.8
OtP002B03	Q17KQ6_AEDAE	Hypothetical protein	5e-35	67.92
OtP002B05	Q7Q7M8_ANOGA	ENSANGP00000001456	4e-90	82.63
OtP002B07	Q1HQB2_BOMMO	Septin	1e-85	89.47
OtP002B08	Q16MY8_AEDAE	Hypothetical protein	4e-43	53.44
OtP002B10	Q58F08_HUMAN	ANKIB1 protein (Fragment)	1e-08	46.15
OtP002C04	Q8T8V5_DROME	AT22034p	2e-40	53.3
OtP002C05	Q58EY4_HUMAN	SWI/SNF related, matrix associated, actin dependent regulator of chromatin, subfamily c, member 1	7e-54	55.25
OtP002C07	Q17H20_AEDAE	Rfx transcription factor (Fragment)	2e-93	67.77
OtP002C07	Q1HRQ8_AEDAE	TRAM family protein transporter (Translocation associated membrane protein)	2e-61	61.17
OtP002C08	Q17HU4_AEDAE	Anosmin, putative	1e-21	36.11
OtP002C09	Q963G2_RHYAM	Histone H1	5e-19	69.35
OtP002C09	Q8T9B6_DROME	SD08653p	8e-57	65.36
OtP002C10	Q174P7_AEDAE	Otopetrin	6e-26	74.67
OtP002D04	Q2F5P1_BOMMO	N-acetyltransferase	2e-83	84.39
OtP002D05	Q17K01_AEDAE	Hypothetical protein	3e-34	46.91
OtP003A01	Q6TH50_BRARE	Adenylosuccinate lyase	8e-85	71.09
OtP003A06	Q170U0_AEDAE	Semaphorin (Fragment)	2e-75	55.23
OtP003A07	Q9XZ16_DROME	CG6697-PA (Hypothetical protein)	3e-72	64.45
OtP003A09	Q16HW7_AEDAE	Glucosamine-6-phosphate isomerase	3e-39	93.98
OtP003A11	Q28Z61_DROPS	GA17600-PA (Fragment)	2e-42	44.1
OtP003A12	Q2F5M0_BOMMO	Ras-related protein 2	4e-75	87.08
OtP003B01	Q173U8_AEDAE	Phosphate transporter	1e-27	47.86
OtP003B03	Q17GV6_AEDAE	Heterogeneous nuclear ribonucleoprotein r (Fragment)	4e-123	90.68
OtP003B06	MBLK1_APIME	Mushroom body large-type Kenyon cell-specific protein 1	1e-07	75
OtP003C03	Q6RG14_AEDAE	Broad complex isoform Z1	3e-39	60.48
OtP003C04	Q15EY2_9MICR	Hypothetical protein	5e-65	66.67
OtP003C08	Q7JMV3_DROME	Calcium/calmodulin dependent protein kinase I (CG1495-PA, isoform A) (Cg1495-pb, isoform b) (RE39750p)	1e-63	77.51
OtP003C09	Q9NDU4_CIOSA	PEM-3	2e-19	61.29
OtP003D01	Q9VZH2_DROME	CG15002-PB (RE29416p)	3e-11	60.71
OtP003D02	Q9GRG2_TENMO	Prophenoloxidase activating factor	4e-42	49.74
OtP003D03	Q172W0_AEDAE	Hypothetical protein	8e-25	46.67
OtP003D04	Q16Z03_AEDAE	Dipeptidyl-peptidase	3e-28	51.35
OtP003D05	GST1_BLAGE	Glutathione S-transferase (EC 25118) (GST class-sigma) (Major allergen Bla g 5)	1e-51	50.8
OtP003D08	Q17D87_AEDAE	ATP-citrate synthase	4e-116	90.32
OtP003D09	Q17E69_AEDAE	Adam	1e-65	56.07
OtP003E01	Q16GZ2_AEDAE	Androgen induced inhibitor of proliferation (As3) / pds5	1e-66	81.08
OtP003E04	ZN291_HUMAN	Zinc finger protein 291	2e-15	33.16
OtP003E05	Q1DGQ2_AEDAE	Myosin, putative	3e-09	48.75
OtP003E07	Q16MJ0_AEDAE	Prohibitin	4e-80	86.29
OtP003E08	Q5TGA3_HUMAN	Peptidyl-prolyl cis-trans isomerase (EC 5218)	3e-76	79.17
OtP003E11	Q16PD3_AEDAE	Cpg binding protein	2e-42	53.89
OtP003F03	UCRI_SAISC	Ubiquinol-cytochrome c reductase iron-sulfur subunit, mitochondrial precursor (EC 11022) (Rieske iron-sulfur protein) (RISP)	2e-19	79.49
OtP003F07	Q29C70_DROPS	GA20710-PA (Fragment)	7e-21	51.02
OtP003F09	Q50Z94_ENTHI	Hypothetical protein	4e-07	29.2
OtP003F10	Q0V969_BRARE	Hypothetical protein (Fragment)	4e-08	49.02
OtP003G02	Q9VKI4_DROME	CG6320-PB, isoform B	4e-48	81.48
OtP003G03	Q9VU43_DROME	CG11274-PA	4e-46	73.73
OtP003G04	VATF1_DROME	Vacuolar ATP synthase subunit F (EC 36314) (V-ATPase F subunit) (Vacuolar proton pump F subunit) (V-ATPase 14 kDa subunit)	9e-49	85.48
OtP003G08	RESIL_DROME	Pro-resilin precursor	3e-13	33.89
OtP003G09	Q7Q5G0_ANOGA	ENSANGP00000014099	2e-83	67.89
OtP003H02	Q17BA8_AEDAE	Ubiquitin-conjugating enzyme E2	2e-91	96.97
OtP003H05	Q7KMH5_DROME	BcDNALD29892	3e-06	32.26
OtP003H06	Q29H19_DROPS	GA11174-PA (Fragment)	3e-15	62.5
OtP003H12	Q17DA3_AEDAE	Dihydrolipoamide acetyltransferase component of pyruvate dehydrogenase	5e-47	60
OtP004A03	Q16FF3_AEDAE	Phosphatase and actin regulator	2e-07	50.79
OtP004A06	Q16UD4_AEDAE	Calcium/calmodulin-dependent serine protein kinase membrane-associated guanylate kinase (Cask)	2e-32	40.51
OtP004A09	Q179V9_AEDAE	Sorting nexin	2e-90	88.77
OtP004A11	BURS_ANOGA	Bursicon precursor (Bursicon subunit alpha) (Cuticle-tanning hormone)	3e-13	92.11
OtP004A12	Q4SAS8_TETNG	Chromosome 3 SCAF14679, whole genome shotgun sequence (Fragment)	1e-46	57.14
OtP004B01	Q17PW1_AEDAE	Eukaryotic translation initiation factor	1e-25	53.7
OtP004B02	Q174B1_AEDAE	Suppressor of ty	4e-116	84.32
OtP004B03	Q175I3_AEDAE	DEAD box ATP-dependent RNA helicase	3e-64	60.43
OtP004B07	Q178L5_AEDAE	Exosome complex exonuclease rrp42 (Ribosomal RNA processing protein 42)	7e-75	62.25
OtP004B08	Q7QCX3_ANOGA	ENSANGP00000016757	3e-48	74.58
OtP004B10	Q24754_DROVI	Mastermind	3e-30	52.91
OtP004B11	Q8MYD0_APICA	Creb protein (Fragment)	5e-27	75.79
OtP004B12	CO4A2_CAEEL	Collagen alpha-2(IV) chain precursor (Lethal protein 2)	5e-39	41.27
OtP004C04	Q5UEN5_9HEMI	26S protease regulatory subunit-like protein	1e-14	90.48
OtP004C06	Q17KU1_AEDAE	Myocyte-specific enhancer factor 2d	3e-46	95.83
OtP004C08	Q4GXR1_9SCAR	Ribosomal protein S3e	1e-122	98.67
OtP004C09	Q963G2_RHYAM	Histone H1	4e-18	66.13
OtP004C10	Q17M65_AEDAE	Amino acid transporter	2e-50	52.13
OtP004D02	TBB_PARLI	Tubulin beta chain (Beta tubulin)	2e-96	95.83
OtP004D03	Q8IWQ7_HUMAN	CDC42-binding protein kinase beta	4e-78	72.92
OtP004D04	Q29FM6_DROPS	GA10815-PA (Fragment)	1e-06	49.33
OtP004E02	Q295C4_DROPS	GA19931-PA (Fragment)	5e-11	42.59
OtP004E03	Q615E9_CAEBR	Hypothetical protein CBG15716	5e-67	55.71
OtP004E09	Q29JR3_DROPS	GA17223-PA (Fragment)	2e-42	49.51
OtP004E11	Q7QB55_ANOGA	ENSANGP00000011285 (Fragment)	1e-60	54.17
OtP004F03	Q176B8_AEDAE	ATP-dependent Lon protease, putative	4e-39	54.65
OtP004F05	Q5TX01_ANOGA	ENSANGP00000026625 (Fragment)	5e-20	46.15
OtP004F08	Q29C80_DROPS	GA20688-PA (Fragment)	3e-58	67.74
OtP004G01	Q9VPN0_DROME	CG3625-PB, isoform B (GH04039p)	7e-19	32.16
OtP004G02	Q1VIH2_9FLAO	Hypothetical protein	7e-14	29.84
OtP004G04	Q5FYF7_IPSPI	10G08	1e-29	38.64
OtP004G05	Q17DQ2_AEDAE	Hypothetical protein	3e-07	41.46
OtP004G06	Q16RJ4_AEDAE	Hypothetical protein (Fragment)	3e-09	70
OtP004G08	Q29C80_DROPS	GA20688-PA (Fragment)	5e-65	57.94
OtP004G09	Q7QBH3_ANOGA	ENSANGP00000014786 (Fragment)	2e-23	79.01
OtP004H01	Q56CY6_9CUCU	Acetoacetyl-CoA thiolase	1e-44	79.66
OtP004H04	Q29CZ9_DROPS	GA16842-PA (Fragment)	6e-08	32
OtP004H06	HOW_DROME	Protein held out wings (KH-domain protein KH93F) (Putative RNA-binding protein) (Protein muscle-specific) (Protein wings held out) (Protein struthio) (Quaking-related 93F)	7e-74	66.52
OtP004H07	Q5S745_BOMMO	SOP2	1e-93	68.2
OtP004H08	Q7PLN2_DROME	CG40080-PA3	9e-46	43.46
OtP004H12	Q8ZZ08_PYRAE	PaREP15, putative coiled-coil protein	2e-08	36.62
OtP005A02	Q17NJ1_AEDAE	Toll	4e-62	54.46
OtP005A03	Q9NAZ7_AEDTR	Hypothetical protein	1e-27	50.36
OtP005A08	Q16TB5_AEDAE	Hypothetical protein	3e-17	33.11
OtP005B01	Q7QEW3_ANOGA	ENSANGP00000019430	6e-67	70.06
OtP005B02	Q5TRR7_ANOGA	ENSANGP00000029031 (Fragment)	8e-61	54.79
OtP005B03	Q2F643_BOMMO	TPR-repeat protein	2e-24	37.93
OtP005B04	Q7QE05_ANOGA	ENSANGP00000018548 (ENSANGP00000027573) (Fragment)	4e-69	70.77
OtP005B07	Q9VI13_DROME	CG10295-PA, isoform A (Cg10295-pb, isoform b) (LD20767p)	3e-38	59.56
OtP005B08	Q29KX2_DROPS	GA15506-PA (Fragment)	1e-64	56.94
OtP005B09	Q7Q4I8_ANOGA	ENSANGP00000006622 (Fragment)	6e-34	61.95
OtP005C02	Q0D272_BRARE	Hypothetical protein	4e-23	98.18
OtP005C05	Q16GZ9_AEDAE	Cytochrome P450	5e-40	49.45
OtP005C07	Q16GA1_AEDAE	Acyl-coa dehydrogenase	3e-79	63.64
OtP005C08	Q2I0E5_XENLA	Inturned	6e-32	31.76
OtP005C10	Q17J58_AEDAE	Nucleolar essential protein 1 (Nep1)	1e-90	70.89
OtP005C11	Q16RH2_AEDAE	Hypothetical protein	2e-37	47.34
OtP005C12	Q179N3_AEDAE	Developmentally regulated GTP-binding protein 1 (Drg 1)	3e-72	92.7
OtP005D01	Q16I40_AEDAE	Hypothetical protein	3e-70	56.76
OtP005D02	Q29BK7_DROPS	GA16151-PA (Fragment)	1e-12	57.38
OtP005D03	Q0IFD6_AEDAE	Microtubule associated protein xmap215	2e-47	74.58
OtP005D06	Q7Q4U2_ANOGA	ENSANGP00000017722	8e-64	52.33
OtP005D08	Q9VI80_DROME	CG14608-PA	2e-36	63.55
OtP005D09	Q4RDG3_TETNG	Chromosome undetermined SCAF16519, whole genome shotgun sequence (Fragment)	5e-15	97.37
OtP005D11	Q0JSQ1_HUMAN	Hypothetical protein TXLNA (Fragment)	6e-08	36.36
OtP005D12	Q1HPY9_BOMMO	Peroxisomal membrane protein PMP22	8e-46	54.76
OtP005E01	Q7PUP4_ANOGA	ENSANGP00000007838 (Fragment)	1e-22	58.33
OtP005E02	Q16RQ4_AEDAE	Hypothetical protein	3e-16	66.15
OtP005E03	Q8T5G4_ANOGA	Collagen IV alpha 1 chain precursor (Fragment)	3e-23	43.85
OtP005E05	Q5RBN3_PONPY	Hypothetical protein DKFZp469C068	7e-66	58.59
OtP005E10	Q5TT98_ANOGA	ENSANGP00000028304 (Fragment)	1e-51	44.68
OtP005E11	Q7SZD2_BRARE	Zgc:56344	6e-23	68.67
OtP005E12	Q0IEK9_AEDAE	Brg-1 associated factor	2e-39	64.33
OtP005F02	Q6XHX7_DROYA	Similar to Drosophila melanogaster Ef1beta (Fragment)	3e-24	77.78
OtP005F03	Q16JD9_AEDAE	Hypothetical protein	3e-24	72.73
OtP005F05	Q17GY1_AEDAE	Hypothetical protein (Fragment)	9e-29	58.41
OtP005F07	SSH2_MOUSE	Protein phosphatase Slingshot homolog 2 (EC 31348) (EC 31316) (SSH-2L) (mSSH-2L)	7e-27	46.02
OtP005F11	Q59DX2_DROME	CG33555-PA, isoform A	1e-29	47.14
OtP005G10	Q2M113_DROPS	GA11516-PA (Fragment)	2e-58	76.26
OtP005G12	Q7Q3H3_ANOGA	ENSANGP00000007281 (Fragment)	4e-87	82.35
OtP005H12	Q7QJY2_ANOGA	ENSANGP00000009252 (Fragment)	4e-64	54.9
OtP006A05	Q16UD3_AEDAE	Hypothetical protein	4e-82	64.66
OtP006B01	Q7PT05_ANOGA	ENSANGP00000010721 (Fragment)	5e-34	79.27
OtP006B04	Q95UR2_TRICA	Homeodomain transcription factor Prothoraxless	9e-54	82.42
OtP006B07	Q291P8_DROPS	GA15738-PA (Fragment)	8e-06	34.83
OtP006B10	Q17BK6_AEDAE	Hypothetical protein	6e-71	64.96
OtP006C02	TPST_DROME	Protein-tyrosine sulfotransferase (EC 28220) (Tyrosylprotein sulfotransferase) (TPST) (Transport and Golgi organization 13)	1e-25	76.81
OtP006C07	Q16VZ0_AEDAE	Misexpression suppressor of ras, putative	4e-26	62.82
OtP006C08	CSTN1_DROME	Calsyntenin-1 precursor	1e-61	54.15
OtP006C12	SSH2_MOUSE	Protein phosphatase Slingshot homolog 2 (EC 31348) (EC 31316) (SSH-2L) (mSSH-2L)	1e-24	48.91
OtP006D01	Q5MGD5_LONON	Heat shock protein 4 heat shock cognate 70 protein	3e-97	90.32
OtP006D03	Q17CY1_AEDAE	Hypothetical protein	7e-29	81.82
OtP006D05	Q7Q2Q9_ANOGA	ENSANGP00000003425 (Fragment)	2e-19	85.71
OtP006D07	SAYP_DROME	Supporter of activation of yellow protein (Protein enhancer of yellow 3)	8e-28	39.8
OtP006D10	Q7PIX0_ANOGA	ENSANGP00000023009 (Fragment)	4e-35	61.98
OtP006D12	Q17BB3_AEDAE	U1 small nuclear ribonucleoprotein, putative	2e-31	70.37
OtP006E01	Q1RLE1_CIOIN	Zinc finger protein (Fragment)	1e-05	32.89
OtP006E02	Q7PZE8_ANOGA	ENSANGP00000021199	4e-19	44
OtP006E03	Q7Q6C1_ANOGA	ENSANGP00000013603 (Fragment)	6e-43	51.44
OtP006E09	Q5TRZ9_ANOGA	ENSANGP00000025834	2e-72	85.47
OtP006E10	Q16UG5_AEDAE	Centrosomal protein (Fragment)	2e-38	47.17
OtP006E11	Q16II1_AEDAE	Tata-box binding protein	6e-69	73.98
OtP006E12	Q17DN5_AEDAE	Cdk10/11	2e-90	92.13
OtP006F02	Q7M478_TENMO	Cuticle structural protein PCP92, post-ecdysial	2e-10	34.29
OtP006F07	Q8WU19_HUMAN	K-ALPHA-1 protein	8e-99	95.65
OtP006F08	Q16QS5_AEDAE	U520	7e-96	81.82
OtP006F09	Q7Q291_ANOGA	ENSANGP00000014253 (Fragment)	2e-16	26.61
OtP006G03	Q7QJJ0_ANOGA	ENSANGP00000009397 (Fragment)	1e-38	67.59
OtP006G05	Q7PY65_ANOGA	ENSANGP00000008467 (Fragment)	4e-06	27.74
OtP006G06	Q17A27_AEDAE	Pyrroline-5-carboxylate dehydrogenase	2e-70	65.84
OtP006G09	Q9VFG3_DROME	CG3563-PA, isoform A	2e-08	76.19
OtP006G11	Q1HQ77_BOMMO	Rab7	4e-63	71.51
OtP006H03	Q6ZVQ8_HUMAN	CDNA FLJ42206 fis, clone THYMU2035735, highly similar to Oryctolagus cuniculus sarcolemmal associated protein-3 mRNA	4e-41	55.62
OtP006H08	Q2HZG4_BOMMO	Yellow-c	2e-68	56.39
OtP006H12	Q298V3_DROPS	GA13041-PA (Fragment)	2e-22	30.29
OtP007A01	Q0ZAL3_BOMMO	Splicing factor proline-and glutamine-rich	6e-39	52.11
OtP007A03	Q8JIM6_CHICK	Groucho-related gene 4	3e-26	86.11
OtP007A05	Q16S43_AEDAE	Low-density lipoprotein receptor (Ldl)	4e-71	48.57
OtP007A06	Q7QHB0_ANOGA	ENSANGP00000012531 (Fragment)	4e-19	33.33
OtP007A07	Q5DTH4_MOUSE	MKIAA4208 protein (Fragment)	2e-13	29.08
OtP007A08	Q176W5_AEDAE	Beta chain spectrin	1e-88	72.65
OtP007B01	O18497_SPOFR	Alpha-mannosidase II	1e-42	58.65
OtP007B04	Q0IFK2_AEDAE	Map kinase-interacting serine/threonine kinase	5e-47	86.27
OtP007B07	Q17NI3_AEDAE	Hypothetical protein	4e-45	45.42
OtP007C02	Q295T4_DROPS	GA17404-PA (Fragment)	2e-13	37.19
OtP007C05	Q16P60_AEDAE	Ccar1	8e-91	65.34
OtP007C06	Q16RH3_AEDAE	Hypothetical protein	5e-83	72.93
OtP007C08	Q17DZ2_AEDAE	Toll	5e-47	38.46
OtP007C10	Q16G24_AEDAE	Peroxiredoxins, prx-1, prx-2, prx-3	4e-93	80.51
OtP007C12	Q8I9V8_MANSE	Acheron (Fragment)	2e-72	78.69
OtP007D06	Q29MF1_DROPS	GA15475-PA (Fragment)	2e-58	97.22
OtP007D08	Q16LM9_AEDAE	Hypothetical protein	4e-14	39.06
OtP007D12	Q7QEM6_ANOGA	ENSANGP00000017355 (Fragment)	3e-103	80.08
OtP007E03	Q1DIQ0_COCIM	Hypothetical protein	3e-12	32.48
OtP007E05	Q8MU77_ANOGA	Putative chitin binding protein	2e-60	73.65
OtP007E07	Q29KM7_DROPS	GA21255-PA (Fragment)	9e-13	37.5
OtP007E08	Q175Q7_AEDAE	Juvenile hormone-inducible protein, putative	3e-18	30.92
OtP007E09	Q5CEG7_CRYHO	Senescence-associated protein	1e-09	73.33
OtP007F02	Q5RFS2_PONPY	Hypothetical protein DKFZp468P1922	7e-48	52.74
OtP007F04	Q16LK5_AEDAE	Serine/threonine protein kinase	2e-08	29.68
OtP007F08	Q967X9_TRICA	Teashirt-like protein	5e-92	80.25
OtP007F10	Q16KM3_AEDAE	Slingshot dual specificity phosphatase	6e-117	83.75
OtP007F11	Q16E76_AEDAE	Oxidase/peroxidase	3e-71	54.58
OtP007G01	Q17BI5_AEDAE	Hypothetical protein	2e-22	43.18
OtP007G05	Q9VB64_DROME	CG31063-PA	4e-43	56.31
OtP007G06	Q16925_ANOAL	Transposase	1e-33	46.15
OtP007G11	Q3S558_FORAU	Putative glycogen synthase (Fragment)	3e-06	64.1
OtP007H01	Q29D32_DROPS	GA18569-PA (Fragment)	2e-76	66.03
OtP007H05	Q7KV90_DROME	CG16973-PB, isoform B	3e-80	95.65
OtP007H09	Q176M5_AEDAE	1-acylglycerol-3-phosphate acyltransferase	4e-08	42.55
OtP007H10	Q5BIL2_DROME	SD03462p	4e-37	45.55
OtP007H11	Q17NV8_AEDAE	Sugar transporter	9e-17	41.67
OtP008A01	PYG_DROME	Glycogen phosphorylase (EC 2411)	3e-110	75.61
OtP008A02	Q2PFW4_MACFA	Hypothetical protein	3e-08	67.5
OtP008A03	Q75WU0_BOMMO	Furin-like convetase	5e-111	82.13
OtP008A04	Q292S1_DROPS	GA20489-PA (Fragment)	2e-29	47.13
OtP008A06	Q0V2K7_PHANO	Hypothetical protein	2e-67	69
OtP008A07	Q16YA1_AEDAE	Metastasis-associated protein 3 (Mta3) (Fragment)	6e-25	67.12
OtP008A08	Q16Y79_AEDAE	GTP-binding protein alpha subunit, gna	2e-44	58.58
OtP008A11	Q28X01_DROPS	GA22109-PA (Fragment)	2e-27	32.43
OtP008A12	Q174B1_AEDAE	Suppressor of ty	3e-81	71.14
OtP008B01	Q29J25_DROPS	GA11711-PA (Fragment)	3e-29	46.1
OtP008B02	Q3U6P5_MOUSE	Bone marrow macrophage cDNA, RIKEN full-length enriched library, clone:I830120C02 product:heterogeneous nuclear ribonucleoprotein C, full insert sequence	7e-07	38.46
OtP008B03	Q7PZD3_ANOGA	ENSANGP00000021164	4e-110	74.26
OtP008B04	Q172Z4_AEDAE	Hypothetical protein	6e-40	57.02
OtP008B07	Q29DL1_DROPS	GA10537-PA (Fragment)	7e-19	44.83
OtP008C03	Q16J23_AEDAE	Camp-specific 3,5-cyclic phosphodiesterase	4e-92	68.49
OtP008C04	Q7PV80_ANOGA	ENSANGP00000016650 (Fragment)	5e-56	55.7
OtP008C05	Q175W2_AEDAE	Serine/threonine protein kinase	9e-35	35.95
OtP008C07	Q7PFG9_ANOGA	ENSANGP00000025031 (Fragment)	1e-14	64.29
OtP008D03	Q6ZR04_HUMAN	CDNA FLJ46755 fis, clone TRACH3023373, highly similar to Colorectal mutant cancer protein (Fragment)	5e-15	44.27
OtP008D04	SCM_DROME	Polycomb protein Scm (Sex comb on midleg protein)	5e-59	61.83
OtP008D05	Q95UA8_TRICA	Cephalothorax	4e-51	77.55
OtP008D09	Q17LF2_AEDAE	Brahma associated protein 170kD, putative (Fragment)	9e-54	51.05
OtP008D11	Q17L58_AEDAE	E1a binding protein P400	2e-89	70.92
OtP008D12	Q8AYN1_BRARE	TALE homeodomain transcription factor Prep2 (Zgc:136733)	5e-09	90.91
OtP008E03	Q17Q18_AEDAE	Polybromo-1	1e-16	44.12
OtP008E06	Q1HQW8_AEDAE	Uncharacterized conserved protein (Hypothetical protein)	2e-52	51.02
OtP008E07	Q16GA1_AEDAE	Acyl-coa dehydrogenase	2e-35	51.43
OtP008E08	Q17G45_AEDAE	Prefoldin subunit	2e-33	48.68
OtP008E10	Q17E94_AEDAE	Hypothetical protein	1e-37	38.22
OtP008F01	Q5QC99_AEDAE	Translation factor SUI1-like protein (Hypothetical protein)	2e-56	97.27
OtP008F03	Q70WD0_TRICA	Extradenticle	9e-77	95.7
OtP008F06	LAR_DROME	Tyrosine-protein phosphatase Lar precursor (EC 31348) (Protein- tyrosine-phosphate phosphohydrolase) (dLAR)	1e-38	58.33
OtP008F11	Q7JZY1_DROME	RE06389p (CG2310-PA, isoform A) (Cg2310-pb, isoform b)	1e-14	29.17
OtP008G03	Q8WSQ2_PATYE	Myosin like protein	7e-65	63.4
OtP008G05	Q16R14_AEDAE	Hypothetical protein	4e-12	39.53
OtP008G09	Q4GXF7_9COLE	Ribosomal protein L19e	4e-78	89.14
OtP008G11	Q60TL5_CAEBR	Hypothetical protein CBG20422	3e-52	50.25
OtP008G12	CEG1A_DROME	Centaurin-gamma 1A	4e-68	84.25
OtP008H03	Q17I80_AEDAE	Hypothetical protein	4e-97	77.78
OtP008H05	Q5BLY5_APIME	Venom acid phosphatase precursor (EC 3132)	4e-28	42.19
OtP008H06	Q5M8Z8_XENTR	Hypothetical LOC496643 (Transcription factor Dp-1)	1e-13	59.38
OtP008H12	Q176Z9_AEDAE	Hypothetical protein	4e-38	47.18
OtP009A11	Q5TV21_ANOGA	ENSANGP00000028875 (Fragment)	3e-48	49.22
OtP009A12	Q16U73_AEDAE	Hypothetical protein	5e-28	37.62
OtP009B01	Q298R5_DROPS	GA20717-PA (Fragment)	2e-124	82.4
OtP009B06	Q8MR71_DROME	GH02773p (Fragment)	5e-53	55.68
OtP009B10	Q7PWJ5_ANOGA	ENSANGP00000021370 (Fragment)	9e-96	77.73
OtP009B11	Q176I3_AEDAE	Hypothetical protein	7e-33	40.98
OtP009C02	Q9VQ37_DROME	CG18317-PA (LP02521p)	9e-51	51.8
OtP009C04	Q16TS3_AEDAE	Hypothetical protein (Fragment)	5e-20	46.09
OtP009C05	Q7SY16_BRARE	Zgc:63610 protein	2e-79	73.94
OtP009C06	Q17PZ3_AEDAE	Mitochondrial ribosomal protein, L17, putative	1e-42	46.71
OtP009C08	Q1RP84_BLAGE	Ecdysone inducible protein 75 isoform B	2e-61	58.19
OtP009C10	O01651_DROME	Myosin light chain kinase isoform-I	6e-21	36.36
OtP009C11	Q16M56_AEDAE	26S proteasome subunit S9	2e-14	81.25
OtP009C12	Q17L52_AEDAE	Protein phosphatase 2c gamma (Fragment)	2e-39	55.7
OtP009D03	Q8BS85_MOUSE	12 days embryo embryonic body between diaphragm region and neck cDNA, RIKEN full-length enriched library, clone:9430068A02 product:zinc finger RNA binding protein, full insert sequence	2e-18	66.25
OtP009D06	Q16GA1_AEDAE	Acyl-coa dehydrogenase	2e-31	48.57
OtP009D08	Q5M7M1_XENTR	Peroxisome biogenesis factor 5	2e-15	32.29
OtP009D11	Q4GXC6_BIPLU	Ribosomal protein L27Ae	8e-69	94.59
OtP009D12	Q1LZ43_DROME	IP15250p (Fragment)	1e-31	81.01
OtP009E03	Q17L16_AEDAE	Dynamin-associated protein	5e-36	73.96
OtP009E05	Q17G80_AEDAE	Low molecular weight protein-tyrosine-phosphatase	9e-29	43.45
OtP009E06	Q6DCY8_XENLA	Wdr5-prov protein	5e-67	89.36
OtP009E12	Q4KR73_AEDAE	CTCF-like protein	1e-83	63.87
OtP009F01	Q9U756_HOMAM	G protein-coupled receptor kinase type 2	1e-47	72.73
OtP009F02	Q1RLI2_CIOIN	Zinc finger protein (Fragment)	4e-09	39.73
OtP009F06	Q4S3F7_TETNG	Chromosome 2 SCAF14750, whole genome shotgun sequence (Fragment)	5e-29	41.55
OtP009F07	Q960E4_DROME	SD04973p (CG8929-PA, isoform A) (Cg8929-pb, isoform b)	2e-37	68.37
OtP009F10	Q174N9_AEDAE	Hypothetical protein	2e-62	68.64
OtP009F12	Q7Q9W9_ANOGA	ENSANGP00000003994	1e-51	70.78
OtP009G05	Q17L07_AEDAE	Hypothetical protein	1e-15	33.86
OtP009G08	Q7QAV8_ANOGA	ENSANGP00000010409	6e-123	91.46
OtP009G09	Q28ZY8_DROPS	GA16823-PA (Fragment)	1e-49	56.25
OtP009G11	Q8SXX1_DROME	RH07911p (CG17471-PA, isoform A) (Cg17471-pb, isoform b)	2e-70	85.03
OtP009G12	Q29PH9_DROPS	GA17683-PA (Fragment)	1e-80	81.68
OtP009H01	Q172A2_AEDAE	Staufen	1e-43	50.19
OtP009H02	Q17M13_AEDAE	Hypothetical protein	1e-47	43.6
OtP009H05	Q171W9_AEDAE	Hypothetical protein	2e-13	45.56
OtP009H06	Q17GW1_AEDAE	Hypothetical protein	3e-30	35.02
OtP009H07	Q2M010_DROPS	GA13434-PA (Fragment)	1e-47	47.19
OtP009H10	Q173F5_AEDAE	Protein phosphatase 2c	2e-26	56.07
OtP009H11	Q17C37_AEDAE	GABA-A receptor interacting factor-1, putative (Fragment)	5e-52	49.8
OtP010A06	Q2M0S3_DROPS	GA19025-PA (Fragment)	4e-46	54.97
OtP010B02	AKIB1_MOUSE	Ankyrin repeat and IBR domain-containing protein 1 (Fragment)	2e-59	47.22
OtP010B03	Q174F6_AEDAE	Microtubule-associated protein (Fragment)	1e-47	58.82
OtP010B05	Q7PKK5_ANOGA	ENSANGP00000022722 (Fragment)	4e-17	48.7
OtP010B11	Q17LH0_AEDAE	RNA-binding protein	3e-37	87.95
OtP010B12	Q1LVN6_BRARE	Novel protein similar to vertebrate metastasis suppressor 1 (MTSS1)	1e-29	51.11
OtP010C02	Q16U10_AEDAE	Hypothetical protein	5e-40	63.78
OtP010C06	Q17KD5_AEDAE	Chaperonin	5e-81	82.35
OtP010C07	MBLK1_APIME	Mushroom body large-type Kenyon cell-specific protein 1	4e-26	41.91
OtP010C08	Q16V76_AEDAE	Set domain protein (Fragment)	1e-45	47.06
OtP010C11	Q7QHJ8_ANOGA	ENSANGP00000011171 (Fragment)	3e-19	81.82
OtP010D01	Q16K21_AEDAE	Hypothetical protein	4e-07	50
OtP010D02	O18558_AEDAE	Lian-Aa1 retrotransposon protein	9e-25	42.74
OtP010D06	Q7Q9P7_ANOGA	ENSANGP00000009919 (Fragment)	2e-92	73.53
OtP010D07	Q8WPG8_GALME	Calreticulin	8e-50	84.11
OtP010D08	Q1DGJ5_AEDAE	Hypothetical protein	6e-68	59.8
OtP010D11	Q29MB9_DROPS	GA20199-PA (Fragment)	3e-39	49.02
OtP010E01	AMPL_BOVIN	Cytosol aminopeptidase (EC 34111) (Leucine aminopeptidase) (LAP) (Leucyl aminopeptidase) (Proline aminopeptidase) (EC 34115) (Prolyl aminopeptidase)	4e-20	37.96
OtP010E03	PGRP2_HOLDI	Peptidoglycan-recognition protein 2 precursor (Hd-PGRP-2)	2e-56	55.19
OtP010E05	WDR43_HUMAN	WD repeat protein 43	3e-21	31.34
OtP010E06	Q178C3_AEDAE	Mitochondrial ribosomal protein, S23, putative	1e-25	52.34
OtP010E09	Q7QGY6_ANOGA	ENSANGP00000012762	6e-19	28.23
OtP010E12	Q7PMG6_ANOGA	ENSANGP00000012555	2e-102	78.75
OtP010F02	FKBP4_SPOFR	46 kDa FK506-binding nuclear protein (EC 5218) (Peptidyl-prolyl cis-trans isomerase) (PPIase) (Rotamase)	3e-29	45.65
OtP010F04	Q8I1C7_DROPS	CG32171-PA	3e-21	38.81
OtP010F08	Q17HV4_AEDAE	Serine/threonine kinase	5e-77	77.47
OtP010F09	Q7Q7F2_ANOGA	ENSANGP00000020995 (Fragment)	5e-27	31.7
OtP010G04	Q61QB4_CAEBR	Hypothetical protein CBG07087	6e-54	45.7
OtP010G05	Q6J4Z6_TRICA	Iroquois-like protein (Fragment)	6e-15	80.33
OtP010G08	Q8IQJ9_DROME	CG10741-PB, isoform B (RE45537p)	6e-16	33.85
OtP010G11	Q0PWU6_9HEMI	Ac1147-like protein (Fragment)	8e-32	89.58
OtP010H05	Q7PN50_ANOGA	ENSANGP00000010705 (Fragment)	1e-05	37.1
OtP010H07	EF1G_DROME	Elongation factor 1-gamma (EF-1-gamma) (eEF-1B gamma)	2e-28	88.89
OtP010H08	Q28X30_DROPS	GA21720-PA (Fragment)	6e-21	41.51
OtP010H11	Q17F61_AEDAE	Hypothetical protein (Fragment)	1e-48	44.77
OtP011A02	Q16IC1_AEDAE	Polypyrimidine tract binding protein	2e-50	61.63
OtP011A05	Q4V5D7_DROME	RE74626p	1e-85	95.58
OtP011A06	Q8AW55_BRARE	Striatin, calmodulin binding protein 3	1e-42	62.86
OtP011A07	Q16WZ6_AEDAE	Hypothetical protein	8e-43	65.93
OtP011B02	Q7PZ45_ANOGA	ENSANGP00000014026 (Fragment)	4e-66	87.14
OtP011B04	Q29H19_DROPS	GA11174-PA (Fragment)	1e-15	48.91
OtP011B05	Q3Y5G6_TRICA	Down Syndrome adhesion molecule splice variant 31231 (Fragment)	2e-61	80.43
OtP011B06	Q3U176_MOUSE	Activated spleen cDNA, RIKEN full-length enriched library, clone:F830011L05 product:CISPLATIN resistance related protein CRR9P homolog, full insert sequence	2e-14	86.21
OtP011B07	Q7QAT4_ANOGA	ENSANGP00000010984 (Fragment)	1e-32	51.61
OtP011B08	Q9VKN8_DROME	CG6627-PA (LD14687p)	4e-66	67.16
OtP011B10	Q4GXL1_9CUCU	Ribosomal protein L8e (Fragment)	8e-127	97.32
OtP011B12	PEP_DROME	Zinc finger protein on ecdysone puffs	2e-27	25.42
OtP011C04	Q703I8_TRICA	Zinc finger transcription factor (Fragment)	7e-67	72.04
OtP011C05	Q9VI63_DROME	CG1070-PA, isoform A (AF10)	1e-15	89.74
OtP011C07	Q17209_BOMMO	Xanthine dehydrogenase	8e-82	69.3
OtP011C08	Q68ER7_XENTR	Bxdc1 protein	1e-55	51.98
OtP011C10	Q28CJ8_XENTR	Calcium/calmodulin-dependent serine protein kinase	1e-62	53.56
OtP011C11	Q7Q1Z9_ANOGA	ENSANGP00000019612 (Fragment)	2e-45	69.77
OtP011D08	Q5VST4_HUMAN	Modulator recognition factor 2 (MRF2)	7e-08	60.53
OtP011D11	Q0IFH4_AEDAE	Hypothetical protein	8e-21	45.11
OtP011E03	Q4SIT0_TETNG	Chromosome 21 SCAF14577, whole genome shotgun sequence (Fragment)	3e-62	58.97
OtP011E04	Q706E3_ANOGA	Odorant-binding protein OBPjj7a precursor	4e-24	33.89
OtP011E05	Q4LE58_HUMAN	EIF4G1 variant protein (Fragment)	5e-32	48.48
OtP011E11	Q7PM43_ANOGA	ENSANGP00000014772	3e-76	66.67
OtP011E12	Q0N2S3_BOMMO	Eukaryotic initiation factor 4B protein	1e-26	43.79
OtP011F01	Q29JB5_DROPS	GA17982-PA (Fragment)	9e-57	53.41
OtP011F04	Q16T33_AEDAE	Translin associated factor x	3e-13	78.72
OtP011F05	Q8T939_TRICA	Ultrabithorax	1e-32	74.14
OtP011F06	Q513P3_ENTHI	Viral A-type inclusion protein repeat, putative	1e-06	24.46
OtP011F07	Q7PY51_ANOGA	ENSANGP00000008485 (Fragment)	2e-85	73.08
OtP011F09	Q9VMF3_DROME	CG9491-PA (Gef26 dizzy AI isoform)	3e-09	60.61
OtP011F12	Q1HQ87_BOMMO	Microtubule-associated protein 1 light chain 3	2e-34	62.26
OtP011G02	Q0IFW5_AEDAE	Hypothetical protein	3e-13	34.38
OtP011G03	Q4GXQ5_9CUCU	Ribosomal protein S15Ae	2e-67	98.43
OtP011G05	Q7Q2W7_ANOGA	ENSANGP00000020532	6e-76	88.82
OtP011G07	Q7QN91_ANOGA	ENSANGP00000013688 (Fragment)	6e-33	58.91
OtP011G11	Q7QIB0_ANOGA	ENSANGP00000020365 (Fragment)	5e-11	30.53
OtP011G12	Q2F6A0_BOMMO	Exuperantia	5e-59	47.68
OtP011H04	Q9VX25_DROME	CG8188-PA, isoform A (Cg8188-pb, isoform b) (HL01424p) (AT05212p)	3e-73	75
OtP011H08	Q4SPC3_TETNG	Chromosome undetermined SCAF14539, whole genome shotgun sequence (Fragment)	3e-07	44.44
OtP011H09	Q7PNG7_ANOGA	ENSANGP00000006566 (Fragment)	7e-49	64.15
OtP011H12	Q29E39_DROPS	GA10404-PA (Fragment)	5e-28	62.24
OtP012A01	PDE6D_CANFA	Retinal rod rhodopsin-sensitive cGMP 3',5'-cyclic phosphodiesterase subunit delta (EC 31417) (GMP-PDE delta)	9e-59	74.31
OtP012A02	Q29EW0_DROPS	GA21598-PA (Fragment)	1e-44	39.09
OtP012A03	Q176U2_AEDAE	Insulin receptor tyrosine kinase substrate	6e-29	58.2
OtP012A05	Q54PJ4_DICDI	Hypothetical protein	4e-08	29.51
OtP012A06	Q7Q7Z8_ANOGA	ENSANGP00000022247 (Fragment)	1e-18	41.67
OtP012A07	Q7Q093_ANOGA	ENSANGP00000020033 (Fragment)	9e-30	50.79
OtP012A09	Q17HK6_AEDAE	Tripartite motif protein trim9	2e-58	82.81
OtP012A11	Q16FJ8_AEDAE	Hypothetical protein	2e-17	69.84
OtP012A12	Q7PZD3_ANOGA	ENSANGP00000021164	1e-54	79.8
OtP012B01	Q17AF1_AEDAE	Hypothetical protein	2e-16	25.69
OtP012B08	Q7Q5R0_ANOGA	ENSANGP00000020579 (Fragment)	2e-103	85.58
OtP012B10	Q7QKA2_ANOGA	ENSANGP00000021808 (Fragment)	1e-18	67.14
OtP012B12	Q2M0I9_DROPS	GA19239-PA (Fragment)	2e-87	77.24
OtP012C01	Q16KN0_AEDAE	Hypothetical protein	1e-64	53.3
OtP012C04	Q16WX8_AEDAE	Helicase	2e-73	75.42
OtP012C07	Q176W5_AEDAE	Beta chain spectrin	1e-44	48.56
OtP012C08	Q6J4Z7_TRICA	Spalt-like protein (Fragment)	2e-06	77.78
OtP012D02	Q5QBG3_9DIPT	Serine protease (Fragment)	2e-10	29.79
OtP012D04	Q0E8U5_DROME	CG4244-PA, isoform A (Cg4244-pb, isoform b)	3e-16	57.14
OtP012D05	Q2F5N8_BOMMO	Nuclear migration protein nudC	9e-79	59.67
OtP012D10	Q17GA4_AEDAE	Short-chain dehydrogenase	2e-67	74.71
OtP012D11	Q175K5_AEDAE	Hypothetical protein	5e-17	55.08
OtP012E01	SRP68_DROME	Probable signal recognition particle 68 kDa protein (SRP68)	2e-48	70.87
OtP012E02	Q171X9_AEDAE	Sodium-dependent phosphate transporter (Fragment)	1e-18	42.24
OtP012E04	Q171L7_AEDAE	Hypothetical protein	9e-41	76.72
OtP012E10	Q295N0_DROPS	GA19203-PA (Fragment)	2e-09	33.02
OtP012F03	Q7QJ83_ANOGA	ENSANGP00000017857 (Fragment)	1e-23	76.19
OtP012F05	Q7PNQ4_ANOGA	ENSANGP00000007321	3e-06	49.02
OtP012F06	Q29HY3_DROPS	GA11680-PA (Fragment)	1e-92	92.67
OtP012F07	Q7QH55_ANOGA	ENSANGP00000004077 (Fragment)	1e-35	35.45
OtP012F09	Q9V4E1_DROME	Ephrin (LD11109p) (CG1862-PA, isoform A) (Cg1862-pb, isoform b)	2e-06	50
OtP012F10	Q16NH4_AEDAE	Actin binding protein, putative	1e-44	61.49
OtP012F12	Q5TCZ8_HUMAN	CGI-32 protein	7e-48	50.25
OtP012G04	Q29B91_DROPS	GA18707-PA (Fragment)	9e-15	42.39
OtP012G05	Q5TTX1_ANOGA	ENSANGP00000028932	1e-11	39.23
OtP012G06	Q7QDG9_ANOGA	ENSANGP00000000794 (Fragment)	2e-42	37.65
OtP012G07	Q7PMG7_ANOGA	ENSANGP00000022213 (Fragment)	1e-55	52.29
OtP012G09	Q0E8S4_DROME	CG18405-PB, isoform B	3e-09	50
OtP012G11	Q16VZ6_AEDAE	Pep12p, putative	4e-25	43.57
OtP012G12	Q29BL5_DROPS	GA21383-PA (Fragment)	2e-81	63.16
OtP012H03	Q9VT61_DROME	CG8108-PA, isoform A (Cg8108-pb, isoform b) (LD27033p)	1e-05	40.51
OtP012H05	P92031_DROME	LIM homeobox protein	3e-23	63.33
OtP012H06	Q5TUN5_ANOGA	ENSANGP00000027378 (Fragment)	8e-51	62.44
OtP012H07	Q16P53_AEDAE	Glutathione-s-transferase theta, gst	6e-70	66.49
OtP012H08	PNT2_DROME	ETS-like protein pointed, isoform P2 (D-ETS-2)	4e-39	45.99
OtP012H11	Q9W4K2_DROME	CG3556-PA	1e-23	44.27
OtP012H12	Q2M0X6_DROPS	GA20259-PA (Fragment)	9e-63	52.73
OtP013A03	Q6B4I4_DROME	Myocardin-related transcription factor	9e-36	64.49
OtP013A08	Q7K3N1_DROME	GH27401p	9e-16	45
OtP013B01	Q7PRJ8_ANOGA	ENSANGP00000016048	5e-80	77.2
OtP013B04	Q8T0E7_DROME	LD07457p (CG10984-PA, isoform A) (Cg10984-pc, isoform c)	2e-06	28.22
OtP013B07	Q7QEB7_ANOGA	ENSANGP00000011824 (Fragment)	2e-113	86.46
OtP013B11	Q9VW30_DROME	CG8756-PB, isoform B	2e-137	89.8
OtP013B12	Q0IGE5_AEDAE	Hypothetical protein	4e-36	46.7
OtP013C03	Q178G4_AEDAE	Monocarboxylate transporter	4e-26	39.08
OtP013C05	MOEH_DROME	Moesin/ezrin/radixin homolog 1 (Ezrin-moesin-radixin 1) (Protein D17) (Protein moesin) (dMoesin)	2e-48	83.48
OtP013C06	Q7QEZ2_ANOGA	ENSANGP00000008065	2e-70	74.6
OtP013C09	Q29G64_DROPS	GA19478-PA (Fragment)	2e-43	83.59
OtP013C11	Q17HX3_AEDAE	E3 ubiquitin-protein ligase nedd-4 (Fragment)	3e-20	39.9
OtP013E04	Q0IFH7_AEDAE	Glycerol kinase	1e-77	71.51
OtP013E06	Q2F686_BOMMO	Hydroxyacyl-coenzyme A dehydrogenase	1e-44	76.64
OtP013E08	Q178Y3_AEDAE	Myosin heavy chain, nonmuscle or smooth muscle	4e-97	91.34
OtP013E09	Q7QA40_ANOGA	ENSANGP00000017066 (Fragment)	4e-09	60
OtP013F06	RM09_DROME	39S ribosomal protein L9, mitochondrial precursor (L9mt)	3e-57	50.24
OtP013F07	Q68CT9_HUMAN	Hypothetical protein DKFZp686H039	1e-31	55.93
OtP013F11	Q15EY2_9MICR	Hypothetical protein	8e-17	52.46
OtP013F12	Q16UZ3_AEDAE	Hypothetical protein	9e-27	35.58
OtP013G03	Q8ITF0_CHOPR	ATP synthase-like protein	7e-56	64.33
OtP013G05	Q29GR1_DROPS	GA10674-PA (Fragment)	2e-87	73.46
OtP013G09	Q7KSE8_DROME	CG7467-PC, isoform C	2e-103	77.22
OtP013G10	Q7KV88_DROME	CG16973-PC, isoform C (Cg16973-pd, isoform d)	4e-124	89.52
OtP013G11	Q0KFU8_BLAGE	HR3 isoform B1	5e-32	41.54
OtP013H01	Q4ABH1_DROME	CG33715-PD, isoform D (Fragment)	7e-33	32.07
OtP013H02	Q17I10_AEDAE	Hypothetical protein	2e-50	76.23
OtP013H05	Q23994_DROME	Nmo protein	2e-23	96.36
OtP013H06	Q17BN6_AEDAE	Hypothetical protein	7e-29	39.27
OtP013H08	Q5TXZ7_ANOGA	ENSANGP00000025437 (Fragment)	8e-08	34
OtP013H09	Q8SXM1_DROME	LD46083p	1e-90	79.19
OtP014A05	Q2M104_DROPS	GA16721-PA (Fragment)	4e-67	63.16
OtP014A06	Q9VN69_DROME	CG31536-PA, isoform A	6e-21	69.44
OtP014A10	Q1KY82_9MYRI	Abdominal-B	3e-07	96.3
OtP014A11	Q7QI38_ANOGA	ENSANGP00000020505 (Fragment)	6e-10	37.5
OtP014A12	Q7Q391_ANOGA	ENSANGP00000010328 (Fragment)	9e-19	40
OtP014B02	Q5TRZ9_ANOGA	ENSANGP00000025834	3e-37	84.48
OtP014B03	Q5M884_RAT	Similar to RIKEN cDNA 1810022C23	6e-40	43.37
OtP014B04	Q16T38_AEDAE	Beat protein	1e-26	40.13
OtP014B06	Q28YX4_DROPS	GA21302-PA (Fragment)	2e-07	54.9
OtP014B07	Q7QG32_ANOGA	ENSANGP00000017000 (Fragment)	2e-11	94.59
OtP014B10	DLG1_DROME	Discs large 1 tumor suppressor protein	9e-19	52.08
OtP014B11	Q16RD0_AEDAE	Hypothetical protein	2e-08	35.96
OtP014C03	Q4SE04_TETNG	Chromosome 3 SCAF14626, whole genome shotgun sequence (Fragment)	1e-79	81.56
OtP014C04	Q0ZAL3_BOMMO	Splicing factor proline-and glutamine-rich	3e-40	52.41
OtP014C05	Q7Q871_ANOGA	ENSANGP00000012366 (Fragment)	2e-58	61.69
OtP014C08	Q0WMV8_ARATH	Hypothetical protein At1g07170	1e-57	89.09
OtP014D02	Q172K0_AEDAE	Regulator of g protein signaling (Fragment)	6e-37	63.78
OtP014D03	Q7PUS4_ANOGA	ENSANGP00000019902	4e-57	59.78
OtP014D09	P91884_MUSDO	Glutathione reductase family member (EC 1642)	1e-91	78.33
OtP014D11	Q9U557_BOMMO	Cytosolic juvenile hormone binding protein 36 kDa subunit	2e-64	61.66
OtP014E02	Q20C71_DROVI	PlexA (Fragment)	2e-105	86.24
OtP014E04	Q7QD48_ANOGA	ENSANGP00000010959 (Fragment)	1e-45	62.96
OtP014E06	Q9VID9_DROME	CG8677-PA	2e-31	50.35
OtP014E11	Q17MG3_AEDAE	Hypothetical protein	5e-13	30.35
OtP014E12	Q16UY5_AEDAE	Sodium-dependent phosphate transporter	4e-40	48.26
OtP014F02	Q17CZ4_AEDAE	Hypothetical protein	3e-93	76.27
OtP014F03	Q16R19_AEDAE	Lysosomal-associated transmembrane protein	3e-53	47.81
OtP014F08	Q9W2K9_DROME	CG9415-PA, isoform A (LD42070p)	3e-36	39.69
OtP014F09	Q1DRQ9_COCIM	Hypothetical protein	5e-28	67.01
OtP014F10	Q171W9_AEDAE	Hypothetical protein	2e-13	45.56
OtP014G02	Q6TY73_DROME	Punch	7e-78	88.61
OtP014G03	Q17CK0_AEDAE	Sulfotransferase (Sult)	2e-25	38.51
OtP014G04	Q174X6_AEDAE	Multisynthetase complex, auxiliary protein, p38, putative	2e-11	29.02
OtP014G08	Q868D2_9HEMI	Troponin C	4e-70	86.75
OtP014G10	Q9VAX8_DROME	CG4849-PA (LD28793p)	3e-64	65.68
OtP014G11	Q7PF90_ANOGA	ENSANGP00000009410 (Fragment)	3e-70	86.49
OtP014G12	Q1HQR0_AEDAE	S-adenosyl-L-homocysteine hydrolase (Adenosylhomocysteinase)	4e-91	84.29
OtP014H04	Q17BG4_AEDAE	Oviductin	6e-11	35
OtP014H12	Q29P77_DROPS	GA17585-PA (Fragment)	2e-76	55.22
OtP015A02	Q5WM44_TRICA	Putative esterase (EC 3111) (Fragment)	1e-69	57.8
OtP015A03	Q5W916_BOMMO	Aquaporin	1e-25	48.39
OtP015A07	Q7Q3P5_ANOGA	ENSANGP00000012307 (Fragment)	3e-66	64.76
OtP015B02	Q29FY0_DROPS	GA13644-PA (Fragment)	2e-85	90.34
OtP015B03	Q7PSN6_ANOGA	ENSANGP00000008373 (Fragment)	7e-40	39.47
OtP015B04	Q2M1D5_DROPS	GA20506-PA (Fragment)	3e-72	92.81
OtP015B05	Q17D80_AEDAE	Stromal antigen	8e-63	51.81
OtP015B06	Q179V7_AEDAE	Adamts-7	4e-82	54.92
OtP015B07	Q179V7_AEDAE	Adamts-7	5e-33	41.62
OtP015B08	Q16KQ9_AEDAE	Hypothetical protein	7e-38	49.65
OtP015B11	Q20CA0_DROVI	Arc70	3e-13	38.46
OtP015C01	GNAS_ANOGA	Guanine nucleotide-binding protein G(s) subunit alpha (Adenylate cyclase-stimulating G alpha protein)	1e-64	62.2
OtP015C03	Q9F866_ENTFA	Collagen adhesin precursor	2e-07	31.52
OtP015C06	Q1HQN4_AEDAE	Eukaryotic translation initiation factor 3 subunit 4 (Eukaryotic translation initiation factor)	1e-27	73.75
OtP015C11	Q1HQK4_AEDAE	Peptidylprolyl isomerase	4e-77	74.65
OtP015D02	Q9W525_DROME	CG3981-PA, isoform A (Cg3981-pb, isoform b) (LD08195p)	4e-33	48.11
OtP015D04	Q9W0R8_DROME	CG7004-PA, isoform A (Cg7004-pb, isoform b) (LP07057p)	5e-06	57.14
OtP015D05	Q9U7D9_LOCMI	RXR	2e-50	71.76
OtP015D06	SEM1A_TRICF	Semaphorin-1A precursor (Semaphorin-I)	3e-34	56.52
OtP015D07	Q171B1_AEDAE	Hect E3 ubiquitin ligase	8e-76	58.96
OtP015D08	Q17NR9_AEDAE	Hypothetical protein	4e-43	39.15
OtP015D11	Q4T2E2_TETNG	Chromosome 7 SCAF10287, whole genome shotgun sequence	6e-38	56.64
OtP015D12	Q4RI61_TETNG	Chromosome 8 SCAF15044, whole genome shotgun sequence (Fragment)	1e-09	29.02
OtP015E02	Q26618_STRPU	SpZ12-1	1e-12	37.74
OtP015E03	NRT_DROME	Neurotactin	4e-10	26.56
OtP015E10	Q17PS6_AEDAE	Cadherin	2e-71	58.22
OtP015E11	Q17E87_AEDAE	Hypothetical protein	1e-12	50.88
OtP015F09	Q5C0F6_SCHJA	Hypothetical protein	2e-13	54.88
OtP015F11	Q9CT27_MOUSE	10 days embryo whole body cDNA, RIKEN full-length enriched library, clone:2610015J01 product:SIMILAR TO S164 PROTEIN homolog (Fragment)	2e-21	41.72
OtP015F12	Q0KHS9_DROME	CG32593-PA, isoform A (Cg32593-pe, isoform e)	2e-86	84.97
OtP015G01	Q17P00_AEDAE	Werner helicase interacting protein	1e-06	38.04
OtP015G03	Q17BU4_AEDAE	Hypothetical protein	2e-08	80.65
OtP015G06	Q17GN0_AEDAE	Che-11	4e-30	32.71
OtP015G08	Q17FC7_AEDAE	Bombesin receptor subtype-3 (Fragment)	1e-10	58.82
OtP015G10	Q28EK6_XENTR	CHK1 checkpoint homolog (S pombe)	2e-07	96.3
OtP015G11	Q16UD0_AEDAE	Hypothetical protein	6e-21	42.51
OtP015G12	Q16RE8_AEDAE	Growth factor receptor-bound protein (Fragment)	2e-23	65.17
OtP015H03	Q8T306_TRICA	Helix-loop-helix transcription factor	2e-40	54.39
OtP015H06	Q1DGT6_AEDAE	Zinc finger protein, putative	3e-16	65.75
OtP015H08	Q17HJ1_AEDAE	Kuzbanian	1e-119	89.02
OtP015H10	Q8MNR4_DROME	Hypothetical protein (Gag-pol polyprotein)	3e-24	54.29
OtP016A01	Q16LF7_AEDAE	DNA polymerase delta small subunit	7e-35	39.71
OtP016A02	Q7PNS5_ANOGA	ENSANGP00000021848	5e-22	54.47
OtP016A05	Q17GB8_AEDAE	Neuroligin, putative	9e-17	43.36
OtP016A12	Q7QDA3_ANOGA	ENSANGP00000017663 (Fragment)	1e-49	53.43
OtP016B01	Q175E6_AEDAE	Hypothetical protein (Fragment)	1e-75	84.18
OtP016B04	Q17DP2_AEDAE	UNC93A protein, putative	1e-62	63.16
OtP016B06	Q171F9_AEDAE	Hypothetical protein	2e-39	53.68
OtP016B09	Q4GXD9_9COLE	Ribosomal protein L26e	4e-50	90.73
OtP016C02	Q4GX71_9CUCU	Ribosomal protein L44e	2e-46	98.08
OtP016C05	Q16J84_AEDAE	Down syndrome cell adhesion molecule	8e-49	46.43
OtP016C08	Q5QHQ8_CIOIN	DAZAP2-like protein	4e-10	40.15
OtP016C09	Q5CCT0_GRYBI	Gb1-cadherin	6e-46	46.34
OtP016C11	Q29EP6_DROPS	GA20831-PA (Fragment)	1e-53	80.62
OtP016C12	Q2WG65_PLUXY	Heat shock cognate 70	2e-103	97.48
OtP016D01	Q29GR8_DROPS	GA10507-PA (Fragment)	5e-68	70.4
OtP016D02	Q16EQ1_AEDAE	Spectrin	2e-105	82.63
OtP016D03	Q3JV89_BURP1	Hypothetical protein	9e-06	27.49
OtP016D05	Q16GJ2_AEDAE	Amidase	4e-37	43.43
OtP016D09	Q8AVY0_XENLA	Hypothetical protein	4e-08	30.71
OtP016D10	Q1ECA8_DROME	IP06836p (Fragment)	5e-57	63.64
OtP016E01	Q17D44_AEDAE	Hypothetical protein	2e-38	58.93
OtP016E02	Q29EX5_DROPS	GA20548-PA (Fragment)	3e-74	72.6
OtP016E06	Q16YA1_AEDAE	Metastasis-associated protein 3 (Mta3) (Fragment)	2e-23	44.8
OtP016E08	Q17M85_AEDAE	Rest corepressor (Corest) protein	4e-75	81.05
OtP016E12	Q7KSF4_DROME	CG3937-PD, isoform D	2e-106	81.59
OtP016F01	Q17GL7_AEDAE	Osiris, putative	8e-17	38.55
OtP016F02	Q7Q3A1_ANOGA	ENSANGP00000010297 (Fragment)	2e-49	59.38
OtP016F03	Q7PRD8_ANOGA	ENSANGP00000013621 (Fragment)	5e-60	85.29
OtP016F04	Q0KIX8_BOMMO	Glutamate synthase	7e-59	70
OtP016F05	Q1W293_9HEMI	Putative ribosomal protein L19e	2e-51	64.75
OtP016F06	Q0IEJ1_AEDAE	DEAD box ATP-dependent RNA helicase	1e-20	47
OtP016F12	Q5MIP9_AEDAL	Mitochondrial ATP synthase coupling factor 6	2e-20	60.95
OtP016G01	Q16UJ6_AEDAE	Hypothetical protein	5e-28	36.02
OtP016G03	ZN548_HUMAN	Zinc finger protein 548	2e-12	45.45
OtP016G06	Q7Q3J9_ANOGA	ENSANGP00000010007 (Fragment)	2e-35	39.9
OtP016H05	Q16WI3_AEDAE	Lola	7e-35	89.47
OtP016H06	Q16IM0_AEDAE	Clathrin heavy chain	3e-80	77.19
OtP016H07	Q0IEG2_AEDAE	Hypothetical protein	7e-14	35.1
OtP016H09	Q16T21_AEDAE	Gaba-b receptor	1e-81	76.6
OtP016H12	Q9VLW2_DROME	CG14535-PA	4e-14	52.27
OtP017A07	Q16P79_AEDAE	Glutathione s-transferase	1e-50	46.12
OtP017A08	Q7Q8P3_ANOGA	ENSANGP00000019296 (Fragment)	5e-35	55.03
OtP017A09	Q8IGV4_DROME	RE23622p (Fragment)	1e-69	72.36
OtP017A10	APTH1_YARLI	Acyl-protein thioesterase 1 (EC 312-)	2e-44	46.58
OtP017A11	Q2QRY0_ORYSA	Hypothetical protein	5e-07	31.68
OtP017B02	Q16VW6_AEDAE	Phd finger domain	1e-33	35.87
OtP017B04	Q7PQ11_ANOGA	ENSANGP00000015662 (Fragment)	2e-35	62.12
OtP017B06	Q0IGD8_AEDAE	Hypothetical protein	7e-48	77.88
OtP017B12	Q178I1_AEDAE	Vinculin	6e-90	63.71
OtP017C04	Q292L8_DROPS	GA15837-PA (Fragment)	7e-06	27.65
OtP017C07	Q7PZW6_ANOGA	ENSANGP00000016946	7e-54	59.32
OtP017C10	Q8I952_ANOGA	SMC3 protein	3e-82	91.46
OtP017C11	Q29F35_DROPS	GA22150-PA (Fragment)	9e-61	56
OtP017C12	Q296Z2_DROPS	GA21035-PA (Fragment)	2e-45	70.29
OtP017D03	Q8MR24_DROME	LD24586p (Fragment)	7e-30	52.17
OtP017D04	Q17BL6_AEDAE	Brat protein	6e-129	95.73
OtP017D07	Q2LZQ8_DROPS	GA19800-PA (Fragment)	2e-66	80.86
OtP017D09	Q9U5M9_MANSE	Vacuolar ATPase subunit a (EC 36135)	4e-102	94.06
OtP017D11	Q1HPQ8_BOMMO	SCF apoptosis response protein	1e-53	68.32
OtP017D12	Q16UD3_AEDAE	Hypothetical protein	2e-63	60
OtP017E01	Q29G86_DROPS	GA13592-PA (Fragment)	8e-35	46.26
OtP017E04	Q7Q9P1_ANOGA	ENSANGP00000009999	2e-40	66.88
OtP017E06	Q16ZK5_AEDAE	Alpha6-fucosyltransferase, putative	2e-80	58.44
OtP017E07	Q16ZR7_AEDAE	Clk2	1e-35	81.61
OtP017E09	Q0KHV9_DROME	CG6775-PC, isoform C	2e-124	93.28
OtP017E10	Q2HZF2_BLAGE	Arginine kinase (EC 2733)	6e-92	88.4
OtP017E12	Q6GW02_AEDAE	UDP-N-acetylglucosamine pyrophosphorylase (UDP-n-acteylglucosamine pyrophosphorylase)	2e-12	35.24
OtP017F02	Q6X2S6_RETFL	BTB/POZ domain-containing protein	7e-27	53.04
OtP017F03	Q9VYF7_DROME	CG1903-PB, isoform B	4e-32	86.25
OtP017F04	Q7Q9Y9_ANOGA	ENSANGP00000003971 (Fragment)	1e-57	58.29
OtP017F07	Q16G88_AEDAE	Hypothetical protein (Fragment)	6e-18	65.75
OtP017F08	Q17E01_AEDAE	Hypothetical protein	3e-13	32.79
OtP017F11	Q16RW5_AEDAE	Calcium/calmodulin-dependent protein kinase kinase	1e-11	37.8
OtP017F12	Q17ES6_AEDAE	Hypothetical protein	6e-24	43.05
OtP017G02	Q7PZ45_ANOGA	ENSANGP00000014026 (Fragment)	8e-06	92
OtP017G03	Q0IG46_AEDAE	Hypothetical protein	2e-24	70.89
OtP017G04	Q7QC85_ANOGA	ENSANGP00000022155 (Fragment)	4e-46	83.18
OtP017G05	Q7Q9Q6_ANOGA	ENSANGP00000009925	3e-58	71.52
OtP017G09	Q174H7_AEDAE	Folate carrier protein	1e-51	65.33
OtP017G11	Q2F5V3_BOMMO	Trafficking protein particle complex 1	1e-55	68.28
OtP017H03	Q9GRW0_HOLDI	Prophenoloxidase activating factor	5e-39	46.23
OtP017H04	Q7Q9I1_ANOGA	ENSANGP00000003788 (Fragment)	1e-34	48.04
OtP017H06	Q293Y8_DROPS	GA14998-PA (Fragment)	2e-29	47.02
OtP017H08	Q7Q9I0_ANOGA	ENSANGP00000015739 (Fragment)	4e-27	69.51
OtP017H10	Q9W3V3_DROME	CG14435-PA	3e-51	84.76
OtP017H12	Q7QCM0_ANOGA	ENSANGP00000010267 (Fragment)	4e-31	44.18
OtP018A01	CSTN1_DROME	Calsyntenin-1 precursor	2e-35	49.07
OtP018A02	Q4RRU3_TETNG	Chromosome 7 SCAF15001, whole genome shotgun sequence (Fragment)	6e-58	83.22
OtP018A04	Q7QBP4_ANOGA	ENSANGP00000020324 (Fragment)	3e-23	35.35
OtP018A06	Q7QBW3_ANOGA	ENSANGP00000015368 (Fragment)	3e-08	68.42
OtP018B02	Q8I6U6_PLAF7	Gene 11-1 protein	1e-08	23.95
OtP018B08	Q59DP4_DROME	CG33521-PA, isoform A (Cg33521-pb, isoform b)	6e-31	47.41
OtP018C01	SUIS_RAT	Sucrase-isomaltase, intestinal [Contains: Sucrase (EC 32148); Isomaltase (EC 32110)]	4e-07	27.41
OtP018C02	Q8C380_MOUSE	15 days embryo head cDNA, RIKEN full-length enriched library, clone:D930044O18 product:hypothetical protein, full insert sequence (Fragment)	4e-08	76.67
OtP018C05	Q4GX80_9COLE	Ribosomal protein Ubq/L40e	4e-66	100
OtP018C06	Q17BL6_AEDAE	Brat protein	4e-51	47.75
OtP018C11	Q5ZJJ5_CHICK	Hypothetical protein	7e-42	40.11
OtP018C12	Q16UD3_AEDAE	Hypothetical protein	3e-68	59.35
OtP018D02	Q9C0D2_HUMAN	KIAA1731 protein (Fragment)	3e-09	35.25
OtP018D03	Q4S0U5_TETNG	Chromosome undetermined SCAF14779, whole genome shotgun sequence (Fragment)	4e-79	78.21
OtP018D07	Q7QC86_ANOGA	ENSANGP00000021997 (Fragment)	3e-52	67.09
OtP018D08	Q16ZP0_AEDAE	Hypothetical protein	7e-12	82.05
OtP018D09	Q7QJT0_ANOGA	ENSANGP00000021523 (Fragment)	8e-58	74.83
OtP018E03	Q17J62_AEDAE	Ras	9e-78	83.7
OtP018E04	JHD2C_HUMAN	Probable JmjC domain-containing histone demethylation protein 2C (EC 11411-) (Jumonji domain-containing protein 1C) (Thyroid receptor-interacting protein 8) (TRIP-8)	1e-15	40.94
OtP018E06	Q7QG72_ANOGA	ENSANGP00000005457 (Fragment)	3e-54	63.64
OtP018E09	Q16MS8_AEDAE	Hypothetical protein	2e-71	60
OtP018E12	Q7Q6I7_ANOGA	ENSANGP00000010378 (Fragment)	4e-40	45.56
OtP018F02	Q0N2S4_BOMMO	Poly A binding protein	2e-33	80.18
OtP018F04	Q5UG08_AEDAE	Peroxiredoxin-like protein	9e-59	71.81
OtP018F05	Q59GW4_HUMAN	Tensin 3 variant (Fragment)	9e-08	39.73
OtP018F06	Q17GP3_AEDAE	Skd/vacuolar sorting	7e-66	79.9
OtP018F07	Q172B6_AEDAE	Makorin (Fragment)	1e-05	29.57
OtP018F08	Q3ZBT2_BOVIN	F-box protein 9	5e-58	55.56
OtP018F11	Q7JWU9_DROME	AT07420p	7e-35	51.58
OtP018G01	Q2F5X3_BOMMO	Proteasome 26S non-ATPase subunit 4	3e-77	79.53
OtP018G03	Q16HL1_AEDAE	DEAD box ATP-dependent RNA helicase	1e-24	41.94
OtP018G07	Q29R10_DROME	LD24322p (CG7987-PA, isoform A) (Cg7987-pb, isoform b)	2e-39	40
OtP018G08	Q29JG1_DROPS	GA14572-PA (Fragment)	7e-33	46.37
OtP018G09	P90662_AEDAE	Blood meal-induced protein	1e-52	51.06
OtP018G10	Q4FZN1_XENLA	LOC495287 protein (Fragment)	7e-09	28.57
OtP018G11	Q16EE7_AEDAE	Flotillin-1 (Fragment)	3e-103	83.13
OtP018G12	Q28WU9_DROPS	GA18234-PA (Fragment)	4e-109	81.82
OtP018H01	Q2TLY0_BRARE	Macoilin-1	2e-28	48.43
OtP018H02	Q24AV9_TETTH	HMGL-like family protein	9e-49	69.41
OtP018H03	Q29MW9_DROPS	GA16365-PA (Fragment)	7e-36	31.75
OtP018H05	Q26471_SCHAM	Blackjack	8e-11	33.33
OtP018H09	Q174B0_AEDAE	Cell adhesion molecule	4e-28	67.07
OtP018H12	Q17A27_AEDAE	Pyrroline-5-carboxylate dehydrogenase	5e-71	68.75
OtP019A02	Q7YZ90_DROME	CG17119-PB, isoform B	3e-33	45.14
OtP019A04	Q2KFQ1_MAGGR	Hypothetical protein	1e-14	27.87
OtP019A05	Q17A55_AEDAE	Regulator of g protein signaling	2e-43	62.96
OtP019A10	Q178U1_AEDAE	Glucose dehydrogenase	2e-68	67.35
OtP019B01	Q7QBX9_ANOGA	ENSANGP00000014914	3e-68	72.5
OtP019B02	Q16MT1_AEDAE	Transcription initiation factor IIE, alpha subunit	2e-50	88.18
OtP019B03	Q6J1I9_PENVA	Protein phosphatase	7e-18	90.48
OtP019B10	Q17NL7_AEDAE	Predicted protein	3e-15	37.24
OtP019C01	Q16EQ1_AEDAE	Spectrin	8e-78	80.11
OtP019C05	Q8I1H9_DROER	CG13030-PA	4e-23	38.33
OtP019C06	Q6J4Z6_TRICA	Iroquois-like protein (Fragment)	7e-12	81.67
OtP019C09	Q295Y0_DROPS	GA20869-PA (Fragment)	2e-49	69.17
OtP019C10	Q1HQ29_BOMMO	DEAD box polypeptide 5 isoform 1	2e-31	64.29
OtP019C12	Q8GUH3_ARATH	Hypothetical protein	4e-51	89.17
OtP019D06	O02035_TENMO	Ecdysone receptor	3e-40	72.34
OtP019D08	Q17MB6_AEDAE	Hypothetical protein	2e-22	40.14
OtP019D09	Q171W6_AEDAE	M-rdgb2 retinal degeneration protein b	2e-72	59.76
OtP019D11	GST1_BLAGE	Glutathione S-transferase (EC 25118) (GST class-sigma) (Major allergen Bla g 5)	2e-41	44.67
OtP019D12	Q17HG5_AEDAE	Beat protein	9e-30	66.67
OtP019E04	Q29E39_DROPS	GA10404-PA (Fragment)	2e-46	50
OtP019E06	Q4SJP4_TETNG	Chromosome 1 SCAF14573, whole genome shotgun sequence (Fragment)	2e-18	33.69
OtP019E08	Q17CK2_AEDAE	Adp-ribosylation factor, arf	2e-66	72.83
OtP019E11	Q171F7_AEDAE	Partitioning defective 3, par-3 (Fragment)	8e-30	60
OtP019F01	Q174P1_AEDAE	Hypothetical protein	7e-23	61.67
OtP019F02	Q29HF9_DROPS	GA17571-PA (Fragment)	6e-25	47.37
OtP019F08	Q28Z41_DROPS	GA18551-PA (Fragment)	3e-97	77.91
OtP019F09	Q6GQE0_XENLA	LOC443583 protein (Fragment)	7e-17	32.93
OtP019F10	ILPR_BRALA	Insulin-like peptide receptor precursor (EC 27101) (ILP receptor) [Contains: Insulin-like peptide receptor alpha chain; Insulin-like peptide receptor beta chain]	2e-07	28.57
OtP019F11	Q7ZW09_BRARE	Zgc:55429	1e-22	71.19
OtP019F12	Q7Q365_ANOGA	ENSANGP00000018102 (Fragment)	4e-33	66.17
OtP019G07	Q6F2E0_XENTR	Bambi (BMP and activin membrane-bound inhibitor)	1e-09	36.26
OtP019G09	Q6PPI0_HOMCO	Putative fructose 1,6-bisphosphate aldolase	4e-29	74.16
OtP019H01	Q16TG4_AEDAE	Zinc finger protein	9e-21	89.8
OtP019H03	Q6DF49_XENTR	MGC88987 protein	1e-20	41.54
OtP019H04	Q16I13_AEDAE	Pyrroline-5-carboxylate dehydrogenase	1e-115	81.22
OtP019H06	Q17JP9_AEDAE	Hypothetical protein	1e-23	37.87
OtP020A01	Q8MNR4_DROME	Hypothetical protein (Gag-pol polyprotein)	5e-44	46.51
OtP020A02	Q26371_TRICA	Homeodomain protein	5e-22	53.05
OtP020A04	Q17HJ1_AEDAE	Kuzbanian	6e-08	48.98
OtP020A06	Q7PXN0_ANOGA	ENSANGP00000011615 (Fragment)	3e-55	77.21
OtP020A12	E78C_DROME	Ecdysone-induced protein 78C (DR-78)	9e-09	67.57
OtP020B02	Q7Q9Y3_ANOGA	ENSANGP00000003981	4e-47	84.29
OtP020B04	Q0H6L3_DROTE	Futsch (Fragment)	1e-40	76.19
OtP020B05	Q16SR6_AEDAE	Hypothetical protein	4e-09	51.56
OtP020B08	Q5TUG4_ANOGA	ENSANGP00000027122 (Fragment)	2e-57	50.43
OtP020B12	Q2F623_BOMMO	Calcium-binding protein p22	3e-22	76.36
OtP020C03	Q2F5Z8_BOMMO	Prefoldin beta subunit	2e-26	50.91
OtP020C11	Q9W3B8_DROME	CG12075-PA, isoform A (Cg12075-pb, isoform b)	2e-14	61.29
OtP020C12	Q76EI8_PERAM	Arylalkylamine N-acetyltransferase	5e-29	56
OtP020D07	Q28X80_DROPS	GA21153-PA (Fragment)	2e-42	55.68
OtP020D08	Q16MB5_AEDAE	O-linked n-acetylglucosamine transferase, ogt (Fragment)	1e-77	81.28
OtP020D09	Q7Q557_ANOGA	ENSANGP00000011485 (Fragment)	1e-32	41.3
OtP020D10	Q17FN9_AEDAE	Protein phosphatase 2c	4e-47	65.69
OtP020E04	Q7Z730_HUMAN	Discoidin domain receptor family, member 2	5e-51	49.69
OtP020E08	Q61MD1_CAEBR	Hypothetical protein CBG08535	3e-07	37.97
OtP020E09	Q178L2_AEDAE	Hypothetical protein (Fragment)	4e-10	41.41
OtP020E11	OAF_DROVI	Out at first protein	6e-56	53
OtP020F01	CHIF_DROME	Protein chiffon	4e-07	31.4
OtP020F02	Q6X2S6_RETFL	BTB/POZ domain-containing protein	2e-35	64.66
OtP020F04	FUTSC_DROME	Microtubule-associated protein futsch	7e-08	62.32
OtP020F05	Q9GRW0_HOLDI	Prophenoloxidase activating factor	7e-66	61.5
OtP020F06	Q7PLY7_ANOGA	ENSANGP00000017889 (Fragment)	3e-110	90
OtP020F07	Q3B9L9_TRINI	Peritrophic membrane chitin binding protein	3e-36	40.83
OtP020F09	Q16SH1_AEDAE	Spermatogenesis associated factor	2e-117	96.51
OtP020F11	Q7PTM0_ANOGA	ENSANGP00000006292 (Fragment)	4e-08	37.93
OtP020G07	Q5TNW2_ANOGA	ENSANGP00000027511 (Fragment)	2e-71	70.56
OtP020G11	Q17IV5_AEDAE	Chromodomain helicase DNA binding protein (Fragment)	5e-41	42.02
OtP020H03	Q7PNN8_ANOGA	ENSANGP00000017738	6e-16	47.37
OtP020H04	Q16MY0_AEDAE	Hypothetical protein	2e-85	77.33
OtP020H06	Q1HRE2_AEDAE	Uncharacterized transmembrane protein (Hypothetical protein) (Fragment)	2e-94	81.22
OtP020H08	Q7PZ41_ANOGA	ENSANGP00000008896 (Fragment)	2e-135	97.89
OtP020H11	Q1LUS8_BRARE	Novel protein similar to vertebrate RAN binding protein 10 (RANBP10)	4e-100	83.84
