# Supplementary material for: EST and microarray analysis of horn development in Onthophagus beetles
Source: BMC Genomics. 2009 Oct 30;10:504. doi: 10.1186/1471-2164-10-504 (PMC2777201; doi:10.1186/1471-2164-10-504)
Supplement: Additional file 2 — Summary of BLASTx results of Onthophagus taurus ESTs against FlyBase. Summary of BLASTx sequence alignments of non-redundant sequences from Ot libraries (refer Results section) against FlyBase protein dataset. The top BLASTx hits with the E-values < 10-5 are shown. [file 1471-2164-10-504-S2.xls]

## Sheet: ブック1.txt
Ot library ID	FlyBase ID	Gene description	GO Biological Process	GO Molecular Function	E-value	Identity (%)
contig001	FBgn0037913	CG6783	-	GO:0005504=fatty acid binding	4e-34	55.039
contig002	FBgn0015324	Vacuolar H[+]-ATPase 26kD E subunit	GO:0015992=proton transport	GO:0008553=hydrogen-exporting ATPase activity, phosphorylative mechanism	8e-60	57.407
contig005	FBgn0037874	Translationally controlled tumor protein	-	-	2e-76	81.765
contig006	FBgn0031957	CG14534	-	-	3e-09	61.538
contig007	FBgn0053865	His2A:CG33865	GO:0006333=chromatin assembly or disassembly	GO:0003677=DNA binding	3e-52	100
contig008	FBgn0004435	G protein alpha49B	GO:0007202=phospholipase C activation;GO:0007602=phototransduction;GO:0016056=rhodopsin mediated signaling;GO:0007186=G-protein coupled receptor protein signaling pathway;GO:0016199=axon midline choice point recognition	GO:0003924=GTPase activity	2e-62	78.873
contig009	FBgn0050101	CG30101	-	-	4e-07	70
contig010	FBgn0039471	CG6295	-	GO:0004806=triacylglycerol lipase activity	6e-29	35.897
contig012	FBgn0032847	TBP-associated factor 13	GO:0006367=transcription initiation from RNA polymerase II promoter	GO:0016251=general RNA polymerase II transcription factor activity	7e-48	82.243
contig013	FBgn0032213	CG5390	-	GO:0004252=serine-type endopeptidase activity	1e-107	55.132
contig014	FBgn0003149	Paramyosin	GO:0007498=mesoderm development;GO:0030239=myofibril assembly	GO:0008307=structural constituent of muscle;GO:0003774=motor activity	1e-104	62.987
contig015	FBgn0036203	CG6004	-	GO:0016490=structural constituent of peritrophic membrane	5e-12	30.702
contig016	FBgn0032715	CG17597	-	GO:0003988=acetyl-CoA C-acyltransferase activity;GO:0004770=sterol carrier protein X-related thiolase activity	3e-95	71.61
contig017	FBgn0013675	mitochondrial Cytochrome c oxidase subunit II	GO:0006123=mitochondrial electron transport, cytochrome c to oxygen	GO:0004129=cytochrome-c oxidase activity	2e-88	69.604
contig019	FBgn0036101	Ninjurin A	GO:0007411=axon guidance;GO:0007155=cell adhesion	-	6e-26	65.06
contig020	FBgn0003388	shade	GO:0007391=dorsal closure;GO:0007417=central nervous system development;GO:0008258=head involution;GO:0007295=growth of a germarium-derived egg chamber;GO:0007494=midgut development;GO:0045456=ecdysteroid biosynthetic process	GO:0009055=electron carrier activity;GO:0004501=ecdysone 20-monooxygenase activity	2e-44	47.753
contig021	FBgn0038894	CG15497	-	-	2e-32	37.073
contig022	FBgn0003065	CG2150	-	-	3e-17	50.98
contig023	FBgn0015024	Casein kinase Ialpha	GO:0006281=DNA repair;GO:0006468=protein amino acid phosphorylation;GO:0030163=protein catabolic process;GO:0030162=regulation of proteolysis;GO:0045879=negative regulation of smoothened signaling pathway;GO:0007224=smoothened signaling pathway;GO:0016055=Wnt receptor signaling pathway	GO:0004672=protein kinase activity;GO:0004681=casein kinase I activity;GO:0004674=protein serine/threonine kinase activity	1e-84	80.435
contig024	FBgn0038587	CG7998	GO:0006099=tricarboxylic acid cycle	GO:0030060=L-malate dehydrogenase activity	6e-74	65.672
contig025	FBgn0001105	G protein beta-subunit 13F	GO:0007186=G-protein coupled receptor protein signaling pathway;GO:0007015=actin filament organization;GO:0045176=apical protein localization	GO:0003924=GTPase activity	2e-52	92.453
contig026	FBgn0013679	mitochondrial NADH-ubiquinone oxidoreductase chain 1	-	GO:0008137=NADH dehydrogenase (ubiquinone) activity	3e-75	62.844
contig027	FBgn0015282	Proteasome 26S subunit subunit 4 ATPase	GO:0006510=ATP-dependent proteolysis;GO:0006511=ubiquitin-dependent protein catabolic process;GO:0006508=proteolysis;GO:0009987=cellular process	GO:0016887=ATPase activity;GO:0004175=endopeptidase activity	1e-165	88.623
contig028	FBgn0034902	CG5532	-	-	6e-12	47.826
contig029	FBgn0050031	CG30031	GO:0006508=proteolysis	GO:0004295=trypsin activity	1e-49	48.75
contig031	FBgn0005593	Ribosomal protein L7	GO:0006412=translation	GO:0003735=structural constituent of ribosome;GO:0003729=mRNA binding;GO:0019843=rRNA binding	4e-90	67.717
contig032	FBgn0010590	lethal (2) 05070	-	GO:0004175=endopeptidase activity	1e-54	56.471
contig033	FBgn0035510	Cuticular protein 64Aa	-	GO:0008010=structural constituent of chitin-based larval cuticle;GO:0005214=structural constituent of chitin-based cuticle	2e-23	59.783
contig034	FBgn0030870	CG6398	-	-	3e-76	59.88
contig036	FBgn0035875	Cuticular protein 66Cb	-	GO:0005214=structural constituent of chitin-based cuticle	2e-22	63.889
contig037	FBgn0037428	Osiris 18	-	-	8e-29	38.961
contig038	FBgn0040076	primo-2	GO:0006470=protein amino acid dephosphorylation	GO:0004725=protein tyrosine phosphatase activity;GO:0003993=acid phosphatase activity	7e-32	47.664
contig039	FBgn0039537	CG5590	-	GO:0016616=oxidoreductase activity, acting on the CH-OH group of donors, NAD or NADP as acceptor	5e-92	76.636
contig040	FBgn0011744	Actin-related protein 66B	GO:0007010=cytoskeleton organization and biogenesis;GO:0007303=cytoplasmic transport, nurse cell to oocyte;GO:0008335=ovarian ring canal stabilization;GO:0007413=axonal fasciculation;GO:0008064=regulation of actin polymerization and/or depolymerization	GO:0003779=actin binding;GO:0005200=structural constituent of cytoskeleton	1e-164	86.667
contig041	FBgn0004413	Ribosomal protein S26	GO:0006412=translation	GO:0003735=structural constituent of ribosome	3e-49	81.739
contig042	FBgn0036769	Tetraspanin 74F	-	-	3e-54	46.535
contig043	FBgn0011726	twinstar	GO:0030042=actin filament depolymerization;GO:0007298=border follicle cell migration (sensu Insecta);GO:0008585=female gonad development;GO:0007015=actin filament organization;GO:0000910=cytokinesis;GO:0000915=cytokinesis, contractile ring formation;GO:0030041=actin filament polymerization;GO:0007409=axonogenesis;GO:0016319=mushroom body development;GO:0001736=establishment of planar polarity;GO:…	GO:0003779=actin binding	9e-73	89.189
contig044	FBgn0037255	CG1078	-	-	2e-33	51.095
contig045	FBgn0034162	CG6426	-	-	3e-40	55.645
contig046	FBgn0034071	CG8405	-	-	2e-18	67.797
contig047	FBgn0011591	fringe	GO:0007476=imaginal disc-derived wing morphogenesis;GO:0008587=imaginal disc-derived wing margin morphogenesis;GO:0007450=dorsal/ventral pattern formation, imaginal disc;GO:0048749=compound eye development;GO:0035111=leg joint morphogenesis;GO:0035286=leg segmentation;GO:0045747=positive regulation of Notch signaling pathway;GO:0006004=fucose metabolic process;GO:0007219=Notch signaling pathway;G…	GO:0008375=acetylglucosaminyltransferase activity;GO:0008194=UDP-glycosyltransferase activity	9e-60	45.353
contig048	FBgn0031146	CG15449	-	-	3e-17	38.017
contig049	FBgn0023174	Proteasome beta2 subunit	-	GO:0004175=endopeptidase activity	5e-88	72.146
contig051	FBgn0020255	ran	GO:0007015=actin filament organization;GO:0007155=cell adhesion;GO:0008360=regulation of cell shape	GO:0003924=GTPase activity	1e-114	92.823
contig052	FBgn0051217	CG31217	GO:0006508=proteolysis	GO:0005041=low-density lipoprotein receptor activity;GO:0005044=scavenger receptor activity;GO:0004252=serine-type endopeptidase activity	9e-28	48
contig053	FBgn0031117	CG1702	-	GO:0004364=glutathione transferase activity	2e-28	36.413
contig054	FBgn0036255	Autophagy-specific gene 12	GO:0006914=autophagy;GO:0035071=salivary gland cell autophagic cell death;GO:0048102=autophagic cell death	-	7e-21	53.165
contig056	FBgn0010741	lethal (3) 01239	GO:0006458='de novo' protein folding	GO:0051087=chaperone binding	2e-22	43.609
contig057	FBgn0038872	CG5874	GO:0007070=negative regulation of transcription from RNA polymerase II promoter, mitotic	GO:0003729=mRNA binding	7e-99	77.477
contig059	FBgn0037419	Osiris 12	-	-	2e-18	32.886
contig060	FBgn0036928	Translocase of outer membrane 20	GO:0006626=protein targeting to mitochondrion	GO:0015450=protein translocase activity	2e-27	43.939
contig062	FBgn0000173	bendless	GO:0007409=axonogenesis;GO:0007630=jump response;GO:0007625=grooming behavior;GO:0007412=axon target recognition;GO:0008594=photoreceptor cell morphogenesis;GO:0006512=ubiquitin cycle;GO:0007629=flight behavior;GO:0016567=protein ubiquitination	GO:0004842=ubiquitin-protein ligase activity	9e-39	75.789
contig063	FBgn0010314	Cyclin-dependent kinase subunit 30A	GO:0006468=protein amino acid phosphorylation;GO:0045842=positive regulation of mitotic metaphase/anaphase transition;GO:0007049=cell cycle;GO:0007488=histoblast morphogenesis;GO:0035186=syncytial blastoderm mitotic cell cycle;GO:0051225=spindle assembly	GO:0004693=cyclin-dependent protein kinase activity;GO:0016538=cyclin-dependent protein kinase regulator activity;GO:0004674=protein serine/threonine kinase activity	2e-20	75.926
contig064	FBgn0032640	small glutamine-rich tetratricopeptide containing protein	GO:0007274=neuromuscular synaptic transmission	-	1e-19	43.363
contig065	FBgn0017457	U2 small nuclear riboprotein auxiliary factor 38	GO:0000398=nuclear mRNA splicing, via spliceosome;GO:0000381=regulation of alternative nuclear mRNA splicing, via spliceosome	GO:0008187=poly-pyrimidine tract binding;GO:0003729=mRNA binding	1e-103	96.089
contig066	FBgn0040493	granny smith	-	GO:0004178=leucyl aminopeptidase activity;GO:0004177=aminopeptidase activity	2e-76	74.457
contig067	FBgn0000261	Catalase	GO:0042542=response to hydrogen peroxide;GO:0006979=response to oxidative stress;GO:0016339=calcium-dependent cell-cell adhesion;GO:0008340=determination of adult life span;GO:0007568=aging	GO:0004096=catalase activity;GO:0020037=heme binding;GO:0016209=antioxidant activity	1e-158	60.363
contig068	FBgn0000042	Actin 5C	GO:0007010=cytoskeleton organization and biogenesis;GO:0007291=sperm individualization;GO:0000910=cytokinesis	GO:0005200=structural constituent of cytoskeleton	1e-104	99.254
contig069	FBgn0035453	CG10357	-	GO:0004806=triacylglycerol lipase activity	2e-11	30.818
contig070	FBgn0003462	Superoxide dismutase	GO:0019430=removal of superoxide radicals;GO:0008340=determination of adult life span;GO:0006801=superoxide metabolic process;GO:0007568=aging	GO:0004785=copper, zinc superoxide dismutase activity;GO:0016209=antioxidant activity	1e-61	69.481
contig071	FBgn0035871	CG7188	GO:0043066=negative regulation of apoptosis	-	5e-34	37.273
contig072	FBgn0026149	BCL7-like	-	-	1e-36	54.902
contig074	FBgn0051688	CG31688	-	-	2e-65	88.393
contig075	FBgn0030086	CG7033	GO:0006457=protein folding	-	1e-79	72.43
contig076	FBgn0039830	CG1746	GO:0015992=proton transport	GO:0008553=hydrogen-exporting ATPase activity, phosphorylative mechanism	9e-24	55.932
contig077	FBgn0034299	CG5757	-	GO:0004798=thymidylate kinase activity	2e-38	43.005
contig078	FBgn0053302	Cuticular protein 31A	-	GO:0005214=structural constituent of chitin-based cuticle	1e-26	36.626
contig079	FBgn0028411	NTF2-related export protein 1	GO:0006611=protein export from nucleus;GO:0006406=mRNA export from nucleus;GO:0006408=snRNA export from nucleus;GO:0006409=tRNA export from nucleus;GO:0016973=poly(A)+ mRNA export from nucleus	-	1e-33	52.632
contig080	FBgn0039480	Cuticular protein 97Ea	-	GO:0005214=structural constituent of chitin-based cuticle	7e-44	70.079
contig082	FBgn0043575	PGRP-SC2	GO:0006955=immune response;GO:0006952=defense response;GO:0009253=peptidoglycan catabolic process;GO:0045087=innate immune response	GO:0042834=peptidoglycan binding	2e-41	42.938
contig083	FBgn0013674	mitochondrial Cytochrome c oxidase subunit I	GO:0006123=mitochondrial electron transport, cytochrome c to oxygen;GO:0030431=sleep	GO:0004129=cytochrome-c oxidase activity	2e-79	60
contig084	FBgn0039475	CG6277	-	GO:0004806=triacylglycerol lipase activity	1e-27	34.025
contig085	FBgn0053169	CG33169	-	-	3e-09	51.852
contig086	FBgn0003065	CG2150	-	-	3e-25	53.077
contig087	FBgn0039241	CG11089	-	GO:0003937=IMP cyclohydrolase activity;GO:0004643=phosphoribosylaminoimidazolecarboxamide formyltransferase activity	6e-74	66.029
contig088	FBgn0031670	CG3887	-	-	2e-52	52
contig089	FBgn0004028	wings up A	GO:0007519=striated muscle development;GO:0007399=nervous system development;GO:0007517=muscle development;GO:0030239=myofibril assembly;GO:0045214=sarcomere organization;GO:0007507=heart development;GO:0048738=cardiac muscle development	GO:0003779=actin binding;GO:0005523=tropomyosin binding	2e-44	57.317
contig090	FBgn0031737	obstructor-E	-	GO:0016490=structural constituent of peritrophic membrane;GO:0008061=chitin binding	1e-53	54.706
contig091	FBgn0002590	Ribosomal protein S5a	GO:0006412=translation	GO:0003735=structural constituent of ribosome	1e-81	79.793
contig092	FBgn0010265	Ribosomal protein S13	GO:0006412=translation	GO:0003735=structural constituent of ribosome	1e-68	88.182
contig093	FBgn0013720	pickel	GO:0007424=open tracheal system development;GO:0035151=regulation of tube size, open tracheal system;GO:0019991=septate junction assembly	-	6e-55	43.103
contig094	FBgn0069242	eclair	-	-	5e-89	71.491
contig096	FBgn0038808	Srp14	GO:0006614=SRP-dependent cotranslational protein targeting to membrane	GO:0003729=mRNA binding	9e-21	50
contig097	FBgn0038924	CG6028	-	-	5e-43	44.865
contig098	FBgn0003065	CG2150	-	-	2e-17	50.98
contig099	FBgn0040660	CG13551	-	-	3e-13	57.143
contig100	FBgn0032248	CG5343	GO:0045449=regulation of transcription;GO:0007517=muscle development;GO:0048666=neuron development;GO:0048813=dendrite morphogenesis	GO:0003700=transcription factor activity	7e-96	88.816
contig101	FBgn0037135	CG7414	GO:0006417=regulation of translation;GO:0042255=ribosome assembly	GO:0000049=tRNA binding;GO:0003743=translation initiation factor activity;GO:0043022=ribosome binding	2e-23	42.574
contig102	FBgn0004922	Ribosomal protein S6	GO:0006412=translation;GO:0006955=immune response	GO:0003735=structural constituent of ribosome	3e-86	81.481
contig103	FBgn0032453	CG6180	-	GO:0008429=phosphatidylethanolamine binding	1e-70	68.715
contig104	FBgn0011211	bellwether	GO:0007286=spermatid development;GO:0040007=growth;GO:0015992=proton transport	GO:0008553=hydrogen-exporting ATPase activity, phosphorylative mechanism	0	80.159
contig105	FBgn0010238	Lachesin	GO:0007409=axonogenesis;GO:0007424=open tracheal system development;GO:0035151=regulation of tube size, open tracheal system;GO:0007156=homophilic cell adhesion;GO:0035160=maintenance of epithelial integrity, open tracheal system;GO:0016331=morphogenesis of embryonic epithelium	-	2e-96	65.53
contig107	FBgn0003371	shaggy	GO:0007367=segment polarity determination;GO:0030178=negative regulation of Wnt receptor signaling pathway;GO:0006355=regulation of transcription, DNA-dependent;GO:0007350=blastoderm segmentation;GO:0006468=protein amino acid phosphorylation;GO:0007507=heart development;GO:0016055=Wnt receptor signaling pathway;GO:0007623=circadian rhythm;GO:0008407=bristle morphogenesis;GO:0045475=locomotor rhyt…	GO:0004674=protein serine/threonine kinase activity;GO:0004672=protein kinase activity;GO:0004696=glycogen synthase kinase 3 activity;GO:0016301=kinase activity	2e-49	83.929
contig109	FBgn0037847	SelR	GO:0018206=peptidyl-methionine modification	GO:0000318=protein-methionine-R-oxide reductase activity;GO:0008270=zinc ion binding	1e-45	71.429
contig11	FBgn0000464	Leukocyte-antigen-related-like	GO:0006470=protein amino acid dephosphorylation;GO:0007411=axon guidance;GO:0008045=motor axon guidance;GO:0001700=embryonic development via the syncytial blastoderm;GO:0007399=nervous system development;GO:0007155=cell adhesion;GO:0008360=regulation of cell shape;GO:0008594=photoreceptor cell morphogenesis;GO:0045467=R7 development;GO:0031290=retinal ganglion cell axon guidance	GO:0004725=protein tyrosine phosphatase activity;GO:0005001=transmembrane receptor protein tyrosine phosphatase activity	1e-116	64.78
contig110	FBgn0013676	mitochondrial Cytochrome c oxidase subunit III	-	GO:0004129=cytochrome-c oxidase activity	7e-47	45.614
contig111	FBgn0038571	CG7215	-	-	3e-17	39.062
contig114	FBgn0037357	sec23	GO:0006888=ER to Golgi vesicle-mediated transport;GO:0007030=Golgi organization and biogenesis;GO:0008363=larval chitin-based cuticle development;GO:0035293=chitin-based larval cuticle pattern formation	GO:0005096=GTPase activator activity	0	83.942
contig115	FBgn0003884	alpha-Tubulin at 84B	GO:0007094=mitotic spindle checkpoint;GO:0009987=cellular process;GO:0019730=antimicrobial humoral response	GO:0005525=GTP binding;GO:0005200=structural constituent of cytoskeleton	1e-106	92.965
contig116	FBgn0028734	Fmr1	GO:0007269=neurotransmitter secretion;GO:0008582=regulation of synaptic growth at neuromuscular junction;GO:0017148=negative regulation of protein biosynthetic process;GO:0007268=synaptic transmission;GO:0007411=axon guidance;GO:0007623=circadian rhythm;GO:0006935=chemotaxis;GO:0042331=phototaxis;GO:0045475=locomotor rhythm;GO:0007416=synaptogenesis;GO:0008049=male courtship behavior;GO:0040011=l…	GO:0003729=mRNA binding	8e-52	47.748
contig117	FBgn0001112	Glucose dehydrogenase	GO:0006006=glucose metabolic process;GO:0008364=pupal chitin-based cuticle development;GO:0042335=cuticle development;GO:0046693=sperm storage	GO:0004344=glucose dehydrogenase (acceptor) activity	3e-84	63.158
contig118	FBgn0036436	CG4914	GO:0006508=proteolysis	GO:0004252=serine-type endopeptidase activity;GO:0004295=trypsin activity	5e-69	70.213
contig119	FBgn0038294	Zeelin1	GO:0030241=muscle thick filament assembly	-	1e-44	35.664
contig120	FBgn0033210	U2A	GO:0000398=nuclear mRNA splicing, via spliceosome	GO:0031202=RNA splicing factor activity, transesterification mechanism;GO:0003729=mRNA binding	6e-57	57.542
contig121	FBgn0027496	epsilonCOP	GO:0006890=retrograde vesicle-mediated transport, Golgi to ER	-	2e-34	36.486
contig122	FBgn0001235	homothorax	GO:0007422=peripheral nervous system development;GO:0006357=regulation of transcription from RNA polymerase II promoter;GO:0007479=leg disc proximal/distal pattern formation;GO:0007420=brain development;GO:0048749=compound eye development;GO:0007432=salivary gland boundary specification;GO:0009954=proximal/distal pattern formation;GO:0010092=specification of organ identity;GO:0001752=compound eye…	GO:0003700=transcription factor activity;GO:0003677=DNA binding	1e-06	75
contig123	FBgn0035510	Cuticular protein 64Aa	-	GO:0008010=structural constituent of chitin-based larval cuticle;GO:0005214=structural constituent of chitin-based cuticle	1e-19	63.014
contig125	FBgn0002772	Myosin alkali light chain 1	GO:0006936=muscle contraction;GO:0007498=mesoderm development	GO:0000146=microfilament motor activity;GO:0005509=calcium ion binding;GO:0042623=ATPase activity, coupled	3e-40	56.081
contig126	FBgn0039969	CG17510	-	-	8e-15	52.113
contig128	FBgn0013678	mitochondrial Cytochrome b	-	GO:0008121=ubiquinol-cytochrome-c reductase activity	1e-81	64.807
contig129	FBgn0038799	CG4288	-	GO:0005316=high affinity inorganic phosphate:sodium symporter activity	5e-20	33.824
contig130	FBgn0052676	CG32676	GO:0009987=cellular process	-	3e-39	61.719
contig131	FBgn0015222	Ferritin 1 heavy chain homologue	GO:0006879=iron ion homeostasis	GO:0008198=ferrous iron binding	6e-56	53.623
contig132	FBgn0025456	Cellular Repressor of E1A-stimulated Genes	GO:0016481=negative regulation of transcription	GO:0016564=transcriptional repressor activity	6e-26	33.939
contig133	FBgn0051876	Cuticular protein 30F	-	GO:0008011=structural constituent of pupal chitin-based cuticle;GO:0005214=structural constituent of chitin-based cuticle	5e-19	68.852
contig135	FBgn0036501	CG7272	-	-	1e-32	35.437
contig136	FBgn0001098	Glutamate dehydrogenase	GO:0046693=sperm storage;GO:0019551=glutamate catabolic process to 2-oxoglutarate	GO:0004353=glutamate dehydrogenase [NAD(P)+] activity	3e-64	63.684
contig137	FBgn0011016	Signal sequence receptor beta	GO:0006621=protein retention in ER	GO:0005048=signal sequence binding	3e-61	63.793
contig138	FBgn0033669	CG8979	-	GO:0008539=proteasome inhibitor activity	1e-24	32.571
contig139	FBgn0017453	Zn72D	-	GO:0003729=mRNA binding	2e-85	52.025
contig140	FBgn0034264	CG10933	-	-	2e-84	67.347
contig141	FBgn0030615	Cyp4s3	-	GO:0009055=electron carrier activity	1e-25	34.091
contig142	FBgn0038524	slalom	GO:0046963=3'-phosphoadenosine 5'-phosphosulfate transport	GO:0005459=UDP-galactose transporter activity;GO:0046964=3'-phosphoadenosine 5'-phosphosulfate transporter activity	3e-26	43.243
contig143	FBgn0026777	Rad23	GO:0006289=nucleotide-excision repair	GO:0003684=damaged DNA binding	5e-69	42.065
contig144	FBgn0038632	CG14301	-	-	4e-71	70.349
contig146	FBgn0015296	SHC-adaptor protein	GO:0007173=epidermal growth factor receptor signaling pathway;GO:0008293=torso signaling pathway	-	4e-55	48.402
contig148	FBgn0011643	Muscle LIM protein at 60A	GO:0016202=regulation of striated muscle development	GO:0008270=zinc ion binding;GO:0005515=protein binding	1e-34	69.663
contig149	FBgn0020910	Ribosomal protein L3	GO:0006412=translation	GO:0003735=structural constituent of ribosome	1e-110	78.166
contig150	FBgn0039265	CG11790	-	-	4e-61	47.863
contig151	FBgn0035600	CG4769	GO:0006119=oxidative phosphorylation;GO:0006122=mitochondrial electron transport, ubiquinol to cytochrome c	GO:0045153=electron transporter, transferring electrons within CoQH2-cytochrome c reductase complex activity	1e-109	63.072
contig152	FBgn0004363	porin	GO:0006839=mitochondrial transport	GO:0008308=voltage-gated ion-selective channel activity	2e-69	64.021
contig153	FBgn0035510	Cuticular protein 64Aa	-	GO:0008010=structural constituent of chitin-based larval cuticle;GO:0005214=structural constituent of chitin-based cuticle	2e-23	59.783
contig154	FBgn0013770	Cysteine proteinase-1	GO:0030163=protein catabolic process;GO:0035071=salivary gland cell autophagic cell death;GO:0048102=autophagic cell death	GO:0004217=cathepsin L activity	6e-74	63.902
contig155	FBgn0013325	Ribosomal protein L11	GO:0006412=translation	GO:0003735=structural constituent of ribosome	3e-88	91.765
contig156	FBgn0053126	Neural Lazarillo	-	GO:0005488=binding;GO:0008289=lipid binding	6e-24	33.526
contig157	FBgn0035670	CG10472	GO:0006508=proteolysis	GO:0004263=chymotrypsin activity	1e-34	33.636
contig158	FBgn0003742	transformer 2	GO:0007530=sex determination;GO:0006397=mRNA processing;GO:0000003=reproduction;GO:0030237=female sex determination;GO:0048024=regulation of nuclear mRNA splicing, via spliceosome;GO:0008380=RNA splicing;GO:0007283=spermatogenesis;GO:0019101=female somatic sex determination;GO:0019102=male somatic sex determination;GO:0000245=spliceosome assembly	GO:0003729=mRNA binding	5e-22	51.852
contig159	FBgn0028540	CG9008	-	-	1e-137	78.929
contig160	FBgn0032230	CG13139	-	-	9e-46	80.556
contig161	FBgn0031344	CG7420	-	-	5e-55	35.013
contig162	FBgn0035227	CG12090	-	-	6e-50	41.379
contig163	FBgn0004915	Transcription factor IIB	GO:0051101=regulation of DNA binding;GO:0006357=regulation of transcription from RNA polymerase II promoter;GO:0006367=transcription initiation from RNA polymerase II promoter	GO:0016251=general RNA polymerase II transcription factor activity	1e-117	86.017
contig165	FBgn0035510	Cuticular protein 64Aa	-	GO:0008010=structural constituent of chitin-based larval cuticle;GO:0005214=structural constituent of chitin-based cuticle	2e-23	59.783
contig166	FBgn0035453	CG10357	-	GO:0004806=triacylglycerol lipase activity	1e-13	35.246
contig167	FBgn0026061	Multiple inositol polyphosphate phosphatase 1	-	GO:0004437=inositol or phosphatidylinositol phosphatase activity;GO:0004721=phosphoprotein phosphatase activity	6e-15	48.214
contig168	FBgn0021906	Rieske iron-sulfur protein	GO:0006122=mitochondrial electron transport, ubiquinol to cytochrome c	GO:0008121=ubiquinol-cytochrome-c reductase activity	3e-47	60.123
contig169	FBgn0010602	lesswright	GO:0006464=protein modification process;GO:0006606=protein import into nucleus;GO:0007352=zygotic determination of dorsal/ventral axis;GO:0007143=female meiosis;GO:0016321=female meiosis chromosome segregation;GO:0035172=hemocyte proliferation;GO:0006959=humoral immune response;GO:0035204=negative regulation of lamellocyte differentiation;GO:0035207=negative regulation of hemocyte proliferation;G…	GO:0019949=SUMO conjugating enzyme activity	2e-78	89.865
contig170	FBgn0031117	CG1702	-	GO:0004364=glutathione transferase activity	4e-58	48.095
contig171	FBgn0032299	CG17127	-	-	2e-28	76
contig174	FBgn0032074	Tetraspanin 29Fa	-	-	2e-34	40.331
contig175	FBgn0050381	CG30381	-	-	3e-06	32.759
contig176	FBgn0029093	cathD	GO:0035071=salivary gland cell autophagic cell death;GO:0048102=autophagic cell death	GO:0004192=cathepsin D activity	3e-68	62.281
contig177	FBgn0030309	CG1572	-	-	3e-19	36.242
contig178	FBgn0030529	Chloride intracellular channel	GO:0006979=response to oxidative stress;GO:0008340=determination of adult life span	GO:0005254=chloride channel activity	1e-119	80.156
contig179	FBgn0003031	polyA-binding protein	GO:0045727=positive regulation of protein biosynthetic process;GO:0007268=synaptic transmission	GO:0008143=poly(A) binding;GO:0003729=mRNA binding	4e-53	49.805
contig181	FBgn0003884	alpha-Tubulin at 84B	GO:0007094=mitotic spindle checkpoint;GO:0009987=cellular process;GO:0019730=antimicrobial humoral response	GO:0005525=GTP binding;GO:0005200=structural constituent of cytoskeleton	0	96.084
contig182	FBgn0024183	vasa intronic gene	-	GO:0003729=mRNA binding	1e-14	68
contig185	FBgn0015221	Ferritin 2 light chain homologue	GO:0006879=iron ion homeostasis	GO:0008198=ferrous iron binding	7e-41	38.326
contig186	FBgn0034499	Cuticular protein 56F	-	GO:0008010=structural constituent of chitin-based larval cuticle;GO:0005214=structural constituent of chitin-based cuticle	4e-22	35.714
contig187	FBgn0036580	PDCD-5	GO:0006915=apoptosis	-	1e-37	57.812
contig188	FBgn0020248	stem cell tumor	GO:0007173=epidermal growth factor receptor signaling pathway	GO:0008236=serine-type peptidase activity	2e-74	72.067
contig189	FBgn0050404	Transport and Golgi organization	-	-	1e-15	37.008
contig190	FBgn0026372	Ribosomal protein L23A	GO:0006412=translation	GO:0003735=structural constituent of ribosome	5e-44	79.048
contig191	FBgn0028835	CSN8	-	-	5e-14	30.726
contig193	FBgn0037235	CG1103	-	-	2e-28	33.191
contig194	FBgn0036726	CG7603	-	-	1e-17	36.207
contig195	FBgn0028697	Ribosomal protein L15	GO:0006412=translation	GO:0003735=structural constituent of ribosome	6e-81	70.098
contig196	FBgn0034914	CG5554	-	GO:0003756=protein disulfide isomerase activity	6e-64	50.704
contig197	FBgn0035510	Cuticular protein 64Aa	-	GO:0008010=structural constituent of chitin-based larval cuticle;GO:0005214=structural constituent of chitin-based cuticle	6e-29	51.587
contig198	FBgn0030766	methuselah-like 1	GO:0007186=G-protein coupled receptor protein signaling pathway;GO:0006950=response to stress;GO:0008340=determination of adult life span	GO:0004930=G-protein coupled receptor activity	1e-48	57.233
contig199	FBgn0039135	CG13603	-	-	2e-56	50.971
contig200	FBgn0036136	Ubiquitin fusion-degradation 1-like	GO:0006511=ubiquitin-dependent protein catabolic process;GO:0006508=proteolysis	-	5e-75	73.62
contig201	FBgn0015781	Pyrroline 5-carboyxlate reductase	GO:0006561=proline biosynthetic process	GO:0004735=pyrroline-5-carboxylate reductase activity	3e-53	50.455
contig202	FBgn0051522	CG31522	GO:0000038=very-long-chain fatty acid metabolic process;GO:0006633=fatty acid biosynthetic process	-	8e-63	62.5
contig203	FBgn0005322	no mitochondrial derivative	GO:0007286=spermatid development	GO:0016887=ATPase activity	2e-64	63.243
contig204	FBgn0022708	Adenylate kinase-2	GO:0006172=ADP biosynthetic process	GO:0004017=adenylate kinase activity	1e-88	83.158
contig205	FBgn0024352	Hsp70/Hsp90 organizing protein homolog	GO:0006457=protein folding	GO:0051082=unfolded protein binding	3e-16	38.462
contig206	FBgn0031771	CG9140	GO:0006120=mitochondrial electron transport, NADH to ubiquinone	GO:0008137=NADH dehydrogenase (ubiquinone) activity;GO:0003954=NADH dehydrogenase activity	1e-161	80.48
contig207	FBgn0028419	Kruppel homolog 2	-	-	1e-44	47.644
contig208	FBgn0024978	CG2713	-	-	2e-45	51.316
contig209	FBgn0030821	CG5010	-	-	7e-24	51.515
contig210	FBgn0003721	Tropomyosin 1	GO:0045451=pole plasm oskar mRNA localization;GO:0007315=pole plasm assembly;GO:0006936=muscle contraction;GO:0048813=dendrite morphogenesis	GO:0003779=actin binding	2e-87	74
contig212	FBgn0039857	Ribosomal protein L6	-	-	4e-51	43.462
contig213	FBgn0034215	CG4802	GO:0016310=phosphorylation	GO:0017061=S-methyl-5-thioadenosine phosphorylase activity	4e-65	57.767
contig215	FBgn0029942	CG2059	-	-	2e-27	47.967
contig216	FBgn0035510	Cuticular protein 64Aa	-	GO:0008010=structural constituent of chitin-based larval cuticle;GO:0005214=structural constituent of chitin-based cuticle	3e-23	59.783
contig217	FBgn0032299	CG17127	-	-	2e-28	76
contig218	FBgn0013749	ADP ribosylation factor 102F	GO:0006471=protein amino acid ADP-ribosylation;GO:0016197=endosome transport;GO:0015031=protein transport;GO:0007269=neurotransmitter secretion;GO:0048488=synaptic vesicle endocytosis	GO:0003956=NAD(P)+-protein-arginine ADP-ribosyltransferase activity;GO:0005525=GTP binding;GO:0003924=GTPase activity	5e-94	92.778
contig219	FBgn0035946	-	-	-	1e-106	83.983
contig220	FBgn0061355	CG18431	-	-	3e-70	73.295
contig222	FBgn0037874	Translationally controlled tumor protein	-	-	5e-77	83.234
contig223	FBgn0011769	Ferredoxin	-	GO:0009055=electron carrier activity	3e-59	72.662
contig224	FBgn0014032	Sepiapterin reductase	-	GO:0004757=sepiapterin reductase activity	5e-27	30.357
contig225	FBgn0019936	Ribosomal protein S20	GO:0006412=translation	GO:0003735=structural constituent of ribosome	4e-33	81.818
contig226	FBgn0002778	minidiscs	GO:0006865=amino acid transport	GO:0015171=amino acid transporter activity	1e-57	55.738
contig227	FBgn0012036	Aldehyde dehydrogenase	GO:0006090=pyruvate metabolic process	GO:0004029=aldehyde dehydrogenase (NAD) activity	2e-49	70.732
contig228	FBgn0038297	CG4196	-	-	1e-28	46.753
contig230	FBgn0004432	Cyclophilin 1	GO:0006457=protein folding;GO:0035071=salivary gland cell autophagic cell death;GO:0048102=autophagic cell death	GO:0003755=peptidyl-prolyl cis-trans isomerase activity;GO:0016538=cyclin-dependent protein kinase regulator activity	1e-77	80.588
contig231	FBgn0039427	CG5447	-	-	1e-46	67.769
contig232	FBgn0004922	Ribosomal protein S6	GO:0006412=translation;GO:0006955=immune response	GO:0003735=structural constituent of ribosome	4e-86	72.897
contig233	FBgn0035853	CG7375	-	GO:0004842=ubiquitin-protein ligase activity	2e-81	80.11
contig234	FBgn0052499	CG32499	-	-	1e-80	67.876
contig235	FBgn0032444	CG5525	-	GO:0042623=ATPase activity, coupled	4e-79	74.752
contig236	FBgn0034197	CG15918	-	-	6e-73	46.816
contig237	FBgn0051301	CG31301	-	-	4e-26	49.057
contig238	FBgn0016726	Ribosomal protein L29	GO:0006412=translation	GO:0003735=structural constituent of ribosome;GO:0003682=chromatin binding	2e-20	71.186
contig239	FBgn0005776	Protein phosphatase 2A at 29B	GO:0006470=protein amino acid dephosphorylation	GO:0008601=protein phosphatase type 2A regulator activity;GO:0004722=protein serine/threonine phosphatase activity	8e-74	80.247
contig240	FBgn0034259	CG6459	-	-	2e-73	51.673
contig241	FBgn0024326	MAP kinase kinase 4	GO:0006468=protein amino acid phosphorylation;GO:0007257=activation of JNK activity	GO:0004708=MAP kinase kinase activity;GO:0008545=JUN kinase kinase activity;GO:0004702=receptor signaling protein serine/threonine kinase activity	3e-42	65.909
contig242	FBgn0029094	anti-silencing factor 1	GO:0006325=establishment and/or maintenance of chromatin architecture;GO:0006334=nucleosome assembly;GO:0000074=regulation of progression through cell cycle;GO:0048024=regulation of nuclear mRNA splicing, via spliceosome;GO:0007517=muscle development;GO:0048813=dendrite morphogenesis	-	3e-69	68.235
contig244	FBgn0037728	CG16817	-	-	4e-20	42.017
contig245	FBgn0038438	CG14899	-	-	5e-43	54.088
contig246	FBgn0034155	unc-104	-	GO:0003777=microtubule motor activity	9e-77	70
contig247	FBgn0026208	multiprotein bridging factor 1	GO:0007417=central nervous system development;GO:0007424=open tracheal system development;GO:0048813=dendrite morphogenesis	GO:0003713=transcription coactivator activity;GO:0008327=methyl-CpG binding	5e-61	76.19
contig248	FBgn0004117	Tropomyosin 2	GO:0007507=heart development	GO:0003779=actin binding	1e-12	100
contig250	FBgn0003149	Paramyosin	GO:0007498=mesoderm development;GO:0030239=myofibril assembly	GO:0008307=structural constituent of muscle;GO:0003774=motor activity	9e-69	66.327
contig251	FBgn0037213	CG12581	-	-	7e-54	78.049
contig252	FBgn0001219	Heat shock protein cognate 4	GO:0001700=embryonic development via the syncytial blastoderm;GO:0007399=nervous system development;GO:0007411=axon guidance;GO:0007413=axonal fasciculation;GO:0006457=protein folding;GO:0009408=response to heat;GO:0042026=protein refolding;GO:0007269=neurotransmitter secretion;GO:0016192=vesicle-mediated transport;GO:0016246=RNA interference	GO:0016887=ATPase activity;GO:0051082=unfolded protein binding	1e-103	88.406
contig254	FBgn0000611	extradenticle	GO:0007479=leg disc proximal/distal pattern formation;GO:0007420=brain development;GO:0007432=salivary gland boundary specification;GO:0007438=oenocyte development	GO:0003704=specific RNA polymerase II transcription factor activity;GO:0003677=DNA binding	1e-80	73.953
contig255	FBgn0000504	doublesex	GO:0007283=spermatogenesis;GO:0019101=female somatic sex determination;GO:0007530=sex determination;GO:0006366=transcription from RNA polymerase II promoter;GO:0018993=somatic sex determination;GO:0007548=sex differentiation;GO:0007619=courtship behavior;GO:0045433=male courtship behavior, veined wing generated song production;GO:0007485=imaginal disc-derived male genitalia development;GO:0007486…	GO:0003704=specific RNA polymerase II transcription factor activity;GO:0003677=DNA binding;GO:0008270=zinc ion binding;GO:0003700=transcription factor activity;GO:0003702=RNA polymerase II transcription factor activity;GO:0003729=mRNA binding;GO:0030528=transcription regulator activity	5e-23	81.818
contig256	FBgn0036213	Ribosomal protein L10Ab	GO:0006412=translation	GO:0003735=structural constituent of ribosome	6e-93	78.44
contig259	FBgn0040286	SC35	GO:0000398=nuclear mRNA splicing, via spliceosome;GO:0006376=mRNA splice site selection;GO:0000381=regulation of alternative nuclear mRNA splicing, via spliceosome	GO:0003729=mRNA binding	9e-39	96.104
contig260	FBgn0040324	Ephrin	GO:0007411=axon guidance;GO:0016319=mushroom body development	GO:0046875=ephrin receptor binding	8e-74	74.706
contig262	FBgn0035630	CG10576	-	GO:0004239=methionyl aminopeptidase activity	4e-91	68.201
contig263	FBgn0034797	nahoda	-	-	3e-10	31.325
contig264	FBgn0031436	CG3214	GO:0006120=mitochondrial electron transport, NADH to ubiquinone	GO:0008137=NADH dehydrogenase (ubiquinone) activity;GO:0003954=NADH dehydrogenase activity	3e-42	62.5
contig266	FBgn0024352	Hsp70/Hsp90 organizing protein homolog	GO:0006457=protein folding	GO:0051082=unfolded protein binding	7e-35	61.404
contig267	FBgn0004587	B52	GO:0000398=nuclear mRNA splicing, via spliceosome;GO:0006376=mRNA splice site selection;GO:0000381=regulation of alternative nuclear mRNA splicing, via spliceosome;GO:0048024=regulation of nuclear mRNA splicing, via spliceosome	GO:0003729=mRNA binding;GO:0031202=RNA splicing factor activity, transesterification mechanism	2e-71	70.37
contig269	FBgn0029819	CG3016	GO:0016579=protein deubiquitination	GO:0004843=ubiquitin-specific protease activity	1e-30	48.387
contig273	FBgn0011272	Ribosomal protein L13	GO:0006412=translation	GO:0003735=structural constituent of ribosome	9e-68	63.592
contig274	FBgn0013334	Synapse-associated protein 47kD	GO:0007268=synaptic transmission	-	1e-50	40.19
contig276	FBgn0030868	CG12986	-	-	3e-07	33.721
contig277	FBgn0061355	CG18431	-	-	3e-44	66.412
contig278	FBgn0010488	lethal (2) 01424	GO:0035071=salivary gland cell autophagic cell death;GO:0048102=autophagic cell death	GO:0003743=translation initiation factor activity	3e-52	57.653
contig279	FBgn0003279	Ribosomal protein L4	GO:0006412=translation	GO:0003735=structural constituent of ribosome	1e-150	79.012
contig280	FBgn0001942	Eukaryotic initiation factor 4a	GO:0006413=translational initiation;GO:0006268=DNA unwinding during replication;GO:0002168=instar larval development;GO:0007446=imaginal disc growth;GO:0009950=dorsal/ventral axis specification;GO:0000381=regulation of alternative nuclear mRNA splicing, via spliceosome	GO:0003724=RNA helicase activity;GO:0003743=translation initiation factor activity;GO:0000339=RNA cap binding;GO:0003729=mRNA binding;GO:0017116=single-stranded DNA-dependent ATP-dependent DNA helicase activity	1e-164	82.948
contig281	FBgn0037820	CG14681	GO:0006584=catecholamine metabolic process	GO:0004500=dopamine beta-monooxygenase activity	1e-140	68.955
contig282	FBgn0029985	CG1531	-	-	3e-37	42.64
contig283	FBgn0003435	smooth	-	GO:0003729=mRNA binding	1e-62	48.443
contig284	FBgn0004587	B52	GO:0000398=nuclear mRNA splicing, via spliceosome;GO:0006376=mRNA splice site selection;GO:0000381=regulation of alternative nuclear mRNA splicing, via spliceosome;GO:0048024=regulation of nuclear mRNA splicing, via spliceosome	GO:0003729=mRNA binding;GO:0031202=RNA splicing factor activity, transesterification mechanism	3e-70	76
contig285	FBgn0001197	Histone H2A variant	GO:0006333=chromatin assembly or disassembly	GO:0003677=DNA binding	1e-48	98.969
contig286	FBgn0014163	failed axon connections	GO:0007409=axonogenesis	-	7e-68	68.478
contig287	FBgn0004652	fruitless	GO:0016545=male courtship behavior, veined wing vibration;GO:0008049=male courtship behavior;GO:0007618=mating;GO:0007275=multicellular organismal development;GO:0007517=muscle development;GO:0007530=sex determination;GO:0045433=male courtship behavior, veined wing generated song production;GO:0007620=copulation;GO:0016543=male courtship behavior, orientation prior to leg tapping and wing vibrati…	GO:0003700=transcription factor activity;GO:0003702=RNA polymerase II transcription factor activity	8e-56	79.839
contig288	FBgn0010113	headcase	GO:0007430=terminal branching, open tracheal system;GO:0035155=negative regulation of terminal cell fate specification, open tracheal system;GO:0007424=open tracheal system development;GO:0030154=cell differentiation;GO:0035147=branch fusion, open tracheal system;GO:0016246=RNA interference	-	4e-36	57.025
contig289	FBgn0035121	Tudor-SN	-	GO:0003713=transcription coactivator activity	3e-72	61.161
contig290	FBgn0032679	bicoid stability factor	-	GO:0003730=mRNA 3'-UTR binding	3e-91	68.201
contig293	FBgn0029152	Makorin 1	-	-	4e-73	50
contig294	FBgn0000557	Elongation factor 1alpha100E	GO:0006414=translational elongation;GO:0006412=translation	GO:0003746=translation elongation factor activity;GO:0003924=GTPase activity	1e-123	89.212
contig295	FBgn0052423	alan shepard	GO:0042332=gravitaxis	GO:0003729=mRNA binding	3e-58	68.862
contig297	FBgn0000413	daughterless	GO:0007399=nervous system development;GO:0007530=sex determination;GO:0007422=peripheral nervous system development;GO:0006355=regulation of transcription, DNA-dependent;GO:0045941=positive regulation of transcription;GO:0007541=sex determination, primary response to X:A ratio;GO:0030707=ovarian follicle cell development (sensu Insecta);GO:0016330=second mitotic wave during compound eye morphogen…	GO:0003677=DNA binding;GO:0003704=specific RNA polymerase II transcription factor activity;GO:0016563=transcriptional activator activity;GO:0003700=transcription factor activity	4e-08	56.364
contig298	FBgn0030266	CG11122	-	-	6e-10	31.933
contig300	FBgn0086134	-	GO:0006510=ATP-dependent proteolysis;GO:0006511=ubiquitin-dependent protein catabolic process;GO:0009987=cellular process	GO:0004175=endopeptidase activity	1e-109	81.974
contig301	FBgn0038826	CG17838	-	GO:0003729=mRNA binding	2e-40	79.808
contig302	FBgn0030263	CG2076	-	-	1e-60	45.382
contig303	FBgn0036318	CG11009	-	-	1e-54	48.276
contig304	FBgn0015790	Rab-protein 11	GO:0007317=regulation of pole plasm oskar mRNA localization;GO:0006897=endocytosis;GO:0008103=oocyte microtubule cytoskeleton polarization;GO:0007349=cellularization;GO:0031532=actin cytoskeleton reorganization;GO:0042052=rhabdomere development;GO:0016360=sensory organ precursor cell fate determination;GO:0019730=antimicrobial humoral response;GO:0022416=bristle development;GO:0048749=compound ey…	GO:0003924=GTPase activity;GO:0005525=GTP binding	2e-84	92.771
contig305	FBgn0003310	Star	GO:0007173=epidermal growth factor receptor signaling pathway;GO:0000042=protein targeting to Golgi;GO:0042051=compound eye photoreceptor development;GO:0046845=branched duct epithelial cell fate determination, open tracheal system;GO:0007422=peripheral nervous system development;GO:0007498=mesoderm development;GO:0009790=embryonic development;GO:0042058=regulation of epidermal growth factor rece…	-	3e-47	34.615
contig306	FBgn0025740	plexin B	GO:0007411=axon guidance;GO:0008045=motor axon guidance;GO:0035021=negative regulation of Rac protein signal transduction;GO:0035025=positive regulation of Rho protein signal transduction	GO:0017154=semaphorin receptor activity	1e-106	65.862
contig307	FBgn0027066	Eb1	GO:0007017=microtubule-based process;GO:0040001=establishment of mitotic spindle localization;GO:0000022=mitotic spindle elongation;GO:0007059=chromosome segregation;GO:0007052=mitotic spindle organization and biogenesis	GO:0008017=microtubule binding	1e-77	58.577
contig308	FBgn0031590	CG3702	-	-	3e-38	46.629
contig310	FBgn0050389	CG30389	-	-	1e-77	69.474
contig312	FBgn0053864	His1:CG33864	GO:0006333=chromatin assembly or disassembly	GO:0003677=DNA binding	1e-17	62.903
contig313	FBgn0011661	Moesin	GO:0030036=actin cytoskeleton organization and biogenesis;GO:0030029=actin filament-based process;GO:0016336=establishment and/or maintenance of polarity of larval imaginal disc epithelium;GO:0045197=establishment and/or maintenance of epithelial cell polarity;GO:0042052=rhabdomere development;GO:0045313=rhabdomere membrane biogenesis;GO:0002009=morphogenesis of an epithelium;GO:0007010=cytoskele…	GO:0003779=actin binding;GO:0008092=cytoskeletal protein binding	1e-104	89.216
contig315	FBgn0085354	-	-	-	1e-40	44.186
contig318	FBgn0014411	CG14804	GO:0006605=protein targeting;GO:0006886=intracellular protein transport;GO:0007040=lysosome organization and biogenesis	-	5e-96	82
contig319	FBgn0000064	Aldolase	GO:0006096=glycolysis;GO:0007498=mesoderm development	GO:0004332=fructose-bisphosphate aldolase activity	9e-88	77.723
contig321	FBgn0036974	eukaryotic release factor 1	GO:0006415=translational termination;GO:0006605=protein targeting;GO:0035071=salivary gland cell autophagic cell death;GO:0048102=autophagic cell death;GO:0007224=smoothened signaling pathway	GO:0003747=translation release factor activity;GO:0008079=translation termination factor activity	2e-62	96.61
contig322	FBgn0053521	CG33521	-	-	3e-47	39.091
contig323	FBgn0038235	CG8461	-	-	9e-06	39.583
contig324	FBgn0002526	Laminin A	GO:0007417=central nervous system development;GO:0007422=peripheral nervous system development;GO:0007507=heart development;GO:0009887=organ morphogenesis;GO:0009888=tissue development;GO:0048598=embryonic morphogenesis;GO:0016321=female meiosis chromosome segregation;GO:0007498=mesoderm development;GO:0007411=axon guidance	-	9e-37	32.941
contig325	FBgn0051531	CG31531	-	-	4e-29	47.445
contig326	FBgn0027066	Eb1	GO:0007017=microtubule-based process;GO:0040001=establishment of mitotic spindle localization;GO:0000022=mitotic spindle elongation;GO:0007059=chromosome segregation;GO:0007052=mitotic spindle organization and biogenesis	GO:0008017=microtubule binding	1e-95	61.679
contig327	FBgn0005649	Rox8	GO:0000398=nuclear mRNA splicing, via spliceosome;GO:0000381=regulation of alternative nuclear mRNA splicing, via spliceosome	GO:0008143=poly(A) binding;GO:0003729=mRNA binding	1e-126	71.835
contig328	FBgn0037703	CG8165	-	-	3e-14	32.759
contig329	FBgn0034802	CG3800	-	GO:0003676=nucleic acid binding	2e-37	46.012
contig330	FBgn0034453	hippo	GO:0006468=protein amino acid phosphorylation;GO:0006915=apoptosis;GO:0008283=cell proliferation;GO:0000122=negative regulation of transcription from RNA polymerase II promoter;GO:0042127=regulation of cell proliferation;GO:0043065=positive regulation of apoptosis;GO:0045926=negative regulation of growth;GO:0006917=induction of apoptosis;GO:0008285=negative regulation of cell proliferation;GO:004…	GO:0004702=receptor signaling protein serine/threonine kinase activity;GO:0004674=protein serine/threonine kinase activity;GO:0005515=protein binding;GO:0016301=kinase activity	1e-89	85.87
contig331	FBgn0020660	Eukaryotic initiation factor 4B	GO:0006413=translational initiation;GO:0008283=cell proliferation	GO:0003729=mRNA binding;GO:0003743=translation initiation factor activity	2e-25	38.596
contig333	FBgn0003423	sluggish A	GO:0007626=locomotory behavior;GO:0042331=phototaxis;GO:0006537=glutamate biosynthetic process;GO:0006562=proline catabolic process	GO:0004657=proline dehydrogenase activity	2e-48	56.069
contig334	FBgn0014010	Rab-protein 5	GO:0016189=synaptic vesicle to endosome fusion;GO:0048488=synaptic vesicle endocytosis;GO:0006325=establishment and/or maintenance of chromatin architecture;GO:0007067=mitosis;GO:0016321=female meiosis chromosome segregation;GO:0050803=regulation of synapse structure and activity;GO:0007349=cellularization;GO:0007298=border follicle cell migration (sensu Insecta);GO:0006897=endocytosis;GO:0008285…	GO:0003924=GTPase activity;GO:0005525=GTP binding	2e-83	81.818
contig335	FBgn0027329	lethal (1) G0022	GO:0006457=protein folding	GO:0042623=ATPase activity, coupled;GO:0051082=unfolded protein binding	1e-115	78.295
contig337	FBgn0024753	flotillin 2	GO:0007155=cell adhesion	GO:0005198=structural molecule activity	3e-68	71.348
contig338	FBgn0040108	La related protein	GO:0035071=salivary gland cell autophagic cell death;GO:0048102=autophagic cell death;GO:0007076=mitotic chromosome condensation;GO:0051299=centrosome separation	-	2e-20	54.43
contig339	FBgn0003149	Paramyosin	GO:0007498=mesoderm development;GO:0030239=myofibril assembly	GO:0008307=structural constituent of muscle;GO:0003774=motor activity	8e-42	75
contig342	FBgn0028687	Rpt1	GO:0006508=proteolysis;GO:0009987=cellular process	GO:0004175=endopeptidase activity;GO:0016887=ATPase activity	8e-99	80.717
contig343	FBgn0052190	NUCB1	-	GO:0003677=DNA binding;GO:0005509=calcium ion binding	3e-45	52.273
contig344	FBgn0033017	CG10465	-	-	1e-81	56.357
contig345	FBgn0031600	CG3652	-	-	7e-87	69.369
contig346	FBgn0031885	Menin 1	-	-	1e-64	49.231
contig349	FBgn0002945	naked cuticle	GO:0016055=Wnt receptor signaling pathway	-	5e-20	67.105
contig350	FBgn0038630	CG14305	GO:0006468=protein amino acid phosphorylation	GO:0004672=protein kinase activity	4e-62	65.698
contig351	FBgn0003031	polyA-binding protein	GO:0045727=positive regulation of protein biosynthetic process;GO:0007268=synaptic transmission	GO:0008143=poly(A) binding;GO:0003729=mRNA binding	4e-74	85.256
contig352	FBgn0011217	effete	GO:0006512=ubiquitin cycle;GO:0007286=spermatid development;GO:0007001=chromosome organization and biogenesis (sensu Eukaryota);GO:0007067=mitosis;GO:0007140=male meiosis;GO:0001745=compound eye morphogenesis;GO:0016567=protein ubiquitination	GO:0004842=ubiquitin-protein ligase activity	5e-86	100
contig353	FBgn0053864	His1:CG33864	GO:0006333=chromatin assembly or disassembly	GO:0003677=DNA binding	8e-26	70.667
contig354	FBgn0026193	par-1	GO:0007276=gamete generation;GO:0006468=protein amino acid phosphorylation;GO:0007317=regulation of pole plasm oskar mRNA localization;GO:0007318=pole plasm protein localization;GO:0016325=oocyte microtubule cytoskeleton organization;GO:0000226=microtubule cytoskeleton organization and biogenesis;GO:0007294=germarium-derived oocyte fate determination;GO:0009798=axis specification;GO:0009994=oocyt…	GO:0004674=protein serine/threonine kinase activity;GO:0004672=protein kinase activity;GO:0050321=tau-protein kinase activity	2e-48	65.644
contig355	FBgn0038830	CG17272	-	GO:0005509=calcium ion binding	1e-61	75.839
contig356	FBgn0000308	chickadee	GO:0007300=ovarian nurse cell to oocyte transport;GO:0007283=spermatogenesis;GO:0008154=actin polymerization and/or depolymerization;GO:0007420=brain development;GO:0035193=larval central nervous system remodeling;GO:0007015=actin filament organization;GO:0045451=pole plasm oskar mRNA localization;GO:0007391=dorsal closure;GO:0030041=actin filament polymerization;GO:0000915=cytokinesis, contracti…	GO:0003779=actin binding;GO:0005546=phosphatidylinositol-4,5-bisphosphate binding	4e-58	81.746
contig358	FBgn0032979	CG1832	-	-	6e-07	34.375
contig359	FBgn0022361	Purine-rich binding protein-alpha	-	GO:0016563=transcriptional activator activity;GO:0003697=single-stranded DNA binding	1e-100	81.106
contig360	FBgn0014857	Histone H3.3A	GO:0006333=chromatin assembly or disassembly;GO:0007155=cell adhesion;GO:0008360=regulation of cell shape	GO:0003677=DNA binding	3e-71	100
contig362	FBgn0035753	Ribosomal protein L18	GO:0006412=translation	GO:0003735=structural constituent of ribosome	5e-57	60.106
contig364	FBgn0011296	lethal (2) essential for life	GO:0009408=response to heat;GO:0009790=embryonic development	-	1e-22	37.288
contig365	FBgn0010083	Small ribonucleoprotein particle protein B	GO:0000398=nuclear mRNA splicing, via spliceosome;GO:0016070=RNA metabolic process	GO:0031202=RNA splicing factor activity, transesterification mechanism	3e-43	62.252
contig366	FBgn0045866	baiser	GO:0016192=vesicle-mediated transport	-	3e-66	62.827
contig368	FBgn0028734	Fmr1	GO:0007269=neurotransmitter secretion;GO:0008582=regulation of synaptic growth at neuromuscular junction;GO:0017148=negative regulation of protein biosynthetic process;GO:0007268=synaptic transmission;GO:0007411=axon guidance;GO:0007623=circadian rhythm;GO:0006935=chemotaxis;GO:0042331=phototaxis;GO:0045475=locomotor rhythm;GO:0007416=synaptogenesis;GO:0008049=male courtship behavior;GO:0040011=l…	GO:0003729=mRNA binding	7e-14	87.805
contig369	FBgn0000064	Aldolase	GO:0006096=glycolysis;GO:0007498=mesoderm development	GO:0004332=fructose-bisphosphate aldolase activity	1e-151	77.65
contig370	FBgn0032600	CG17912	-	-	3e-47	76.19
contig372	FBgn0000711	flap wing	GO:0006470=protein amino acid dephosphorylation;GO:0002168=instar larval development;GO:0007155=cell adhesion;GO:0016203=muscle attachment;GO:0007498=mesoderm development;GO:0007300=ovarian nurse cell to oocyte transport;GO:0007301=ovarian ring canal formation;GO:0007476=imaginal disc-derived wing morphogenesis	GO:0000163=protein phosphatase type 1 activity;GO:0004722=protein serine/threonine phosphatase activity;GO:0017018=myosin phosphatase activity	1e-175	92.605
contig373	FBgn0017397	held out wings	GO:0007525=somatic muscle development;GO:0007475=apposition of dorsal and ventral imaginal disc-derived wing surfaces;GO:0009790=embryonic development;GO:0007498=mesoderm development;GO:0030154=cell differentiation;GO:0000381=regulation of alternative nuclear mRNA splicing, via spliceosome	GO:0003729=mRNA binding	2e-78	88.679
contig376	FBgn0026372	Ribosomal protein L23A	GO:0006412=translation	GO:0003735=structural constituent of ribosome	1e-37	78.261
contig377	FBgn0010774	Aly	-	GO:0003713=transcription coactivator activity;GO:0003729=mRNA binding	2e-45	41.455
contig378	FBgn0046704	Liprin-alpha	GO:0008594=photoreceptor cell morphogenesis;GO:0007416=synaptogenesis;GO:0048490=anterograde synaptic vesicle transport;GO:0045467=R7 development;GO:0007412=axon target recognition;GO:0031290=retinal ganglion cell axon guidance	-	1e-117	90
contig379	FBgn0039829	CG15561	-	-	4e-36	47
contig380	FBgn0004648	silver	GO:0040003=chitin-based cuticle development	GO:0004183=carboxypeptidase E activity;GO:0004184=lysine carboxypeptidase activity;GO:0008472=metallocarboxypeptidase D activity	1e-42	44.615
contig381	FBgn0010113	headcase	GO:0007430=terminal branching, open tracheal system;GO:0035155=negative regulation of terminal cell fate specification, open tracheal system;GO:0007424=open tracheal system development;GO:0030154=cell differentiation;GO:0035147=branch fusion, open tracheal system;GO:0016246=RNA interference	-	5e-67	65.318
contig382	FBgn0064225	Ribosomal protein L5	GO:0006412=translation	GO:0003735=structural constituent of ribosome;GO:0008097=5S rRNA binding	1e-112	68.027
contig383	FBgn0000100	Ribosomal protein LP0	GO:0006412=translation;GO:0006281=DNA repair	GO:0003735=structural constituent of ribosome;GO:0003906=DNA-(apurinic or apyrimidinic site) lyase activity	1e-138	77.603
contig386	FBgn0028479	CG4389	GO:0006635=fatty acid beta-oxidation	GO:0016508=long-chain-enoyl-CoA hydratase activity;GO:0016509=long-chain-3-hydroxyacyl-CoA dehydrogenase activity	9e-27	35
contig387	FBgn0010551	lethal (2) 03709	-	-	1e-111	75.094
contig388	FBgn0026374	Rhophilin	-	GO:0017049=GTP-Rho binding	1e-78	72
contig389	FBgn0010288	Ubiquitin carboxy-terminal hydrolase	GO:0016579=protein deubiquitination	GO:0004221=ubiquitin thiolesterase activity	1e-58	49.057
contig390	FBgn0002741	Myosin heavy chain	GO:0006941=striated muscle contraction;GO:0040011=locomotion;GO:0030239=myofibril assembly;GO:0042692=muscle cell differentiation	GO:0008307=structural constituent of muscle;GO:0000146=microfilament motor activity;GO:0042623=ATPase activity, coupled	3e-98	67.944
contig391	FBgn0003360	stress-sensitive B	GO:0007629=flight behavior;GO:0009612=response to mechanical stimulus;GO:0015866=ADP transport;GO:0015867=ATP transport	GO:0005471=ATP:ADP antiporter activity	1e-135	78.305
contig392	FBgn0047135	CG32276	GO:0006464=protein modification process	-	5e-23	78.125
contig393	FBgn0036816	I'm not dead yet	GO:0008340=determination of adult life span	GO:0015137=citrate transporter activity;GO:0015141=succinate transporter activity;GO:0015142=tricarboxylic acid transporter activity	1e-40	55.639
contig395	FBgn0028689	Proteasome p44.5 subunit	GO:0006508=proteolysis	GO:0004175=endopeptidase activity	2e-76	63.786
contig396	FBgn0038853	RhoGAP93B	GO:0007411=axon guidance	-	2e-44	74.286
contig397	FBgn0052159	CG32159	-	-	3e-68	71.429
contig404	FBgn0017581	Lk6	GO:0007017=microtubule-based process;GO:0006468=protein amino acid phosphorylation;GO:0040008=regulation of growth	GO:0004672=protein kinase activity;GO:0004674=protein serine/threonine kinase activity;GO:0016301=kinase activity	9e-48	83.962
contig405	FBgn0001989	lethal (2) 35Di	GO:0006120=mitochondrial electron transport, NADH to ubiquinone	GO:0003954=NADH dehydrogenase activity	3e-38	50
contig406	FBgn0027588	CG14476	-	GO:0004558=alpha-glucosidase activity	9e-73	48.031
contig407	FBgn0016700	Rab-protein 1	GO:0006888=ER to Golgi vesicle-mediated transport;GO:0007015=actin filament organization;GO:0007155=cell adhesion;GO:0008360=regulation of cell shape	GO:0003924=GTPase activity	1e-106	92.574
contig410	FBgn0038180	CG9307	-	GO:0004568=chitinase activity	0	73.671
contig411	FBgn0024556	Elongation factor Tu mitochondrial	GO:0006414=translational elongation	GO:0003746=translation elongation factor activity	1e-89	83.511
contig412	FBgn0032596	CG17331	GO:0009987=cellular process	GO:0004175=endopeptidase activity	5e-61	54.5
contig413	FBgn0011764	Dorsal switch protein 1	GO:0006268=DNA unwinding during replication;GO:0035218=leg disc development	GO:0003697=single-stranded DNA binding;GO:0003714=transcription corepressor activity	2e-79	77.401
contig414	FBgn0033062	CG7843	GO:0046685=response to arsenic	-	6e-33	53.782
contig416	FBgn0031455	snapin	GO:0007269=neurotransmitter secretion;GO:0016082=synaptic vesicle priming;GO:0016079=synaptic vesicle exocytosis	-	8e-28	45.802
contig417	FBgn0010434	coracle	GO:0048598=embryonic morphogenesis;GO:0007010=cytoskeleton organization and biogenesis;GO:0007391=dorsal closure;GO:0007435=salivary gland morphogenesis;GO:0008362=chitin-based embryonic cuticle biosynthetic process;GO:0019991=septate junction assembly;GO:0009790=embryonic development;GO:0045216=intercellular junction assembly and maintenance;GO:0006612=protein targeting to membrane;GO:0007163=es…	GO:0008092=cytoskeletal protein binding	2e-07	33.708
contig418	FBgn0030299	CG11727	-	-	6e-25	56.731
contig419	FBgn0038714	Cuticular protein 92A	-	GO:0008010=structural constituent of chitin-based larval cuticle;GO:0005214=structural constituent of chitin-based cuticle	3e-29	77.333
contig420	FBgn0025777	homer	GO:0030534=adult behavior;GO:0040012=regulation of locomotion	-	2e-60	66.86
contig421	FBgn0033029	lethal (2) NC136	GO:0006350=transcription	-	8e-95	69.412
contig422	FBgn0086348	-	GO:0006726=eye pigment biosynthetic process;GO:0006728=pteridine biosynthetic process	GO:0004734=pyrimidodiazepine synthase activity;GO:0004364=glutathione transferase activity;GO:0016782=transferase activity, transferring sulfur-containing groups;GO:0045174=glutathione dehydrogenase (ascorbate) activity	2e-34	41.398
contig424	FBgn0039902	CG2177	-	-	3e-21	43.709
contig425	FBgn0000636	Fasciclin 3	GO:0007411=axon guidance;GO:0008039=synaptic target recognition;GO:0007156=homophilic cell adhesion;GO:0007413=axonal fasciculation;GO:0016200=synaptic target attraction;GO:0007409=axonogenesis;GO:0016339=calcium-dependent cell-cell adhesion;GO:0030707=ovarian follicle cell development (sensu Insecta);GO:0007611=learning and/or memory;GO:0008355=olfactory learning	-	2e-12	39.326
contig427	FBgn0011715	Snf5-related 1	GO:0045449=regulation of transcription;GO:0045893=positive regulation of transcription, DNA-dependent;GO:0001700=embryonic development via the syncytial blastoderm;GO:0002165=instar larval or pupal development;GO:0007474=imaginal disc-derived wing vein specification;GO:0007517=muscle development;GO:0008544=epidermis development;GO:0048813=dendrite morphogenesis	GO:0016251=general RNA polymerase II transcription factor activity;GO:0003702=RNA polymerase II transcription factor activity;GO:0003713=transcription coactivator activity	1e-108	77.049
contig428	FBgn0005771	no ocelli	GO:0006357=regulation of transcription from RNA polymerase II promoter;GO:0007424=open tracheal system development	GO:0003702=RNA polymerase II transcription factor activity	9e-29	34.932
contig429	FBgn0033550	CG12341	-	-	3e-44	66.942
contig430	FBgn0004066	Proteasome 28kD subunit 1	GO:0006510=ATP-dependent proteolysis;GO:0006511=ubiquitin-dependent protein catabolic process	GO:0004175=endopeptidase activity	4e-99	78.924
contig431	FBgn0026370	SRPK	GO:0006468=protein amino acid phosphorylation	GO:0004674=protein serine/threonine kinase activity;GO:0004672=protein kinase activity	4e-78	65.888
contig434	FBgn0027338	karyopherin alpha3	GO:0006606=protein import into nucleus	GO:0008565=protein transporter activity;GO:0008320=protein carrier activity	2e-55	71.069
contig436	FBgn0034304	CG5742	-	-	3e-71	57.576
contig437	FBgn0031266	CG2807	GO:0000398=nuclear mRNA splicing, via spliceosome	-	1e-46	52.535
contig438	FBgn0023529	CG2918	GO:0006457=protein folding	-	4e-71	58.989
contig439	FBgn0038282	dpr9	-	-	2e-93	70.259
contig440	FBgn0038501	CG5319	-	-	2e-57	73.154
contig443	FBgn0000363	couch potato	GO:0007422=peripheral nervous system development;GO:0009987=cellular process;GO:0007268=synaptic transmission;GO:0042048=olfactory behavior	GO:0003729=mRNA binding	3e-77	77.835
contig444	FBgn0033812	CG4663	GO:0007031=peroxisome organization and biogenesis	-	1e-19	57.5
contig445	FBgn0086364	roadkill	GO:0007349=cellularization;GO:0042067=establishment of ommatidial polarity;GO:0048592=eye morphogenesis;GO:0001654=eye development;GO:0007367=segment polarity determination;GO:0016567=protein ubiquitination	-	2e-36	76
contig446	FBgn0041342	CTP:phosphocholine cytidylyltransferase 1	GO:0008340=determination of adult life span;GO:0001654=eye development;GO:0006897=endocytosis;GO:0007476=imaginal disc-derived wing morphogenesis;GO:0042067=establishment of ommatidial polarity	GO:0004105=choline-phosphate cytidylyltransferase activity	1e-70	71.006
contig447	FBgn0005648	Pabp2	GO:0006378=mRNA polyadenylation	GO:0008143=poly(A) binding;GO:0003723=RNA binding;GO:0003729=mRNA binding	4e-66	62.981
contig448	FBgn0004872	piwi	GO:0017145=stem cell division;GO:0048132=female germ-line stem cell division;GO:0048133=male germ-line stem cell division;GO:0001709=cell fate determination;GO:0042078=germ-line stem cell division;GO:0006342=chromatin silencing;GO:0016441=posttranscriptional gene silencing;GO:0030718=germ-line stem cell maintenance;GO:0016246=RNA interference;GO:0007279=pole cell formation	GO:0003729=mRNA binding	2e-47	33.203
contig449	FBgn0027497	MLF1-adaptor molecule	-	GO:0004674=protein serine/threonine kinase activity	3e-55	50.685
contig450	FBgn0033367	CG8193	GO:0006952=defense response	GO:0004503=monophenol monooxygenase activity	1e-109	62.057
contig451	FBgn0033882	CG13343	-	GO:0016976=NEDD8 conjugating enzyme activity	1e-177	71.292
OtL001A01	FBgn0026158	vibrator	-	GO:0035091=phosphoinositide binding;GO:0005548=phospholipid transporter activity	1e-98	75.909
OtL001A07	FBgn0000210	broad	GO:0007458=progression of morphogenetic furrow during compound eye morphogenesis;GO:0006355=regulation of transcription, DNA-dependent;GO:0007552=metamorphosis;GO:0035071=salivary gland cell autophagic cell death;GO:0035070=salivary gland histolysis;GO:0001752=compound eye photoreceptor fate commitment;GO:0035072=ecdysone-mediated induction of salivary gland cell autophagic cell death;GO:0006914=…	GO:0003704=specific RNA polymerase II transcription factor activity;GO:0003700=transcription factor activity;GO:0003677=DNA binding	1e-59	89.344
OtL001A08	FBgn0034558	CG9236	-	GO:0008597=calcium-dependent protein serine/threonine phosphatase regulator activity	1e-34	37.441
OtL001B05	FBgn0058042	CG40042	-	-	1e-47	58.824
OtL001B10	FBgn0035964	Dihydropteridine reductase	-	GO:0004155=6,7-dihydropteridine reductase activity	9e-36	56.391
OtL001C02	FBgn0026144	sarcoplasmic calcium-binding protein	-	GO:0005509=calcium ion binding	9e-37	45.342
OtL001C03	FBgn0003514	spaghetti squash	GO:0030707=ovarian follicle cell development (sensu Insecta);GO:0007300=ovarian nurse cell to oocyte transport;GO:0000910=cytokinesis;GO:0007349=cellularization;GO:0035317=imaginal disc-derived wing hair organization and biogenesis;GO:0007298=border follicle cell migration (sensu Insecta);GO:0001736=establishment of planar polarity;GO:0035191=nuclear axial expansion	GO:0042623=ATPase activity, coupled;GO:0005509=calcium ion binding	2e-89	89.655
OtL001C08	FBgn0038251	CG3508	-	-	4e-09	37.234
OtL001C11	FBgn0030520	CG10990	-	-	1e-10	51.786
OtL001D01	FBgn0030968	CG7322	-	GO:0016614=oxidoreductase activity, acting on CH-OH group of donors	4e-31	37.949
OtL001D03	FBgn0013676	mitochondrial Cytochrome c oxidase subunit III	-	GO:0004129=cytochrome-c oxidase activity	2e-07	32.381
OtL001D07	FBgn0038540	CG14321	-	-	7e-23	55.422
OtL001E10	FBgn0040075	reptin	GO:0006342=chromatin silencing	GO:0003678=DNA helicase activity	1e-78	71.707
OtL001E11	FBgn0039241	CG11089	-	GO:0003937=IMP cyclohydrolase activity;GO:0004643=phosphoribosylaminoimidazolecarboxamide formyltransferase activity	9e-92	73.832
OtL001F01	FBgn0004377	Kinesin-like protein at 54D	GO:0007018=microtubule-based movement	GO:0003777=microtubule motor activity	2e-20	54.762
OtL001F02	FBgn0028737	Elongation factor 1 beta	GO:0006414=translational elongation	GO:0003747=translation release factor activity;GO:0003746=translation elongation factor activity;GO:0005085=guanyl-nucleotide exchange factor activity	3e-61	58.525
OtL001F03	FBgn0040080	rapsynoid	GO:0008356=asymmetric cell division;GO:0007400=neuroblast fate determination;GO:0008105=asymmetric protein localization;GO:0040001=establishment of mitotic spindle localization;GO:0045175=basal protein localization;GO:0000132=establishment of mitotic spindle orientation;GO:0045167=asymmetric protein localization during cell fate commitment;GO:0045185=maintenance of protein localization;GO:0051294…	-	2e-78	68.9
OtL001F05	FBgn0000083	Annexin IX	-	GO:0005509=calcium ion binding;GO:0005544=calcium-dependent phospholipid binding;GO:0005543=phospholipid binding;GO:0003779=actin binding	2e-81	73.762
OtL001F06	FBgn0010213	Superoxide dismutase 2 (Mn)	GO:0008340=determination of adult life span;GO:0006801=superoxide metabolic process;GO:0019430=removal of superoxide radicals	GO:0008383=manganese superoxide dismutase activity;GO:0004784=superoxide dismutase activity;GO:0016209=antioxidant activity	1e-70	58.454
OtL001F08	FBgn0037429	Osiris 19	-	-	2e-38	41.546
OtL001F11	FBgn0024814	Clathrin light chain	GO:0006836=neurotransmitter transport;GO:0007269=neurotransmitter secretion;GO:0016183=synaptic vesicle coating	GO:0005326=neurotransmitter transporter activity	4e-46	47.826
OtL001G01	FBgn0037647	CG11968	-	GO:0003924=GTPase activity	9e-82	82.857
OtL001G02	FBgn0010288	Ubiquitin carboxy-terminal hydrolase	GO:0016579=protein deubiquitination	GO:0004221=ubiquitin thiolesterase activity	1e-58	49.057
OtL001G02	FBgn0020503	CLIP-190	GO:0007349=cellularization;GO:0007017=microtubule-based process	GO:0008017=microtubule binding;GO:0003779=actin binding	2e-12	45.946
OtL001G03	FBgn0025457	Bub3	GO:0007093=mitotic checkpoint;GO:0007094=mitotic spindle checkpoint	-	3e-66	57
OtL001G04	FBgn0036544	CG6114	GO:0006468=protein amino acid phosphorylation	GO:0004674=protein serine/threonine kinase activity	9e-96	70.325
OtL001G05	FBgn0033088	CG3271	-	-	2e-55	45.089
OtL001G06	FBgn0017550	Regena	GO:0045449=regulation of transcription	GO:0030528=transcription regulator activity	3e-18	46.97
OtL001G07	FBgn0000173	bendless	GO:0007409=axonogenesis;GO:0007630=jump response;GO:0007625=grooming behavior;GO:0007412=axon target recognition;GO:0008594=photoreceptor cell morphogenesis;GO:0006512=ubiquitin cycle;GO:0007629=flight behavior;GO:0016567=protein ubiquitination	GO:0004842=ubiquitin-protein ligase activity	5e-63	71.523
OtL001G08	FBgn0003151	Proteasome 35kD subunit	GO:0006510=ATP-dependent proteolysis;GO:0006511=ubiquitin-dependent protein catabolic process	GO:0004175=endopeptidase activity	5e-81	71.5
OtL001H01	FBgn0000319	Clathrin heavy chain	GO:0007291=sperm individualization;GO:0007269=neurotransmitter secretion;GO:0016183=synaptic vesicle coating	-	1e-120	89.13
OtL001H06	FBgn0002528	Laminin B2	GO:0009887=organ morphogenesis;GO:0009888=tissue development;GO:0048598=embryonic morphogenesis	-	4e-47	62.097
OtL001H09	FBgn0000017	Abl tyrosine kinase	GO:0007417=central nervous system development;GO:0007411=axon guidance;GO:0006468=protein amino acid phosphorylation;GO:0007391=dorsal closure;GO:0002009=morphogenesis of an epithelium;GO:0008360=regulation of cell shape;GO:0008064=regulation of actin polymerization and/or depolymerization	GO:0004713=protein-tyrosine kinase activity;GO:0005524=ATP binding;GO:0004715=non-membrane spanning protein tyrosine kinase activity	2e-25	34.94
OtL002A03	FBgn0010894	sinuous	GO:0007424=open tracheal system development;GO:0035151=regulation of tube size, open tracheal system;GO:0019991=septate junction assembly	-	1e-60	55.738
OtL002A04	FBgn0036580	PDCD-5	GO:0006915=apoptosis	-	4e-33	57.971
OtL002A09	FBgn0034967	eIF-5A	GO:0006413=translational initiation;GO:0035071=salivary gland cell autophagic cell death;GO:0048102=autophagic cell death	GO:0045182=translation regulator activity;GO:0003743=translation initiation factor activity	7e-73	80.625
OtL002A11	FBgn0039725	CG7866	-	-	2e-11	33.846
OtL002B01	FBgn0036118	CG14145	-	-	6e-38	59.124
OtL002B05	FBgn0038714	Cuticular protein 92A	-	GO:0008010=structural constituent of chitin-based larval cuticle;GO:0005214=structural constituent of chitin-based cuticle	2e-29	80
OtL002B11	FBgn0034909	CG4797	-	GO:0005355=glucose transporter activity	4e-22	30.435
OtL002C03	FBgn0027950	MBD-like	GO:0007275=multicellular organismal development;GO:0045892=negative regulation of transcription, DNA-dependent	GO:0008327=methyl-CpG binding;GO:0030528=transcription regulator activity	2e-57	52.273
OtL002C04	FBgn0015245	Heat shock protein 60	GO:0006457=protein folding;GO:0009408=response to heat;GO:0006950=response to stress;GO:0042026=protein refolding;GO:0006458='de novo' protein folding;GO:0006626=protein targeting to mitochondrion	GO:0051082=unfolded protein binding	5e-96	72.358
OtL002C05	FBgn0010217	ATP synthase-beta	GO:0015992=proton transport	GO:0008553=hydrogen-exporting ATPase activity, phosphorylative mechanism	8e-67	83.333
OtL002C07	FBgn0025725	alpha-coatomer protein	GO:0006890=retrograde vesicle-mediated transport, Golgi to ER;GO:0016192=vesicle-mediated transport	-	5e-84	65.625
OtL002C08	FBgn0030519	CG11151	-	GO:0004303=estradiol 17-beta-dehydrogenase activity	5e-19	69.841
OtL002C11	FBgn0024183	vasa intronic gene	-	GO:0003729=mRNA binding	6e-17	54.118
OtL002C12	FBgn0035436	CG12016	-	-	5e-17	38.462
OtL002D01	FBgn0028695	Rpn1	GO:0006508=proteolysis	GO:0004175=endopeptidase activity	4e-76	63.063
OtL002G11	FBgn0001104	G protein alphai subunit 65A	GO:0007186=G-protein coupled receptor protein signaling pathway;GO:0040001=establishment of mitotic spindle localization;GO:0045167=asymmetric protein localization during cell fate commitment;GO:0007419=ventral cord development;GO:0014045=establishment of blood-brain barrier;GO:0019991=septate junction assembly;GO:0030866=cortical actin cytoskeleton organization and biogenesis;GO:0051294=establis…	GO:0003924=GTPase activity;GO:0005515=protein binding	7e-39	77.419
OtL002H02	FBgn0063924	Kaz1-ORFA	GO:0030162=regulation of proteolysis	GO:0004867=serine-type endopeptidase inhibitor activity	6e-07	53.061
OtL002H05	FBgn0038195	CG3061	-	-	5e-52	45.726
OtL002H09	FBgn0010100	Aconitase	-	GO:0003994=aconitate hydratase activity	1e-110	83.636
OtL002H10	FBgn0030357	CG2471	-	-	1e-47	46.939
OtL002H12	FBgn0037262	Mediator complex subunit 31	GO:0006367=transcription initiation from RNA polymerase II promoter;GO:0006357=regulation of transcription from RNA polymerase II promoter	GO:0016455=RNA polymerase II transcription mediator activity;GO:0003702=RNA polymerase II transcription factor activity;GO:0003713=transcription coactivator activity	4e-51	70
OtL003A01	FBgn0002579	Ribosomal protein L36	GO:0006412=translation	GO:0003735=structural constituent of ribosome	2e-41	73.913
OtL003A05	FBgn0039480	Cuticular protein 97Ea	-	GO:0005214=structural constituent of chitin-based cuticle	3e-44	70.079
OtL003A06	FBgn0024814	Clathrin light chain	GO:0006836=neurotransmitter transport;GO:0007269=neurotransmitter secretion;GO:0016183=synaptic vesicle coating	GO:0005326=neurotransmitter transporter activity	3e-37	45.74
OtL003A07	FBgn0030766	methuselah-like 1	GO:0007186=G-protein coupled receptor protein signaling pathway;GO:0006950=response to stress;GO:0008340=determination of adult life span	GO:0004930=G-protein coupled receptor activity	3e-15	32.278
OtL003A11	FBgn0028938	CG16886	-	-	3e-09	39.286
OtL003B01	FBgn0037135	CG7414	GO:0006417=regulation of translation;GO:0042255=ribosome assembly	GO:0000049=tRNA binding;GO:0003743=translation initiation factor activity;GO:0043022=ribosome binding	2e-40	46.012
OtL003B08	FBgn0032881	CG9319	-	GO:0008111=alpha-methylacyl-CoA racemase activity	1e-38	64.762
OtL003B09	FBgn0050269	CG30269	-	-	2e-07	36.538
OtL003C03	FBgn0085423	-	-	-	5e-14	74.359
OtL003C05	FBgn0010750	antimeros	-	GO:0019894=kinesin binding	7e-88	67.873
OtL003C06	FBgn0037842	CG6567	-	GO:0004622=lysophospholipase activity	3e-39	42.69
OtL003C10	FBgn0040309	thioredoxin peroxidase 1	GO:0045454=cell redox homeostasis	GO:0008379=thioredoxin peroxidase activity;GO:0016209=antioxidant activity;GO:0004601=peroxidase activity;GO:0004602=glutathione peroxidase activity	4e-65	73.75
OtL003C11	FBgn0086133	knockdown	GO:0006099=tricarboxylic acid cycle	GO:0004108=citrate (Si)-synthase activity	9e-57	60.479
OtL003C12	FBgn0030449	Ferritin 3 heavy chain homologue	GO:0006879=iron ion homeostasis;GO:0010106=cellular response to iron ion starvation	GO:0008198=ferrous iron binding	5e-29	40.984
OtL003D01	FBgn0035983	CG4080	-	-	6e-37	74.118
OtL003D05	FBgn0028431	Glutamate receptor IB	-	GO:0004970=ionotropic glutamate receptor activity;GO:0004971=alpha-amino-3-hydroxy-5-methyl-4-isoxazole propionate selective glutamate receptor activity	4e-89	72.018
OtL003D09	FBgn0024183	vasa intronic gene	-	GO:0003729=mRNA binding	2e-06	36.559
OtL003D10	FBgn0038863	CG5802	-	GO:0005459=UDP-galactose transporter activity	1e-08	53.333
OtL003D11	FBgn0002997	omega	-	GO:0004274=dipeptidyl-peptidase IV activity	7e-65	53.521
OtL003E01	FBgn0033464	CG1441	-	-	2e-64	55.769
OtL003E02	FBgn0034197	CG15918	-	-	6e-37	41.146
OtL003E03	FBgn0031066	CG14235	-	GO:0004129=cytochrome-c oxidase activity	2e-26	70
OtL003E04	FBgn0024211	midline fasciclin	GO:0007409=axonogenesis	-	4e-06	30.645
OtL003E07	FBgn0034751	Ribosomal protein S24	GO:0006412=translation	GO:0003735=structural constituent of ribosome	1e-21	71.212
OtL003E08	FBgn0036188	CG7339	GO:0006383=transcription from RNA polymerase III promoter	GO:0003899=DNA-directed RNA polymerase activity	6e-65	69.88
OtL003E11	FBgn0039141	spastin	GO:0031117=positive regulation of microtubule depolymerization;GO:0000226=microtubule cytoskeleton organization and biogenesis;GO:0007626=locomotory behavior;GO:0019226=transmission of nerve impulse;GO:0048167=regulation of synaptic plasticity	GO:0016887=ATPase activity	1e-46	46.288
OtL003F01	FBgn0005355	Suppressor of fused	GO:0007224=smoothened signaling pathway;GO:0045879=negative regulation of smoothened signaling pathway;GO:0042308=negative regulation of protein import into nucleus	-	2e-34	35.628
OtL003F03	FBgn0037017	CG4074	-	-	5e-35	45.198
OtL003F04	FBgn0016694	PAR-domain protein 1	GO:0006350=transcription;GO:0007623=circadian rhythm;GO:0007067=mitosis;GO:0007584=response to nutrient;GO:0040007=growth;GO:0042023=DNA endoreduplication	GO:0003700=transcription factor activity;GO:0042803=protein homodimerization activity	5e-62	62.201
OtL003F05	FBgn0022224	ubiquitin like	-	-	3e-33	89.041
OtL003F07	FBgn0034050	CG8297	-	-	4e-12	33.6
OtL003F11	FBgn0033608	CG13220	-	-	8e-25	40.678
OtL003F12	FBgn0005633	flightin	GO:0030241=muscle thick filament assembly	-	2e-17	39.344
OtL003G01	FBgn0025469	saliva	-	-	2e-24	41.221
OtL003G03	FBgn0028737	Elongation factor 1 beta	GO:0006414=translational elongation	GO:0003747=translation release factor activity;GO:0003746=translation elongation factor activity;GO:0005085=guanyl-nucleotide exchange factor activity	1e-46	80.734
OtL003G06	FBgn0025456	Cellular Repressor of E1A-stimulated Genes	GO:0016481=negative regulation of transcription	GO:0016564=transcriptional repressor activity	2e-20	34.043
OtL003G09	FBgn0029823	CG3011	GO:0006564=L-serine biosynthetic process	GO:0004372=glycine hydroxymethyltransferase activity	4e-45	71.429
OtL003H03	FBgn0036147	CG6199	-	GO:0008475=procollagen-lysine 5-dioxygenase activity	1e-35	33.929
OtL003H05	FBgn0035165	CG13887	-	-	6e-42	51.977
OtL003H09	FBgn0054038	CG34038	-	-	3e-28	38.346
OtL003H10	FBgn0004647	Notch	GO:0007398=ectoderm development;GO:0007498=mesoderm development;GO:0016360=sensory organ precursor cell fate determination;GO:0030713=stalk formation (sensu Insecta);GO:0001708=cell fate specification;GO:0030707=ovarian follicle cell development (sensu Insecta);GO:0007219=Notch signaling pathway;GO:0009952=anterior/posterior pattern formation;GO:0035111=leg joint morphogenesis;GO:0035286=leg segm…	GO:0004872=receptor activity;GO:0016563=transcriptional activator activity;GO:0004888=transmembrane receptor activity	4e-13	51.852
OtL003H11	FBgn0028398	TBP-associated factor 10	GO:0006367=transcription initiation from RNA polymerase II promoter	GO:0003702=RNA polymerase II transcription factor activity;GO:0016251=general RNA polymerase II transcription factor activity	6e-29	52.033
OtL004A01	FBgn0052521	CG32521	-	-	3e-12	38.211
OtL004A03	FBgn0038826	CG17838	-	GO:0003729=mRNA binding	3e-40	80.392
OtL004A05	FBgn0036121	CG6310	-	-	3e-19	36.29
OtL004A06	FBgn0031602	CG15431	-	-	9e-14	36
OtL004A07	FBgn0004873	hu li tai shao	GO:0008302=ring canal formation, actin assembly;GO:0045478=fusome organization and biogenesis;GO:0007294=germarium-derived oocyte fate determination;GO:0048135=female germ-line cyst formation;GO:0048134=germ-line cyst formation;GO:0030721=spectrosome organization and biogenesis;GO:0007282=cystoblast division;GO:0030723=ovarian fusome organization and biogenesis;GO:0000212=meiotic spindle organiza…	GO:0003779=actin binding	8e-22	55.446
OtL004A08	FBgn0034985	CG3328	-	-	3e-27	82.5
OtL004A09	FBgn0024432	Dynein light chain 90F	GO:0007018=microtubule-based movement;GO:0007286=spermatid development	GO:0042623=ATPase activity, coupled	2e-42	78.824
OtL004A12	FBgn0023212	Elongin B	-	GO:0003711=transcriptional elongation regulator activity	2e-40	69.492
OtL004B02	FBgn0034794	GDP-4-keto-6-deoxy-D-mannose 3,5-epimerase/4-reductase	GO:0042351='de novo' GDP-L-fucose biosynthetic process;GO:0042350=GDP-L-fucose biosynthetic process	GO:0042356=GDP-4-dehydro-D-rhamnose reductase activity;GO:0050577=GDP-L-fucose synthase activity	6e-62	69.93
OtL004B08	FBgn0030703	CG9066	-	-	2e-43	64.602
OtL004B10	FBgn0021764	sidekick	GO:0042675=compound eye cone cell differentiation;GO:0046533=negative regulation of photoreceptor cell differentiation;GO:0050931=pigment cell differentiation;GO:0007155=cell adhesion	-	1e-85	64.072
OtL004B11	FBgn0028342	lethal (1) G0230	GO:0015992=proton transport	GO:0008553=hydrogen-exporting ATPase activity, phosphorylative mechanism	3e-42	65.891
OtL004B12	FBgn0024326	MAP kinase kinase 4	GO:0006468=protein amino acid phosphorylation;GO:0007257=activation of JNK activity	GO:0004708=MAP kinase kinase activity;GO:0008545=JUN kinase kinase activity;GO:0004702=receptor signaling protein serine/threonine kinase activity	9e-42	61.268
OtL004C04	FBgn0034974	CG16786	-	-	3e-28	38.235
OtL004C11	FBgn0032347	CG4738	-	-	9e-10	33.108
OtL004D02	FBgn0011341	Karyopherin beta 3	GO:0006606=protein import into nucleus	GO:0008320=protein carrier activity	4e-33	53.191
OtL004D06	FBgn0043792	CG30427	-	-	3e-44	53.448
OtL004D08	FBgn0035661	CG10477	GO:0006508=proteolysis	GO:0042708=elastase activity	1e-17	32.258
OtL004D11	FBgn0038421	CG17931	-	-	7e-06	61.538
OtL004D12	FBgn0010470	Fkbp13	-	GO:0003755=peptidyl-prolyl cis-trans isomerase activity;GO:0005528=FK506 binding	2e-85	80.526
OtL004E02	FBgn0035624	Eaf6	-	-	1e-30	60.92
OtL004E05	FBgn0037671	CG8444	-	-	1e-10	38.462
OtL004E06	FBgn0031684	CG8680	GO:0006120=mitochondrial electron transport, NADH to ubiquinone	GO:0008137=NADH dehydrogenase (ubiquinone) activity;GO:0003954=NADH dehydrogenase activity	7e-29	71.875
OtL004E07	FBgn0033815	CG4676	-	-	2e-28	36.478
OtL004E09	FBgn0037430	Osiris 20	-	-	3e-16	35.417
OtL004E11	FBgn0030731	CG3415	-	GO:0004303=estradiol 17-beta-dehydrogenase activity	1e-49	45.188
OtL004F04	FBgn0033191	CG1598	-	GO:0015446=arsenite-transporting ATPase activity	2e-58	79.487
OtL004F05	FBgn0031089	CG9572	-	-	1e-44	55.639
OtL004F06	FBgn0032746	CG10470	-	-	5e-54	72.973
OtL004F07	FBgn0010715	Autophagy-specific gene 1	GO:0006468=protein amino acid phosphorylation;GO:0006914=autophagy	GO:0004674=protein serine/threonine kinase activity;GO:0004672=protein kinase activity	5e-09	70.588
OtL004F08	FBgn0033247	Nup44A	-	GO:0017056=structural constituent of nuclear pore	3e-16	48.438
OtL004F10	FBgn0038536	CG7655	-	-	8e-22	32.164
OtL004F11	FBgn0030871	CG8142	GO:0006260=DNA replication	GO:0003677=DNA binding	2e-77	59.494
OtL004F12	FBgn0062442	CG1458	-	-	2e-48	63.918
OtL004G01	FBgn0000117	armadillo	GO:0016055=Wnt receptor signaling pathway;GO:0007400=neuroblast fate determination;GO:0030707=ovarian follicle cell development (sensu Insecta);GO:0007016=cytoskeletal anchoring;GO:0030720=oocyte localization during germarium-derived egg chamber formation;GO:0007507=heart development;GO:0007391=dorsal closure;GO:0046330=positive regulation of JNK cascade;GO:0008104=protein localization;GO:0042078…	GO:0045294=alpha-catenin binding;GO:0008092=cytoskeletal protein binding	1e-124	87.698
OtL004G04	FBgn0033787	CG13321	-	-	2e-33	58.12
OtL004G05	FBgn0003449	sans fille	GO:0000398=nuclear mRNA splicing, via spliceosome;GO:0019099=female germ-line sex determination;GO:0007539=primary sex determination, soma;GO:0008380=RNA splicing;GO:0000381=regulation of alternative nuclear mRNA splicing, via spliceosome	GO:0003729=mRNA binding;GO:0030619=U1 snRNA binding	2e-71	66.165
OtL004G07	FBgn0086472	-	GO:0006412=translation	GO:0003735=structural constituent of ribosome	1e-31	86.486
OtL004G11	FBgn0034938	CG3803	GO:0008535=cytochrome c oxidase complex assembly	-	1e-56	63.125
OtL004H01	FBgn0030269	CG18292	-	-	5e-20	83.636
OtL004H02	FBgn0003149	Paramyosin	GO:0007498=mesoderm development;GO:0030239=myofibril assembly	GO:0008307=structural constituent of muscle;GO:0003774=motor activity	3e-23	92.857
OtL004H06	FBgn0036735	CG6311	-	-	1e-27	38.849
OtL004H12	FBgn0051713	diadenosine tetraphosphate hydrolase	-	GO:0004081=bis(5'-nucleosyl)-tetraphosphatase (asymmetrical) activity	2e-06	55.882
OtL005A06	FBgn0019624	Cytochrome c oxidase subunit Va	GO:0006118=electron transport;GO:0006123=mitochondrial electron transport, cytochrome c to oxygen	GO:0004129=cytochrome-c oxidase activity	7e-38	54.167
OtL005A08	FBgn0036922	CG14182	-	-	2e-67	73.81
OtL005A11	FBgn0023143	Ubiquitin activating enzyme 1	GO:0016322=neuron remodeling;GO:0006512=ubiquitin cycle	GO:0004839=ubiquitin activating enzyme activity;GO:0004842=ubiquitin-protein ligase activity	1e-48	71.774
OtL005B01	FBgn0039094	CG10184	-	GO:0004793=threonine aldolase activity	7e-13	51.613
OtL005B04	FBgn0029882	CG3226	-	-	4e-24	33.971
OtL005B06	FBgn0032847	TBP-associated factor 13	GO:0006367=transcription initiation from RNA polymerase II promoter	GO:0016251=general RNA polymerase II transcription factor activity	5e-47	81.308
OtL005B10	FBgn0031397	CG15385	-	-	1e-17	32.738
OtL005B11	FBgn0017578	Max	GO:0006355=regulation of transcription, DNA-dependent;GO:0045449=regulation of transcription	GO:0003700=transcription factor activity	6e-19	71.875
OtL005B12	FBgn0038714	Cuticular protein 92A	-	GO:0008010=structural constituent of chitin-based larval cuticle;GO:0005214=structural constituent of chitin-based cuticle	1e-22	74.194
OtL005C04	FBgn0033107	klaroid	-	-	9e-49	53.049
OtL005C06	FBgn0026170	smt3	GO:0006464=protein modification process;GO:0006606=protein import into nucleus;GO:0009952=anterior/posterior pattern formation	GO:0005515=protein binding	2e-37	85.227
OtL005C09	FBgn0000287	spalt-related	GO:0045449=regulation of transcription;GO:0008586=imaginal disc-derived wing vein morphogenesis;GO:0048098=antennal joint development	GO:0003704=specific RNA polymerase II transcription factor activity	3e-14	54.286
OtL005C11	FBgn0040777	CG14767	-	GO:0015205=nucleobase transporter activity	6e-35	40.609
OtL005D01	FBgn0011305	Repressor splicing factor 1	GO:0048025=negative regulation of nuclear mRNA splicing, via spliceosome	GO:0003729=mRNA binding	1e-18	54.321
OtL005D05	FBgn0033194	CG2093	GO:0006623=protein targeting to vacuole	-	1e-27	31.461
OtL005D09	FBgn0085468	-	-	-	2e-06	48.718
OtL005D11	FBgn0031285	CG3662	-	-	2e-43	50.61
OtL005E02	FBgn0038462	CG17556	-	-	8e-62	53.456
OtL005E03	FBgn0037001	CG6020	GO:0006120=mitochondrial electron transport, NADH to ubiquinone	GO:0008137=NADH dehydrogenase (ubiquinone) activity;GO:0003954=NADH dehydrogenase activity	6e-60	62.112
OtL005E08	FBgn0050197	CG30197	-	-	5e-19	54.667
OtL005F04	FBgn0039737	CG7920	-	GO:0008411=4-hydroxybutyrate CoA-transferase activity	1e-13	70.213
OtL005F10	FBgn0027596	CG10249	-	-	4e-55	68.889
OtL005F11	FBgn0002789	Muscle protein 20	GO:0007155=cell adhesion;GO:0008360=regulation of cell shape	GO:0005509=calcium ion binding;GO:0003779=actin binding	2e-25	60.938
OtL005G02	FBgn0026630	nessy	-	-	5e-31	44.231
OtL005G03	FBgn0032999	CG17528	GO:0006468=protein amino acid phosphorylation;GO:0007017=microtubule-based process	GO:0004674=protein serine/threonine kinase activity;GO:0008017=microtubule binding	5e-78	63.208
OtL005G04	FBgn0034849	CG3500	-	-	6e-28	43.902
OtL005G07	FBgn0011296	lethal (2) essential for life	GO:0009408=response to heat;GO:0009790=embryonic development	-	4e-42	51.149
OtL005G10	FBgn0034743	Ribosomal protein S16	GO:0006412=translation	GO:0003735=structural constituent of ribosome	1e-25	92.857
OtL005G11	FBgn0024985	CG11448	-	-	2e-33	37.438
OtL005G12	FBgn0022097	Vha36	GO:0015992=proton transport	GO:0008553=hydrogen-exporting ATPase activity, phosphorylative mechanism	2e-93	95.652
OtL005H02	FBgn0037899	CG6764	GO:0006412=translation;GO:0042254=ribosome biogenesis and assembly	GO:0003735=structural constituent of ribosome	1e-52	62.759
OtL005H04	FBgn0027951	MTA1-like	-	-	2e-21	50.926
OtL005H07	FBgn0010078	Ribosomal protein L23	GO:0006412=translation	GO:0003735=structural constituent of ribosome	7e-71	92.857
OtL005H08	FBgn0038536	CG7655	-	-	7e-26	33.898
OtL005H09	FBgn0038826	CG17838	-	GO:0003729=mRNA binding	6e-45	74.803
OtL005H12	FBgn0039835	mitochondrial ribosomal protein L32	GO:0006412=translation	GO:0003735=structural constituent of ribosome	4e-23	64.384
OtL006A03	FBgn0001321	knickkopf	GO:0007362=terminal region determination;GO:0008293=torso signaling pathway;GO:0007424=open tracheal system development;GO:0035151=regulation of tube size, open tracheal system;GO:0008362=chitin-based embryonic cuticle biosynthetic process;GO:0006031=chitin biosynthetic process;GO:0035152=regulation of tube architecture, open tracheal system;GO:0035158=regulation of tube diameter, open tracheal s…	-	2e-79	67.188
OtL006A05	FBgn0001624	discs large 1	GO:0007391=dorsal closure;GO:0008104=protein localization;GO:0007268=synaptic transmission;GO:0008283=cell proliferation;GO:0016333=morphogenesis of follicular epithelium;GO:0016334=establishment and/or maintenance of polarity of follicular epithelium;GO:0016335=morphogenesis of larval imaginal disc epithelium;GO:0016336=establishment and/or maintenance of polarity of larval imaginal disc epithel…	GO:0004385=guanylate kinase activity;GO:0005198=structural molecule activity;GO:0005515=protein binding;GO:0005154=epidermal growth factor receptor binding	3e-91	72.174
OtL006A06	FBgn0051184	CG31184	GO:0000398=nuclear mRNA splicing, via spliceosome	GO:0003729=mRNA binding	2e-40	76.238
OtL006A08	FBgn0030304	Cyp4g15	GO:0006694=steroid biosynthetic process	GO:0009055=electron carrier activity	8e-58	48.804
OtL006A09	FBgn0010435	epithelial membrane protein	GO:0006952=defense response;GO:0035071=salivary gland cell autophagic cell death;GO:0048102=autophagic cell death	GO:0005044=scavenger receptor activity	2e-70	57.727
OtL006A12	FBgn0005648	Pabp2	GO:0006378=mRNA polyadenylation	GO:0008143=poly(A) binding;GO:0003723=RNA binding;GO:0003729=mRNA binding	6e-50	62.581
OtL006B06	FBgn0010226	Glutathione S transferase S1	GO:0006979=response to oxidative stress	GO:0004364=glutathione transferase activity;GO:0004602=glutathione peroxidase activity	2e-43	43.506
OtL006B07	FBgn0004782	Ccp84Ab	-	GO:0008010=structural constituent of chitin-based larval cuticle;GO:0005214=structural constituent of chitin-based cuticle	3e-26	49.618
OtL006B10	FBgn0031992	CG8498	GO:0042049=cell acyl-CoA homeostasis	GO:0000062=acyl-CoA binding	5e-18	71.154
OtL006B11	FBgn0033158	CG12164	-	-	1e-67	58.47
OtL006C03	FBgn0025394	CG32810	GO:0006811=ion transport	GO:0005216=ion channel activity	5e-61	64.189
OtL006C07	FBgn0019624	Cytochrome c oxidase subunit Va	GO:0006118=electron transport;GO:0006123=mitochondrial electron transport, cytochrome c to oxygen	GO:0004129=cytochrome-c oxidase activity	3e-37	53.472
OtL006C08	FBgn0036769	Tetraspanin 74F	-	-	5e-54	46.734
OtL006C09	FBgn0030692	mitochondrial ribosomal protein S30	GO:0006412=translation	GO:0003735=structural constituent of ribosome	1e-52	45.622
OtL006C10	FBgn0010226	Glutathione S transferase S1	GO:0006979=response to oxidative stress	GO:0004364=glutathione transferase activity;GO:0004602=glutathione peroxidase activity	2e-58	54.167
OtL006C11	FBgn0030838	CG5445	-	-	3e-08	51.163
OtL006C12	FBgn0037607	CG8036	-	GO:0004802=transketolase activity	2e-99	76.923
OtL006D03	FBgn0034897	CG11299	-	-	1e-43	59.42
OtL006D04	FBgn0029176	Ef1gamma	GO:0006414=translational elongation;GO:0035071=salivary gland cell autophagic cell death;GO:0048102=autophagic cell death	GO:0003746=translation elongation factor activity	7e-62	53.371
OtL006D09	FBgn0011284	Ribosomal protein S4	GO:0006412=translation	GO:0003735=structural constituent of ribosome	3e-95	81.208
OtL006E01	FBgn0034710	CG3292	-	GO:0004035=alkaline phosphatase activity	7e-44	49.735
OtL006E02	FBgn0042134	CG18811	-	-	6e-07	35.294
OtL006E10	FBgn0039303	CG11857	GO:0016192=vesicle-mediated transport	-	2e-60	70.323
OtL006E11	FBgn0032634	Rpb11	GO:0006366=transcription from RNA polymerase II promoter;GO:0006350=transcription	GO:0003899=DNA-directed RNA polymerase activity	8e-43	81.373
OtL006F01	FBgn0034500	CG11200	-	GO:0004090=carbonyl reductase (NADPH) activity	2e-10	31.818
OtL006F04	FBgn0037978	CG3571	-	GO:0003779=actin binding	2e-55	56.604
OtL006F06	FBgn0044030	mitochondrial ribosomal protein S14	GO:0006412=translation	GO:0003735=structural constituent of ribosome	2e-14	38.76
OtL006F09	FBgn0010438	mitochondrial single stranded DNA-binding protein	GO:0000002=mitochondrial genome maintenance	GO:0003697=single-stranded DNA binding	2e-29	56.14
OtL006F10	FBgn0037478	CG2656	-	GO:0017076=purine nucleotide binding	4e-71	52.096
OtL006F12	FBgn0027052	CHIP	-	GO:0004842=ubiquitin-protein ligase activity	2e-52	69.343
OtL006G03	FBgn0031544	CG17593	-	-	3e-29	56.701
OtL006G10	FBgn0038166	CG9588	GO:0006508=proteolysis	-	4e-35	41.748
OtL006H01	FBgn0053205	CG33205	GO:0007498=mesoderm development	-	2e-32	41.848
OtL006H05	FBgn0028662	VhaPPA1-1	-	GO:0008553=hydrogen-exporting ATPase activity, phosphorylative mechanism	4e-69	71.074
OtL006H06	FBgn0028543	CG31839	GO:0007498=mesoderm development	-	1e-62	47.032
OtL006H07	FBgn0035475	CG10866	-	-	8e-27	41.781
OtL006H09	FBgn0030588	CG9521	-	GO:0008812=choline dehydrogenase activity	3e-33	44.295
OtL006H10	FBgn0031260	Signal peptide protease	GO:0007424=open tracheal system development	GO:0042499=signal peptide peptidase activity	5e-20	59.036
OtL007A01	FBgn0025626	CG4281	-	-	3e-13	48.718
OtL007A03	FBgn0010357	betaTrypsin	GO:0006508=proteolysis	GO:0004295=trypsin activity	1e-19	34.409
OtL007A04	FBgn0003884	alpha-Tubulin at 84B	GO:0007094=mitotic spindle checkpoint;GO:0009987=cellular process;GO:0019730=antimicrobial humoral response	GO:0005525=GTP binding;GO:0005200=structural constituent of cytoskeleton	1e-112	91.038
OtL007A05	FBgn0036900	CG8765	-	-	5e-08	31.915
OtL007A08	FBgn0051973	CG31973	-	-	2e-19	33.113
OtL007A11	FBgn0035173	CG13907	-	GO:0015355=monocarboxylate porter activity	3e-86	64.463
OtL007B04	FBgn0016697	Proteasome alpha subunit	GO:0006510=ATP-dependent proteolysis;GO:0006511=ubiquitin-dependent protein catabolic process;GO:0009987=cellular process	GO:0004175=endopeptidase activity	1e-67	79.389
OtL007B06	FBgn0035122	mitochondrial ribosomal protein L17	GO:0006412=translation	GO:0003735=structural constituent of ribosome	5e-54	69.748
OtL007B08	FBgn0039790	CG2246	-	GO:0004749=ribose phosphate diphosphokinase activity	6e-55	80.233
OtL007B09	FBgn0029868	CG3446	GO:0006120=mitochondrial electron transport, NADH to ubiquinone	GO:0003954=NADH dehydrogenase activity	1e-34	54.167
OtL007B11	FBgn0015582	defective in the avoidance of repellents	GO:0006694=steroid biosynthetic process;GO:0042048=olfactory behavior;GO:0042331=phototaxis;GO:0042810=pheromone metabolic process;GO:0007619=courtship behavior;GO:0007552=metamorphosis;GO:0007591=molting cycle, chitin-based cuticle;GO:0035073=pupariation;GO:0006118=electron transport;GO:0006707=cholesterol catabolic process	GO:0015039=NADPH-adrenodoxin reductase activity;GO:0004324=ferredoxin-NADP+ reductase activity;GO:0009055=electron carrier activity	5e-45	63.78
OtL007B12	FBgn0001105	G protein beta-subunit 13F	GO:0007186=G-protein coupled receptor protein signaling pathway;GO:0007015=actin filament organization;GO:0045176=apical protein localization	GO:0003924=GTPase activity	9e-26	73.077
OtL007C02	FBgn0020615	selenide,water dikinase	GO:0007444=imaginal disc development;GO:0008283=cell proliferation;GO:0016260=selenocysteine biosynthetic process	GO:0004756=selenide, water dikinase activity	9e-90	94.545
OtL007C04	FBgn0031590	CG3702	-	-	1e-67	67.48
OtL007C08	FBgn0031238	CG3645	-	-	1e-25	42.308
OtL007C11	FBgn0025802	SET domain binding factor	-	GO:0008138=protein tyrosine/serine/threonine phosphatase activity;GO:0019992=diacylglycerol binding	2e-76	62.174
OtL007C12	FBgn0004177	microtubule star	GO:0007465=R7 cell fate commitment;GO:0006470=protein amino acid dephosphorylation;GO:0007051=spindle organization and biogenesis;GO:0007067=mitosis;GO:0007015=actin filament organization;GO:0007155=cell adhesion;GO:0008360=regulation of cell shape	GO:0000158=protein phosphatase type 2A activity;GO:0004722=protein serine/threonine phosphatase activity	2e-60	84.496
OtL007D02	FBgn0040827	CG13315	-	-	1e-07	64.444
OtL007D07	FBgn0015033	Cytochrome P450-4d8	-	GO:0009055=electron carrier activity	3e-24	37.168
OtL007D11	FBgn0063667	CG32335	-	-	1e-06	37.313
OtL007D12	FBgn0024365	CG12773	-	GO:0008511=sodium:potassium:chloride symporter activity	3e-41	73.832
OtL007E02	FBgn0031692	TpnC25D	-	GO:0005509=calcium ion binding	1e-38	58.915
OtL007E03	FBgn0000299	Collagen type IV	GO:0007391=dorsal closure	-	5e-38	36.515
OtL007E04	FBgn0030718	CG9172	GO:0006120=mitochondrial electron transport, NADH to ubiquinone	GO:0008137=NADH dehydrogenase (ubiquinone) activity;GO:0003954=NADH dehydrogenase activity	2e-75	79.755
OtL007E05	FBgn0036518	RhoGAP71E	-	-	5e-57	73.826
OtL007E07	FBgn0003600	Suppressor of variegation 3-9	GO:0006413=translational initiation;GO:0016458=gene silencing;GO:0006342=chromatin silencing;GO:0006348=chromatin silencing at telomere;GO:0030702=chromatin silencing at centromere;GO:0016571=histone methylation;GO:0006325=establishment and/or maintenance of chromatin architecture;GO:0016570=histone modification;GO:0006306=DNA methylation;GO:0051567=histone H3-K9 methylation;GO:0051276=chromosome…	GO:0003682=chromatin binding;GO:0000049=tRNA binding;GO:0005525=GTP binding;GO:0003743=translation initiation factor activity;GO:0042054=histone methyltransferase activity;GO:0046974=histone lysine N-methyltransferase activity (H3-K9 specific)	1e-86	80.451
OtL007E08	FBgn0035949	CG13314	-	-	1e-08	47.692
OtL007E09	FBgn0015763	licorne	GO:0000187=activation of MAPK activity;GO:0007309=oocyte axis determination;GO:0007314=oocyte anterior/posterior axis determination;GO:0006468=protein amino acid phosphorylation	GO:0004708=MAP kinase kinase activity;GO:0004672=protein kinase activity;GO:0004674=protein serine/threonine kinase activity;GO:0004702=receptor signaling protein serine/threonine kinase activity	4e-76	70.652
OtL007F01	FBgn0030590	CG9518	-	GO:0008812=choline dehydrogenase activity	1e-40	58.228
OtL007F04	FBgn0037323	CG2663	-	GO:0008431=vitamin E binding	4e-50	51.685
OtL007F05	FBgn0032123	Organic anion transporting polypeptide 30B	GO:0015711=organic anion transport	GO:0005215=transporter activity;GO:0008514=organic anion transporter activity	1e-37	70.103
OtL007F06	FBgn0037912	CG6782	-	GO:0005371=tricarboxylate carrier activity	3e-19	53.731
OtL007F07	FBgn0010551	lethal (2) 03709	-	-	4e-84	73.077
OtL007F09	FBgn0045823	visgun	GO:0007611=learning and/or memory;GO:0008355=olfactory learning	-	5e-12	76.923
OtL007F10	FBgn0052499	CG32499	-	-	5e-44	60.465
OtL007G03	FBgn0033108	CG15236	-	-	2e-12	58.696
OtL007H01	FBgn0020249	steamer duck	GO:0007475=apposition of dorsal and ventral imaginal disc-derived wing surfaces;GO:0007391=dorsal closure;GO:0046329=negative regulation of JNK cascade;GO:0008258=head involution;GO:0009880=embryonic pattern specification	-	7e-71	78.481
OtL007H02	FBgn0037199	CG11137	-	-	3e-33	59.813
OtL007H03	FBgn0033912	Ribosomal protein S23	GO:0006412=translation	GO:0003735=structural constituent of ribosome	8e-73	97.761
OtL007H05	FBgn0032292	CG6750	-	-	5e-87	66.818
OtL007H06	FBgn0014455	Adenosylhomocysteinase at 13	-	GO:0004013=adenosylhomocysteinase activity	1e-108	77.731
OtL007H09	FBgn0039115	CG10214	-	GO:0000175=3'-5'-exoribonuclease activity;GO:0008946=oligonucleotidase activity	2e-53	50
OtL008A04	FBgn0037891	CG5214	GO:0006099=tricarboxylic acid cycle	GO:0004149=dihydrolipoyllysine-residue succinyltransferase activity	4e-19	36.364
OtL008A06	FBgn0003714	technical knockout	GO:0007638=mechanosensory behavior;GO:0009612=response to mechanical stimulus;GO:0006412=translation;GO:0007610=behavior;GO:0008049=male courtship behavior;GO:0050910=detection of mechanical stimulus during sensory perception of sound;GO:0007605=sensory perception of sound;GO:0007619=courtship behavior	GO:0003735=structural constituent of ribosome	4e-35	63.063
OtL008A08	FBgn0037297	CG1116	-	-	2e-47	52.532
OtL008A12	FBgn0036197	Mitochondrial Transcription Factor B1	GO:0006390=transcription from mitochondrial promoter	GO:0016433=rRNA (adenine) methyltransferase activity;GO:0003712=transcription cofactor activity	8e-59	52.261
OtL008B03	FBgn0000259	Casein kinase II beta subunit	GO:0006468=protein amino acid phosphorylation;GO:0016319=mushroom body development;GO:0007622=rhythmic behavior;GO:0008062=eclosion rhythm;GO:0007623=circadian rhythm	GO:0004680=casein kinase activity;GO:0004682=protein kinase CK2 activity;GO:0008605=protein kinase CK2 regulator activity;GO:0004672=protein kinase activity	6e-13	93.333
OtL008B05	FBgn0025674	Cyclin K	-	GO:0016538=cyclin-dependent protein kinase regulator activity	9e-98	77.725
OtL008B06	FBgn0038947	sar1	GO:0008363=larval chitin-based cuticle development;GO:0035293=chitin-based larval cuticle pattern formation;GO:0035050=embryonic heart tube development	GO:0005525=GTP binding;GO:0003924=GTPase activity	3e-58	78.632
OtL008B09	FBgn0027597	CG17712	-	-	1e-34	66.316
OtL008B12	FBgn0030944	CG6617	-	-	8e-69	65.839
OtL008C02	FBgn0039924	CG17471	GO:0016310=phosphorylation;GO:0007015=actin filament organization;GO:0007155=cell adhesion;GO:0008360=regulation of cell shape	GO:0016308=1-phosphatidylinositol-4-phosphate 5-kinase activity	3e-06	56.098
OtL008C07	FBgn0039635	CG11876	GO:0006090=pyruvate metabolic process	GO:0004739=pyruvate dehydrogenase (acetyl-transferring) activity	2e-76	71.094
OtL008C08	FBgn0051344	CG31344	-	-	8e-12	32.381
OtL008C09	FBgn0035334	CG8993	-	GO:0030508=thiol-disulfide exchange intermediate activity	3e-31	56.863
OtL008C11	FBgn0033367	CG8193	GO:0006952=defense response	GO:0004503=monophenol monooxygenase activity	1e-83	57.034
OtL008D02	FBgn0050410	CG30410	-	-	3e-44	56.115
OtL008D05	FBgn0035192	CG9194	-	GO:0005252=open rectifier potassium channel activity	5e-13	43.678
OtL008E04	FBgn0026077	Gasp	-	GO:0016490=structural constituent of peritrophic membrane;GO:0008061=chitin binding	4e-24	40.164
OtL008E05	FBgn0029927	CG14430	-	-	7e-32	48.276
OtL008E08	FBgn0027600	obstructor-B	-	GO:0016490=structural constituent of peritrophic membrane;GO:0008061=chitin binding	8e-06	47.059
OtL008E09	FBgn0039697	CG7834	GO:0006119=oxidative phosphorylation	GO:0009055=electron carrier activity	5e-65	79.085
OtL008E12	FBgn0001098	Glutamate dehydrogenase	GO:0046693=sperm storage;GO:0019551=glutamate catabolic process to 2-oxoglutarate	GO:0004353=glutamate dehydrogenase [NAD(P)+] activity	1e-100	81.731
OtL008F02	FBgn0015316	Trypsin 29F	GO:0006508=proteolysis	GO:0004295=trypsin activity	1e-23	36.765
OtL008F03	FBgn0051559	CG31559	-	-	7e-12	61.404
OtL008F05	FBgn0015393	hoi-polloi	GO:0000398=nuclear mRNA splicing, via spliceosome;GO:0007399=nervous system development;GO:0007422=peripheral nervous system development	GO:0003729=mRNA binding	7e-46	72
OtL008F07	FBgn0020513	ade5	-	GO:0004638=phosphoribosylaminoimidazole carboxylase activity;GO:0004639=phosphoribosylaminoimidazolesuccinocarboxamide synthase activity	4e-80	64.744
OtL008F09	FBgn0036064	Ard1	-	GO:0004596=peptide alpha-N-acetyltransferase activity	1e-14	72.727
OtL008F12	FBgn0030452	CG4330	-	GO:0005316=high affinity inorganic phosphate:sodium symporter activity	2e-08	36.458
OtL008G02	FBgn0008635	beta-coatomer protein	GO:0006890=retrograde vesicle-mediated transport, Golgi to ER	-	4e-41	47.778
OtL008G03	FBgn0039158	CG6182	-	-	4e-37	47.222
OtL008G04	FBgn0041711	yellow-e	-	-	8e-42	50.495
OtL008G05	FBgn0034059	CG8320	-	-	7e-18	51.136
OtL008G07	FBgn0014002	Protein disulfide isomerase	GO:0006457=protein folding	GO:0003756=protein disulfide isomerase activity	5e-76	62.326
OtL008G08	FBgn0037244	CG14647	-	-	2e-42	51.19
OtL008H01	FBgn0023549	Monocarboxylate transporter 1	-	GO:0008028=monocarboxylic acid transporter activity	9e-67	69.841
OtL008H03	FBgn0027342	frizzled 4	GO:0016055=Wnt receptor signaling pathway;GO:0007165=signal transduction;GO:0007163=establishment and/or maintenance of cell polarity	GO:0004888=transmembrane receptor activity;GO:0017147=Wnt-protein binding;GO:0042813=Wnt receptor activity	7e-50	50.254
OtL008H05	FBgn0002284	Proteasome 26kD subunit	GO:0006510=ATP-dependent proteolysis;GO:0006511=ubiquitin-dependent protein catabolic process	GO:0004175=endopeptidase activity	1e-58	55.612
OtL008H06	FBgn0036538	CG15715	-	-	2e-33	81.818
OtL008H07	FBgn0031799	Pez	GO:0006470=protein amino acid dephosphorylation	GO:0004725=protein tyrosine phosphatase activity;GO:0008092=cytoskeletal protein binding	6e-36	45.946
OtL008H08	FBgn0053299	CG33299	-	-	1e-11	37.931
OtL008H09	FBgn0029897	Ribosomal protein L17	GO:0006412=translation	GO:0003735=structural constituent of ribosome	2e-70	83.766
OtL009A04	FBgn0027784	Prp18	GO:0000398=nuclear mRNA splicing, via spliceosome	GO:0008266=poly(U) binding;GO:0031202=RNA splicing factor activity, transesterification mechanism	7e-43	95.082
OtL009A07	FBgn0010226	Glutathione S transferase S1	GO:0006979=response to oxidative stress	GO:0004364=glutathione transferase activity;GO:0004602=glutathione peroxidase activity	7e-45	45.918
OtL009A08	FBgn0031268	CG2813	-	-	3e-36	54.167
OtL009A09	FBgn0000579	Enolase	GO:0006096=glycolysis	GO:0004634=phosphopyruvate hydratase activity	2e-88	73.148
OtL009A11	FBgn0037270	CG9769	GO:0006413=translational initiation;GO:0035071=salivary gland cell autophagic cell death;GO:0048102=autophagic cell death	GO:0003743=translation initiation factor activity	2e-90	74.51
OtL009B01	FBgn0011288	Synapse protein 25	GO:0016081=synaptic vesicle docking during exocytosis;GO:0007269=neurotransmitter secretion;GO:0016192=vesicle-mediated transport;GO:0006893=Golgi to plasma membrane transport;GO:0007268=synaptic transmission	GO:0005483=soluble NSF attachment protein activity	2e-85	82.258
OtL009B04	FBgn0037351	Ribosomal protein L13A	GO:0006412=translation;GO:0007219=Notch signaling pathway;GO:0008407=bristle morphogenesis	GO:0003735=structural constituent of ribosome	5e-23	64
OtL009B09	FBgn0030752	CG9947	-	-	2e-85	63.306
OtL009B10	FBgn0026268	antdh	-	GO:0004090=carbonyl reductase (NADPH) activity	1e-17	39.623
OtL009B11	FBgn0038986	CG5278	-	-	2e-43	46.212
OtL009C01	FBgn0028582	liquid facets	GO:0007269=neurotransmitter secretion;GO:0048488=synaptic vesicle endocytosis;GO:0006897=endocytosis;GO:0009997=negative regulation of cardioblast cell fate specification;GO:0008593=regulation of Notch signaling pathway	-	4e-08	34.921
OtL009C06	FBgn0052576	CG32576	-	-	2e-42	72.727
OtL009C07	FBgn0010434	coracle	GO:0048598=embryonic morphogenesis;GO:0007010=cytoskeleton organization and biogenesis;GO:0007391=dorsal closure;GO:0007435=salivary gland morphogenesis;GO:0008362=chitin-based embryonic cuticle biosynthetic process;GO:0019991=septate junction assembly;GO:0009790=embryonic development;GO:0045216=intercellular junction assembly and maintenance;GO:0006612=protein targeting to membrane;GO:0007163=es…	GO:0008092=cytoskeletal protein binding	4e-07	47.059
OtL009C09	FBgn0034646	Rae1	-	-	6e-80	77.711
OtL009C10	FBgn0032883	CG9323	-	GO:0008026=ATP-dependent helicase activity;GO:0004386=helicase activity	2e-50	45.736
OtL009C12	FBgn0040871	CG12479	-	-	8e-09	58.974
OtL009D02	FBgn0043575	PGRP-SC2	GO:0006955=immune response;GO:0006952=defense response;GO:0009253=peptidoglycan catabolic process;GO:0045087=innate immune response	GO:0042834=peptidoglycan binding	7e-34	48.413
OtL009D10	FBgn0038482	CG4053	GO:0006508=proteolysis	GO:0004295=trypsin activity;GO:0004252=serine-type endopeptidase activity	2e-07	30.526
OtL009D12	FBgn0037346	extra bases	GO:0048663=neuron fate commitment;GO:0007616=long-term memory	-	1e-76	58.621
OtL009E03	FBgn0037537	CG2767	-	GO:0008106=alcohol dehydrogenase (NADP+) activity	3e-20	38.065
OtL009E05	FBgn0032812	CG10263	-	-	3e-69	84.783
OtL009E06	FBgn0037515	Serine protease 7	GO:0006952=defense response;GO:0006508=proteolysis;GO:0035006=melanization defense response;GO:0035008=positive regulation of melanization defense response	GO:0004185=serine carboxypeptidase activity;GO:0008439=monophenol monooxygenase activator activity;GO:0004295=trypsin activity;GO:0008236=serine-type peptidase activity	2e-33	35.622
OtL009E07	FBgn0016926	smell impaired 21F	GO:0042048=olfactory behavior;GO:0042221=response to chemical stimulus	-	3e-35	44.828
OtL009F07	FBgn0039427	CG5447	-	-	3e-41	65.591
OtL009F10	FBgn0019957	NADH:ubiquinone reductase 42kD subunit precursor	GO:0006118=electron transport;GO:0006120=mitochondrial electron transport, NADH to ubiquinone	GO:0008137=NADH dehydrogenase (ubiquinone) activity;GO:0003954=NADH dehydrogenase activity	3e-37	52.137
OtL009F11	FBgn0013753	Big brother	GO:0045944=positive regulation of transcription from RNA polymerase II promoter;GO:0006357=regulation of transcription from RNA polymerase II promoter	GO:0003713=transcription coactivator activity;GO:0008134=transcription factor binding;GO:0046982=protein heterodimerization activity	6e-21	90.625
OtL009G01	FBgn0031676	CG14040	-	GO:0005459=UDP-galactose transporter activity	3e-27	51.181
OtL009G02	FBgn0037955	CG6950	-	GO:0016212=kynurenine-oxoglutarate transaminase activity	9e-51	68.889
OtL009G03	FBgn0041194	Phosphoribosylamidotransferase 2	GO:0006189='de novo' IMP biosynthetic process	GO:0004044=amidophosphoribosyltransferase activity	4e-71	67.391
OtL009G04	FBgn0030318	rhomboid-4	-	GO:0008236=serine-type peptidase activity	6e-20	57.895
OtL009G06	FBgn0036769	Tetraspanin 74F	-	-	4e-45	51.471
OtL009G10	FBgn0032465	CG12404	-	-	3e-13	44.706
OtL009H01	FBgn0033874	CG6347	-	GO:0004217=cathepsin L activity	1e-16	55.172
OtL009H03	FBgn0030101	CG12118	-	-	1e-22	30.12
OtL009H05	FBgn0002563	Larval serum protein 1 beta	-	GO:0045735=nutrient reservoir activity	6e-07	65.625
OtL009H11	FBgn0035517	CG1265	-	-	2e-41	44.624
OtL010A07	FBgn0034138	Ribosomal protein S15	GO:0006412=translation	GO:0003735=structural constituent of ribosome	1e-36	72.277
OtL010A08	FBgn0010222	NAD-dependent methylenetetrahydrofolate dehydrogenase	GO:0005975=carbohydrate metabolic process;GO:0009256=10-formyltetrahydrofolate metabolic process	GO:0004477=methenyltetrahydrofolate cyclohydrolase activity;GO:0004488=methylenetetrahydrofolate dehydrogenase (NADP+) activity;GO:0000287=magnesium ion binding;GO:0004487=methylenetetrahydrofolate dehydrogenase (NAD+) activity	1e-45	45.854
OtL010B06	FBgn0013765	centrosomin	GO:0000226=microtubule cytoskeleton organization and biogenesis;GO:0007417=central nervous system development;GO:0007422=peripheral nervous system development;GO:0007494=midgut development;GO:0000280=nuclear division;GO:0007098=centrosome cycle;GO:0007017=microtubule-based process;GO:0016321=female meiosis chromosome segregation;GO:0007052=mitotic spindle organization and biogenesis	GO:0008017=microtubule binding	5e-12	35.252
OtL010B07	FBgn0041711	yellow-e	-	-	5e-33	50.382
OtL010B08	FBgn0053096	CG33096	-	-	1e-82	76.41
OtL010B09	FBgn0032237	CG5362	-	GO:0030060=L-malate dehydrogenase activity	4e-10	54
OtL010B11	FBgn0034299	CG5757	-	GO:0004798=thymidylate kinase activity	5e-35	45.522
OtL010B12	FBgn0013954	FK506-binding protein 2	GO:0006457=protein folding	GO:0003755=peptidyl-prolyl cis-trans isomerase activity;GO:0005528=FK506 binding	6e-43	84.946
OtL010C01	FBgn0037482	CG10055	-	-	9e-13	36.937
OtL010C02	FBgn0053508	pickpocket 13	-	GO:0005272=sodium channel activity	7e-34	35.749
OtL010C10	FBgn0086368	Protein O-mannosyltransferase 2	GO:0035269=protein amino acid O-linked mannosylation	GO:0004169=dolichyl-phosphate-mannose-protein mannosyltransferase activity;GO:0000030=mannosyltransferase activity	3e-28	55.046
OtL010D01	FBgn0033679	CG8888	-	GO:0016614=oxidoreductase activity, acting on CH-OH group of donors	6e-55	55.556
OtL010D02	FBgn0038037	Cyp9f2	-	GO:0009055=electron carrier activity	4e-36	41.781
OtL010D05	FBgn0001233	Heat shock protein 83	GO:0007283=spermatogenesis;GO:0006457=protein folding;GO:0009408=response to heat;GO:0008293=torso signaling pathway;GO:0008595=determination of anterior/posterior axis, embryo;GO:0007098=centrosome cycle;GO:0045187=regulation of circadian sleep/wake cycle, sleep;GO:0007465=R7 cell fate commitment;GO:0007015=actin filament organization;GO:0008360=regulation of cell shape	GO:0042623=ATPase activity, coupled	1e-57	90.984
OtL010D06	FBgn0037323	CG2663	-	GO:0008431=vitamin E binding	2e-17	38.776
OtL010D09	FBgn0033869	Cuticular protein 50Cb	-	GO:0005214=structural constituent of chitin-based cuticle	3e-20	60.563
OtL010D11	FBgn0032600	CG17912	-	-	4e-35	92.188
OtL010E02	FBgn0031260	Signal peptide protease	GO:0007424=open tracheal system development	GO:0042499=signal peptide peptidase activity	2e-44	59.42
OtL010E04	FBgn0037346	extra bases	GO:0048663=neuron fate commitment;GO:0007616=long-term memory	-	5e-36	62.5
OtL010E05	FBgn0024846	p38b	GO:0000165=MAPKKK cascade;GO:0006950=response to stress;GO:0006955=immune response;GO:0045088=regulation of innate immune response;GO:0007179=transforming growth factor beta receptor signaling pathway;GO:0007476=imaginal disc-derived wing morphogenesis;GO:0030510=regulation of BMP signaling pathway;GO:0006468=protein amino acid phosphorylation;GO:0006952=defense response	GO:0004674=protein serine/threonine kinase activity;GO:0008339=MP kinase activity;GO:0004707=MAP kinase activity;GO:0016909=SAP kinase activity	2e-47	64.789
OtL010E07	FBgn0001280	janus A	GO:0007548=sex differentiation	-	4e-16	56.863
OtL010E08	FBgn0014868	Oligosaccharyltransferase 48kD subunit	GO:0006487=protein amino acid N-linked glycosylation	GO:0004579=dolichyl-diphosphooligosaccharide-protein glycotransferase activity	9e-71	64.433
OtL010E10	FBgn0038200	CG9920	GO:0006457=protein folding;GO:0006458='de novo' protein folding	GO:0051082=unfolded protein binding	2e-14	45.882
OtL010E12	FBgn0053116	CG33116	-	GO:0008414=CDP-alcohol phosphotransferase activity	8e-54	57.862
OtL010F07	FBgn0021895	yantar	GO:0042386=hemocyte differentiation;GO:0030097=hemopoiesis	GO:0003729=mRNA binding	4e-25	70.423
OtL010G02	FBgn0036135	mitochondrial ribosomal protein L2	GO:0006412=translation	GO:0003735=structural constituent of ribosome	1e-33	43.275
OtL010G03	FBgn0002641	maroon-like	GO:0006727=ommochrome biosynthetic process;GO:0006777=Mo-molybdopterin cofactor biosynthetic process;GO:0043545=molybdopterin cofactor metabolic process	GO:0008265=Mo-molybdopterin cofactor sulfurase activity	7e-24	38
OtL010G04	FBgn0030894	CG7192	-	-	1e-46	54.839
OtL010G05	FBgn0052209	serpentine	GO:0007424=open tracheal system development;GO:0035159=regulation of tube length, open tracheal system	GO:0004099=chitin deacetylase activity;GO:0008061=chitin binding	3e-58	91.509
OtL010G07	FBgn0023495	Lip3	-	GO:0004806=triacylglycerol lipase activity;GO:0016298=lipase activity	4e-43	54.11
OtL010G09	FBgn0030136	Ribosomal protein S28b	-	GO:0003735=structural constituent of ribosome	1e-16	93.333
OtL010G10	FBgn0041711	yellow-e	-	-	8e-38	47.59
OtL010G12	FBgn0037339	Pi4KIIalpha	GO:0046854=phosphoinositide phosphorylation	GO:0004430=1-phosphatidylinositol 4-kinase activity	9e-18	80.702
OtL010H06	FBgn0003274	Ribosomal protein LP2	GO:0006412=translation;GO:0006414=translational elongation	GO:0003735=structural constituent of ribosome	2e-19	69.697
OtL010H11	FBgn0013307	Ornithine decarboxylase 1	GO:0006596=polyamine biosynthetic process	GO:0004586=ornithine decarboxylase activity	1e-44	53.75
OtL010H12	FBgn0052068	CG32068	-	-	2e-59	55.782
OtL011A01	FBgn0031918	CG6055	-	-	6e-31	86.154
OtL011A02	FBgn0030060	CG2004	-	-	3e-25	38.75
OtL011A06	FBgn0037880	CG17726	-	-	4e-40	54.887
OtL011A08	FBgn0034406	Juvenile hormone epoxide hydrolase 3	GO:0006719=juvenile hormone catabolic process	GO:0004301=epoxide hydrolase activity;GO:0008096=juvenile hormone epoxide hydrolase activity	3e-31	44.138
OtL011A10	FBgn0038467	CG3590	-	GO:0004018=adenylosuccinate lyase activity	9e-75	58.091
OtL011A11	FBgn0032599	CG13277	GO:0000398=nuclear mRNA splicing, via spliceosome	-	8e-42	83
OtL011A12	FBgn0033089	CG17266	GO:0000398=nuclear mRNA splicing, via spliceosome	GO:0003755=peptidyl-prolyl cis-trans isomerase activity	2e-91	83.696
OtL011B03	FBgn0052230	CG32230	GO:0006120=mitochondrial electron transport, NADH to ubiquinone	GO:0003954=NADH dehydrogenase activity	5e-20	50.505
OtL011B09	FBgn0020367	Vha68-2	-	GO:0008553=hydrogen-exporting ATPase activity, phosphorylative mechanism	3e-57	85.039
OtL011C04	FBgn0029114	Tollo	GO:0006952=defense response;GO:0007165=signal transduction	GO:0004888=transmembrane receptor activity	6e-07	37.288
OtL011C05	FBgn0024183	vasa intronic gene	-	GO:0003729=mRNA binding	2e-09	71.053
OtL011C06	FBgn0000339	cornichon	GO:0007350=blastoderm segmentation;GO:0008298=intracellular mRNA localization;GO:0009952=anterior/posterior pattern formation;GO:0009953=dorsal/ventral pattern formation;GO:0030722=establishment of oocyte nucleus localization during oocyte axis determination;GO:0045450=bicoid mRNA localization;GO:0045451=pole plasm oskar mRNA localization;GO:0007310=oocyte dorsal/ventral axis determination;GO:000…	GO:0005515=protein binding	6e-52	66.964
OtL011C07	FBgn0004511	dusky	GO:0007622=rhythmic behavior;GO:0007623=circadian rhythm;GO:0007476=imaginal disc-derived wing morphogenesis;GO:0000902=cell morphogenesis	GO:0005214=structural constituent of chitin-based cuticle	4e-15	50
OtL011C08	FBgn0038878	CG3301	-	GO:0016616=oxidoreductase activity, acting on the CH-OH group of donors, NAD or NADP as acceptor	1e-12	63.889
OtL011C09	FBgn0022787	Helicase 89B	GO:0019730=antimicrobial humoral response;GO:0006963=positive regulation of antibacterial peptide biosynthetic process;GO:0008063=Toll signaling pathway;GO:0045087=innate immune response	GO:0004003=ATP-dependent DNA helicase activity;GO:0004386=helicase activity	4e-12	59.259
OtL011C10	FBgn0032986	CG3262	-	GO:0000166=nucleotide binding	1e-36	46.104
OtL011D02	FBgn0035444	CG12012	-	-	1e-16	73.469
OtL011D05	FBgn0032601	yellow-b	-	-	3e-63	54.902
OtL011D07	FBgn0038485	CG5255	GO:0006508=proteolysis	GO:0004295=trypsin activity;GO:0004252=serine-type endopeptidase activity	2e-24	34.641
OtL011D08	FBgn0036372	CG10083	GO:0016477=cell migration	GO:0003779=actin binding	5e-21	72.881
OtL011D10	FBgn0024183	vasa intronic gene	-	GO:0003729=mRNA binding	2e-07	43.636
OtL011D11	FBgn0003977	virilizer	GO:0007539=primary sex determination, soma;GO:0007530=sex determination;GO:0007549=dosage compensation;GO:0048024=regulation of nuclear mRNA splicing, via spliceosome	GO:0003676=nucleic acid binding	2e-42	63.889
OtL011E03	FBgn0037092	M6	-	-	3e-61	58.549
OtL011E04	FBgn0035622	CG10590	-	-	5e-54	69.565
OtL011E05	FBgn0086676	spinster	GO:0007422=peripheral nervous system development;GO:0035193=larval central nervous system remodeling;GO:0043067=regulation of programmed cell death;GO:0045477=regulation of nurse cell apoptosis;GO:0045924=regulation of female receptivity;GO:0007619=courtship behavior;GO:0012501=programmed cell death;GO:0008582=regulation of synaptic growth at neuromuscular junction;GO:0006897=endocytosis;GO:00083…	-	5e-21	63.636
OtL011E07	FBgn0044826	Pak3	GO:0006468=protein amino acid phosphorylation;GO:0007015=actin filament organization	GO:0004702=receptor signaling protein serine/threonine kinase activity	5e-68	72.566
OtL011E10	FBgn0001092	Glyceraldehyde 3 phosphate dehydrogenase 2	GO:0006096=glycolysis	GO:0004365=glyceraldehyde-3-phosphate dehydrogenase (phosphorylating) activity	2e-80	81.356
OtL011E11	FBgn0030788	CG4756	-	GO:0003714=transcription corepressor activity	4e-46	55.944
OtL011E12	FBgn0027329	lethal (1) G0022	GO:0006457=protein folding	GO:0042623=ATPase activity, coupled;GO:0051082=unfolded protein binding	5e-39	64.957
OtL011F01	FBgn0021895	yantar	GO:0042386=hemocyte differentiation;GO:0030097=hemopoiesis	GO:0003729=mRNA binding	7e-14	63.462
OtL011F04	FBgn0034091	mrj	-	-	5e-23	47.682
OtL011F06	FBgn0024509	sec13	GO:0006900=membrane budding;GO:0008363=larval chitin-based cuticle development;GO:0035293=chitin-based larval cuticle pattern formation	-	7e-45	56.604
OtL011F11	FBgn0020626	Oxysterol binding protein	-	GO:0008142=oxysterol binding	1e-14	36.364
OtL011G02	FBgn0040890	CG14199	-	-	2e-15	63.043
OtL011H01	FBgn0086348	-	GO:0006726=eye pigment biosynthetic process;GO:0006728=pteridine biosynthetic process	GO:0004734=pyrimidodiazepine synthase activity;GO:0004364=glutathione transferase activity;GO:0016782=transferase activity, transferring sulfur-containing groups;GO:0045174=glutathione dehydrogenase (ascorbate) activity	1e-30	36.306
OtL011H02	FBgn0027501	-	-	-	1e-70	60.274
OtL011H06	FBgn0035715	CG10103	-	-	2e-59	68
OtL011H09	FBgn0085469	-	-	-	2e-40	74.699
OtL011H11	FBgn0024897	b6	-	GO:0008030=neuronal pentraxin receptor activity	3e-11	33.058
OtL011H12	FBgn0037313	CG1161	-	-	4e-34	38.095
OtL012A02	FBgn0015338	CG5861	-	-	4e-64	63.298
OtL012A08	FBgn0015283	Proteasome 54kD subunit	GO:0006511=ubiquitin-dependent protein catabolic process;GO:0006508=proteolysis;GO:0007059=chromosome segregation	GO:0004175=endopeptidase activity	4e-60	65.922
OtL012A11	FBgn0053181	CG33181	-	-	3e-24	50.45
OtL012A12	FBgn0039620	CG1443	-	-	6e-52	39.916
OtL012B05	FBgn0035187	Tryptophan hydroxylase	GO:0006568=tryptophan metabolic process;GO:0042427=serotonin biosynthetic process;GO:0045187=regulation of circadian sleep/wake cycle, sleep	GO:0004510=tryptophan 5-monooxygenase activity;GO:0004505=phenylalanine 4-monooxygenase activity	1e-17	64.516
OtL012B11	FBgn0039993	CG17691	GO:0046949=acyl-CoA biosynthetic process	GO:0003863=3-methyl-2-oxobutanoate dehydrogenase (2-methylpropanoyl-transferring) activity	2e-68	61.187
OtL012B12	FBgn0031054	CG14216	-	-	8e-54	64.286
OtL012C01	FBgn0031877	CG10399	GO:0006551=leucine metabolic process	GO:0004419=hydroxymethylglutaryl-CoA lyase activity	1e-46	54.749
OtL012C07	FBgn0052529	CG32529	-	-	2e-38	72.632
OtL012C09	FBgn0021765	scully	GO:0006631=fatty acid metabolic process;GO:0006637=acyl-CoA metabolic process;GO:0008202=steroid metabolic process;GO:0008205=ecdysone metabolic process;GO:0008209=androgen metabolic process;GO:0008210=estrogen metabolic process	GO:0003857=3-hydroxyacyl-CoA dehydrogenase activity;GO:0004303=estradiol 17-beta-dehydrogenase activity;GO:0016229=steroid dehydrogenase activity;GO:0018454=acetoacetyl-CoA reductase activity;GO:0047022=7-beta-hydroxysteroid dehydrogenase (NADP+) activity;GO:0047035=3-alpha(17-beta)-hydroxysteroid dehydrogenase (NAD+) activity;GO:0050327=testosterone 17-beta-dehydrogenase activity	1e-23	63.218
OtL012C10	FBgn0022770	Peritrophin A	-	GO:0016490=structural constituent of peritrophic membrane;GO:0008061=chitin binding	8e-79	70.95
OtL012D01	FBgn0004210	puckered	GO:0007391=dorsal closure;GO:0008544=epidermis development;GO:0007422=peripheral nervous system development;GO:0007254=JNK cascade;GO:0007396=suture of dorsal opening;GO:0006470=protein amino acid dephosphorylation;GO:0030036=actin cytoskeleton organization and biogenesis;GO:0030707=ovarian follicle cell development (sensu Insecta);GO:0046329=negative regulation of JNK cascade;GO:0046843=dorsal a…	GO:0017017=MAP kinase phosphatase activity;GO:0004721=phosphoprotein phosphatase activity;GO:0004725=protein tyrosine phosphatase activity;GO:0008138=protein tyrosine/serine/threonine phosphatase activity;GO:0008579=JUN kinase phosphatase activity	1e-28	39.691
OtL012D02	FBgn0015351	CG14906	-	-	3e-09	41.558
OtL012D03	FBgn0011016	Signal sequence receptor beta	GO:0006621=protein retention in ER	GO:0005048=signal sequence binding	5e-63	60.209
OtL012D07	FBgn0032346	Csl4	GO:0006397=mRNA processing	GO:0000175=3'-5'-exoribonuclease activity	4e-50	49.239
OtL012D08	FBgn0032287	CG6415	GO:0006546=glycine catabolic process	GO:0004047=aminomethyltransferase activity	2e-61	50.628
OtL012D09	FBgn0031676	CG14040	-	GO:0005459=UDP-galactose transporter activity	8e-41	40.936
OtL012E03	FBgn0030234	CG15211	-	-	5e-23	45.161
OtL012E04	FBgn0000259	Casein kinase II beta subunit	GO:0006468=protein amino acid phosphorylation;GO:0016319=mushroom body development;GO:0007622=rhythmic behavior;GO:0008062=eclosion rhythm;GO:0007623=circadian rhythm	GO:0004680=casein kinase activity;GO:0004682=protein kinase CK2 activity;GO:0008605=protein kinase CK2 regulator activity;GO:0004672=protein kinase activity	1e-67	88.462
OtL012E11	FBgn0029983	CG1530	-	-	1e-34	50.847
OtL012E12	FBgn0028692	Rpn2	GO:0006508=proteolysis	GO:0004175=endopeptidase activity	5e-84	66.667
OtL012F01	FBgn0033160	CG11107	GO:0000398=nuclear mRNA splicing, via spliceosome	GO:0008026=ATP-dependent helicase activity;GO:0003724=RNA helicase activity;GO:0004004=ATP-dependent RNA helicase activity;GO:0031202=RNA splicing factor activity, transesterification mechanism	2e-67	85.714
OtL012F02	FBgn0004644	hedgehog	GO:0007458=progression of morphogenetic furrow during compound eye morphogenesis;GO:0035224=genital disc anterior/posterior pattern formation;GO:0007224=smoothened signaling pathway;GO:0016540=protein autoprocessing;GO:0007506=gonadal mesoderm development;GO:0008354=germ cell migration;GO:0007228=activation of hh target transcription factor;GO:0030908=protein splicing;GO:0045880=positive regulati…	GO:0005113=patched binding;GO:0004197=cysteine-type endopeptidase activity;GO:0004871=signal transducer activity;GO:0016015=morphogen activity;GO:0004175=endopeptidase activity;GO:0043498=cell surface binding	4e-31	36.522
OtL012F04	FBgn0051683	CG31683	-	GO:0004620=phospholipase activity	8e-75	57.273
OtL012F05	FBgn0015316	Trypsin 29F	GO:0006508=proteolysis	GO:0004295=trypsin activity	7e-51	44.749
OtL012F06	FBgn0002622	Ribosomal protein S3	GO:0006281=DNA repair;GO:0006412=translation;GO:0043524=negative regulation of neuron apoptosis	GO:0003906=DNA-(apurinic or apyrimidinic site) lyase activity;GO:0008534=oxidized purine base lesion DNA N-glycosylase activity;GO:0003735=structural constituent of ribosome	1e-105	87.383
OtL012F07	FBgn0031146	CG15449	-	-	3e-17	38.017
OtL012F11	FBgn0013576	l(3)82Fd	-	-	3e-50	68.504
OtL012G01	FBgn0024733	Qm	GO:0006412=translation	GO:0003735=structural constituent of ribosome	1e-116	83.761
OtL012G03	FBgn0035226	Puromycin sensitive aminopeptidase	-	GO:0016285=cytosol alanyl aminopeptidase activity	3e-45	48.387
OtL012G05	FBgn0004838	Heterogeneous nuclear ribonucleoprotein at 27C	GO:0006397=mRNA processing;GO:0007319=negative regulation of oskar mRNA translation;GO:0007317=regulation of pole plasm oskar mRNA localization;GO:0045451=pole plasm oskar mRNA localization;GO:0048024=regulation of nuclear mRNA splicing, via spliceosome	GO:0003697=single-stranded DNA binding;GO:0003729=mRNA binding;GO:0048027=mRNA 5'-UTR binding;GO:0003730=mRNA 3'-UTR binding	6e-52	86.111
OtL012G09	FBgn0035430	CG12009	-	-	1e-39	66.972
OtL012H02	FBgn0033571	Rpb5	GO:0006366=transcription from RNA polymerase II promoter	GO:0003899=DNA-directed RNA polymerase activity	1e-92	86.772
OtL012H05	FBgn0039993	CG17691	GO:0046949=acyl-CoA biosynthetic process	GO:0003863=3-methyl-2-oxobutanoate dehydrogenase (2-methylpropanoyl-transferring) activity	2e-63	57.399
OtL012H06	FBgn0004897	forkhead domain 96Ca	GO:0009790=embryonic development	GO:0003700=transcription factor activity	3e-55	62.048
OtL012H07	FBgn0000146	aubergine	GO:0046843=dorsal appendage formation;GO:0007282=cystoblast division;GO:0017145=stem cell division;GO:0046011=regulation of oskar mRNA translation;GO:0046012=positive regulation of oskar mRNA translation;GO:0006446=regulation of translational initiation;GO:0007279=pole cell formation;GO:0030717=karyosome formation;GO:0046594=maintenance of pole plasm mRNA localization;GO:0001556=oocyte maturation…	-	2e-45	48.352
OtL012H10	FBgn0050382	CG30382	-	GO:0004175=endopeptidase activity	9e-79	68.9
OtL012H12	FBgn0033663	ERp60	GO:0006457=protein folding	GO:0003756=protein disulfide isomerase activity	8e-92	72.642
OtL013A01	FBgn0034543	CG30152	-	-	1e-54	74.809
OtL013A03	FBgn0036618	Cuticular protein 72Eb	-	GO:0005214=structural constituent of chitin-based cuticle	2e-17	34.946
OtL013A09	FBgn0028399	TMS1	-	-	2e-36	41.436
OtL013A10	FBgn0011672	Malvolio	-	-	1e-43	59.333
OtL013A12	FBgn0025639	Suv4-20	GO:0016571=histone methylation;GO:0040029=regulation of gene expression, epigenetic	GO:0042799=histone lysine N-methyltransferase activity (H4-K20 specific)	8e-81	67.281
OtL013B08	FBgn0037146	CG7470	GO:0006561=proline biosynthetic process	GO:0004349=glutamate 5-kinase activity;GO:0004350=glutamate-5-semialdehyde dehydrogenase activity;GO:0017084=delta1-pyrroline-5-carboxylate synthetase activity	1e-38	68.254
OtL013B09	FBgn0000299	Collagen type IV	GO:0007391=dorsal closure	-	7e-81	65.174
OtL013B12	FBgn0036831	CG6839	-	-	3e-18	32.275
OtL013C01	FBgn0064122	CG33691	-	-	4e-07	52.727
OtL013C03	FBgn0032010	CG8086	-	-	5e-38	49.383
OtL013C04	FBgn0003415	skuld	GO:0006367=transcription initiation from RNA polymerase II promoter;GO:0009790=embryonic development;GO:0045165=cell fate commitment;GO:0045498=sex comb development;GO:0006366=transcription from RNA polymerase II promoter	GO:0016455=RNA polymerase II transcription mediator activity;GO:0004252=serine-type endopeptidase activity	2e-16	58.571
OtL013C06	FBgn0026268	antdh	-	GO:0004090=carbonyl reductase (NADPH) activity	7e-29	43.243
OtL013C07	FBgn0053303	CG33303	-	GO:0004579=dolichyl-diphosphooligosaccharide-protein glycotransferase activity	5e-66	52.133
OtL013C09	FBgn0021765	scully	GO:0006631=fatty acid metabolic process;GO:0006637=acyl-CoA metabolic process;GO:0008202=steroid metabolic process;GO:0008205=ecdysone metabolic process;GO:0008209=androgen metabolic process;GO:0008210=estrogen metabolic process	GO:0003857=3-hydroxyacyl-CoA dehydrogenase activity;GO:0004303=estradiol 17-beta-dehydrogenase activity;GO:0016229=steroid dehydrogenase activity;GO:0018454=acetoacetyl-CoA reductase activity;GO:0047022=7-beta-hydroxysteroid dehydrogenase (NADP+) activity;GO:0047035=3-alpha(17-beta)-hydroxysteroid dehydrogenase (NAD+) activity;GO:0050327=testosterone 17-beta-dehydrogenase activity	6e-72	65.842
OtL013C11	FBgn0036289	CG10657	-	GO:0016918=retinal binding	1e-56	59.195
OtL013D02	FBgn0004028	wings up A	GO:0007519=striated muscle development;GO:0007399=nervous system development;GO:0007517=muscle development;GO:0030239=myofibril assembly;GO:0045214=sarcomere organization;GO:0007507=heart development;GO:0048738=cardiac muscle development	GO:0003779=actin binding;GO:0005523=tropomyosin binding	2e-46	57.396
OtL013D08	FBgn0032261	CG6094	-	-	4e-15	45.07
OtL013D11	FBgn0051460	CG31460	-	-	3e-22	39.098
OtL013E05	FBgn0039909	CG1970	GO:0006120=mitochondrial electron transport, NADH to ubiquinone	GO:0003954=NADH dehydrogenase activity;GO:0008137=NADH dehydrogenase (ubiquinone) activity	1e-119	89.732
OtL013E06	FBgn0051122	CG31122	-	-	2e-35	47.552
OtL013E07	FBgn0031459	CG2862	-	GO:0008252=nucleotidase activity	2e-37	55.814
OtL013E12	FBgn0017545	Ribosomal protein S3A	GO:0006412=translation	GO:0003735=structural constituent of ribosome	8e-83	75
OtL013F01	FBgn0036732	Organic anion transporting polypeptide 74D	GO:0015711=organic anion transport	GO:0015347=sodium-independent organic anion transporter activity;GO:0008514=organic anion transporter activity	2e-10	52.308
OtL013F02	FBgn0033189	Cyt-b5	GO:0006118=electron transport	GO:0009055=electron carrier activity	9e-36	59.091
OtL013F03	FBgn0032292	CG6750	-	-	2e-40	53.521
OtL013F04	FBgn0010078	Ribosomal protein L23	GO:0006412=translation	GO:0003735=structural constituent of ribosome	8e-70	91.429
OtL013F06	FBgn0034350	CG5189	-	-	6e-39	59.091
OtL013F08	FBgn0031263	CG2789	-	GO:0008503=benzodiazepine receptor activity	4e-26	42.149
OtL013F09	FBgn0028429	Inhibitor-2	GO:0035308=negative regulation of protein amino acid dephosphorylation	GO:0004864=protein phosphatase inhibitor activity	4e-16	40
OtL013F10	FBgn0032021	CG7781	-	-	1e-22	47.917
OtL013G02	FBgn0010226	Glutathione S transferase S1	GO:0006979=response to oxidative stress	GO:0004364=glutathione transferase activity;GO:0004602=glutathione peroxidase activity	1e-53	48.98
OtL013G06	FBgn0037917	whacked	GO:0007430=terminal branching, open tracheal system	GO:0005097=Rab GTPase activator activity	4e-20	38.889
OtL013G09	FBgn0003462	Superoxide dismutase	GO:0019430=removal of superoxide radicals;GO:0008340=determination of adult life span;GO:0006801=superoxide metabolic process;GO:0007568=aging	GO:0004785=copper, zinc superoxide dismutase activity;GO:0016209=antioxidant activity	3e-61	68.831
OtL013G10	FBgn0035510	Cuticular protein 64Aa	-	GO:0008010=structural constituent of chitin-based larval cuticle;GO:0005214=structural constituent of chitin-based cuticle	7e-27	49.587
OtL013G11	FBgn0031992	CG8498	GO:0042049=cell acyl-CoA homeostasis	GO:0000062=acyl-CoA binding	1e-27	64.286
OtL013H02	FBgn0032350	CG6287	-	GO:0004617=phosphoglycerate dehydrogenase activity	2e-76	64.904
OtL013H05	FBgn0035289	CG12026	-	-	2e-46	49.451
OtL013H08	FBgn0030850	CG8408	-	-	7e-31	61.29
OtL013H09	FBgn0035510	Cuticular protein 64Aa	-	GO:0008010=structural constituent of chitin-based larval cuticle;GO:0005214=structural constituent of chitin-based cuticle	8e-24	60.87
OtL013H10	FBgn0036111	Aps	-	GO:0008486=diphosphoinositol-polyphosphate diphosphatase activity	7e-23	75.41
OtL013H11	FBgn0033264	CG2158	-	-	2e-30	57.018
OtL013H12	FBgn0015276	Protein-L-isoaspartate (D-aspartate) O-methyltransferase	GO:0030091=protein repair;GO:0006464=protein modification process	GO:0004719=protein-L-isoaspartate (D-aspartate) O-methyltransferase activity	5e-62	58.173
OtL014A01	FBgn0038515	CG5823	-	GO:0004842=ubiquitin-protein ligase activity	1e-08	40.984
OtL014A03	FBgn0029863	CG3823	-	GO:0008431=vitamin E binding	3e-25	38.406
OtL014B03	FBgn0036921	RhoGDI	-	GO:0005094=Rho GDP-dissociation inhibitor activity	3e-62	67.059
OtL014B08	FBgn0030992	CG33253	-	-	5e-51	66.452
OtL014B09	FBgn0026567	Spase 18/21-subunit	GO:0006465=signal peptide processing	GO:0009003=signal peptidase activity	7e-73	87.313
OtL014B12	FBgn0032833	CG10664	GO:0006123=mitochondrial electron transport, cytochrome c to oxygen	GO:0004129=cytochrome-c oxidase activity	5e-42	48.315
OtL014C09	FBgn0013305	N-methyl-D-aspartate receptor-associated protein	-	GO:0004972=N-methyl-D-aspartate selective glutamate receptor activity	4e-21	33.333
OtL014C11	FBgn0040493	granny smith	-	GO:0004178=leucyl aminopeptidase activity;GO:0004177=aminopeptidase activity	3e-51	48.43
OtL014C12	FBgn0052791	CG32791	-	-	2e-53	58.333
OtL014D01	FBgn0035499	Chd64	GO:0006939=smooth muscle contraction	GO:0003779=actin binding	2e-59	78.125
OtL014D02	FBgn0036511	CG6498	GO:0006468=protein amino acid phosphorylation	GO:0004674=protein serine/threonine kinase activity	5e-21	64.179
OtL014D03	FBgn0015316	Trypsin 29F	GO:0006508=proteolysis	GO:0004295=trypsin activity	1e-38	47.159
OtL014D09	FBgn0028696	Ribosomal protein L37A	GO:0006412=translation	GO:0003735=structural constituent of ribosome	9e-22	91.837
OtL014E02	FBgn0034181	CG8963	GO:0042048=olfactory behavior	-	4e-15	38.202
OtL014E05	FBgn0025637	skpA	GO:0030261=chromosome condensation;GO:0042023=DNA endoreduplication;GO:0045931=positive regulation of progression through mitotic cell cycle;GO:0051298=centrosome duplication	-	3e-59	71.852
OtL014E07	FBgn0039161	CG13606	-	-	2e-11	61.538
OtL014E10	FBgn0001218	Heat shock protein cognate 3	GO:0009408=response to heat;GO:0030431=sleep;GO:0016246=RNA interference	GO:0016887=ATPase activity	3e-78	83.908
OtL014E11	FBgn0086676	spinster	GO:0007422=peripheral nervous system development;GO:0035193=larval central nervous system remodeling;GO:0043067=regulation of programmed cell death;GO:0045477=regulation of nurse cell apoptosis;GO:0045924=regulation of female receptivity;GO:0007619=courtship behavior;GO:0012501=programmed cell death;GO:0008582=regulation of synaptic growth at neuromuscular junction;GO:0006897=endocytosis;GO:00083…	-	5e-12	54.717
OtL014E12	FBgn0003151	Proteasome 35kD subunit	GO:0006510=ATP-dependent proteolysis;GO:0006511=ubiquitin-dependent protein catabolic process	GO:0004175=endopeptidase activity	6e-75	71.277
OtL014F04	FBgn0025692	CG3814	-	GO:0004972=N-methyl-D-aspartate selective glutamate receptor activity	6e-14	51.724
OtL014F09	FBgn0036064	Ard1	-	GO:0004596=peptide alpha-N-acetyltransferase activity	2e-58	84.921
OtL014F10	FBgn0004856	Bx42	GO:0001700=embryonic development via the syncytial blastoderm;GO:0035214=eye-antennal disc development	-	2e-45	60.8
OtL014F11	FBgn0033468	CG1418	-	GO:0017137=Rab GTPase binding	3e-34	43.137
OtL014G01	FBgn0013305	N-methyl-D-aspartate receptor-associated protein	-	GO:0004972=N-methyl-D-aspartate selective glutamate receptor activity	2e-24	32.919
OtL014G02	FBgn0027101	Dyrk3	GO:0006468=protein amino acid phosphorylation	GO:0004674=protein serine/threonine kinase activity	2e-07	57.143
OtL014G12	FBgn0013954	FK506-binding protein 2	GO:0006457=protein folding	GO:0003755=peptidyl-prolyl cis-trans isomerase activity;GO:0005528=FK506 binding	2e-48	81.481
OtL014H03	FBgn0041710	yellow-f	GO:0002165=instar larval or pupal development;GO:0042435=indole derivative biosynthetic process;GO:0006583=melanin biosynthetic process from tyrosine;GO:0048066=pigmentation during development	GO:0004167=dopachrome isomerase activity	2e-32	44.966
OtL014H05	FBgn0036599	CG13044	-	-	1e-07	35.185
OtL014H06	FBgn0033961	CG12859	GO:0006120=mitochondrial electron transport, NADH to ubiquinone	GO:0003954=NADH dehydrogenase activity	5e-21	45
OtL014H08	FBgn0023174	Proteasome beta2 subunit	-	GO:0004175=endopeptidase activity	1e-59	71.223
OtL014H10	FBgn0030398	Cuticular protein 11B	-	GO:0008010=structural constituent of chitin-based larval cuticle;GO:0005214=structural constituent of chitin-based cuticle	2e-19	31.731
OtL014H11	FBgn0037094	CG7611	-	-	2e-39	51.316
OtL015A02	FBgn0036366	CG10133	-	GO:0004623=phospholipase A2 activity	8e-48	45.933
OtL015A06	FBgn0031245	CG3625	-	-	9e-19	31.214
OtL015A07	FBgn0004404	Ribosomal protein S14b	GO:0006412=translation	GO:0003735=structural constituent of ribosome	7e-60	84.286
OtL015A09	FBgn0020623	Peptidyl-alpha-hydroxyglycine-alpha-amidating lyase	GO:0044237=cellular metabolic process	GO:0004598=peptidylamidoglycolate lyase activity	8e-35	60
OtL015A10	FBgn0051876	Cuticular protein 30F	-	GO:0008011=structural constituent of pupal chitin-based cuticle;GO:0005214=structural constituent of chitin-based cuticle	8e-14	62.5
OtL015A11	FBgn0028938	CG16886	-	-	2e-13	41.667
OtL015A12	FBgn0051997	CG31997	-	-	3e-48	68.217
OtL015B01	FBgn0030341	p24-related-1	GO:0006892=post-Golgi vesicle-mediated transport	-	4e-63	63.905
OtL015B04	FBgn0030932	CG6461	-	GO:0003840=gamma-glutamyltransferase activity	7e-58	50.661
OtL015B05	FBgn0028694	Rpn11	GO:0006508=proteolysis;GO:0009987=cellular process	GO:0004175=endopeptidase activity	1e-84	96.835
OtL015B07	FBgn0030082	HP1b	-	GO:0003682=chromatin binding	6e-38	51.333
OtL015C02	FBgn0038294	Zeelin1	GO:0030241=muscle thick filament assembly	-	3e-19	54.545
OtL015C03	FBgn0002563	Larval serum protein 1 beta	-	GO:0045735=nutrient reservoir activity	1e-16	31.405
OtL015C04	FBgn0027600	obstructor-B	-	GO:0016490=structural constituent of peritrophic membrane;GO:0008061=chitin binding	2e-73	60.127
OtL015C05	FBgn0010409	Ribosomal protein L18A	GO:0006412=translation	GO:0003735=structural constituent of ribosome	2e-61	74.483
OtL015C06	FBgn0003887	beta-Tubulin at 56D	GO:0007017=microtubule-based process;GO:0016203=muscle attachment	GO:0005200=structural constituent of cytoskeleton;GO:0005525=GTP binding	8e-50	79.57
OtL015C09	FBgn0033688	prp8	GO:0000398=nuclear mRNA splicing, via spliceosome	GO:0031202=RNA splicing factor activity, transesterification mechanism	1e-120	96.413
OtL015C11	FBgn0032170	CG4658	-	-	8e-53	66.429
OtL015D02	FBgn0030039	CG12123	-	-	1e-34	45.223
OtL015D04	FBgn0031957	CG14534	-	-	6e-35	68.807
OtL015D09	FBgn0003942	Ribosomal protein S27A	GO:0006464=protein modification process;GO:0006511=ubiquitin-dependent protein catabolic process;GO:0006512=ubiquitin cycle;GO:0006412=translation;GO:0006325=establishment and/or maintenance of chromatin architecture;GO:0006355=regulation of transcription, DNA-dependent;GO:0006510=ATP-dependent proteolysis;GO:0006950=response to stress;GO:0042254=ribosome biogenesis and assembly	GO:0005515=protein binding;GO:0003735=structural constituent of ribosome	2e-62	75
OtL015D12	FBgn0000313	chaoptic	GO:0007156=homophilic cell adhesion;GO:0042051=compound eye photoreceptor development;GO:0042052=rhabdomere development	-	3e-13	31.884
OtL015E02	FBgn0036546	CG17033	-	-	8e-47	75.926
OtL015E03	FBgn0004370	Protein tyrosine phosphatase 10D	GO:0006470=protein amino acid dephosphorylation	GO:0005001=transmembrane receptor protein tyrosine phosphatase activity;GO:0004725=protein tyrosine phosphatase activity;GO:0004728=receptor signaling protein tyrosine phosphatase activity;GO:0004721=phosphoprotein phosphatase activity	2e-69	77.778
OtL015E04	FBgn0015299	Single stranded-binding protein c31A	GO:0006357=regulation of transcription from RNA polymerase II promoter	GO:0003697=single-stranded DNA binding;GO:0003713=transcription coactivator activity	4e-09	44.444
OtL015E07	FBgn0035670	CG10472	GO:0006508=proteolysis	GO:0004263=chymotrypsin activity	2e-34	36.53
OtL015E09	FBgn0038774	CG5023	-	GO:0003779=actin binding	1e-78	79.882
OtL015E10	FBgn0036761	Mediator complex subunit 19	-	-	4e-43	53.143
OtL015E11	FBgn0038149	CG9796	-	-	2e-22	34.503
OtL015F02	FBgn0036424	CG9598	-	-	2e-06	31.707
OtL015F03	FBgn0015610	Chromatin assembly factor 1 subunit	GO:0016584=nucleosome spacing;GO:0006281=DNA repair;GO:0006334=nucleosome assembly;GO:0016573=histone acetylation;GO:0042766=nucleosome mobilization;GO:0006335=DNA replication-dependent nucleosome assembly;GO:0006350=transcription;GO:0016571=histone methylation;GO:0007307=eggshell chorion gene amplification;GO:0000910=cytokinesis;GO:0000122=negative regulation of transcription from RNA polymerase…	GO:0042826=histone deacetylase binding;GO:0042393=histone binding;GO:0035035=histone acetyltransferase binding;GO:0003682=chromatin binding;GO:0046974=histone lysine N-methyltransferase activity (H3-K9 specific);GO:0046976=histone lysine N-methyltransferase activity (H3-K27 specific)	2e-93	85.263
OtL015F04	FBgn0083986	CG34150	-	-	7e-15	45.833
OtL015F05	FBgn0011260	Sema-2a	GO:0007629=flight behavior;GO:0007632=visual behavior;GO:0030534=adult behavior;GO:0042756=drinking behavior;GO:0007411=axon guidance;GO:0016201=synaptic target inhibition;GO:0007431=salivary gland development	-	4e-94	71.946
OtL015F08	FBgn0019925	Surfeit 4	-	-	1e-77	65.278
OtL015F12	FBgn0030433	mitochondrial ribosomal protein L49	-	GO:0003735=structural constituent of ribosome	3e-29	43.919
OtL015G01	FBgn0033367	CG8193	GO:0006952=defense response	GO:0004503=monophenol monooxygenase activity	1e-52	49.048
OtL015G06	FBgn0028859	CG12455	-	GO:0005245=voltage-gated calcium channel activity;GO:0005262=calcium channel activity	2e-33	49.677
OtL015G07	FBgn0029763	CG4165	GO:0016579=protein deubiquitination	GO:0004843=ubiquitin-specific protease activity	5e-49	58.282
OtL015G09	FBgn0010620	SRY interacting protein 1	GO:0042048=olfactory behavior	-	3e-11	75.61
OtL015G10	FBgn0003089	pipe	GO:0007313=maternal determination of dorsal/ventral axis, oocyte, soma encoded;GO:0008063=Toll signaling pathway;GO:0016485=protein processing;GO:0009950=dorsal/ventral axis specification;GO:0009880=embryonic pattern specification;GO:0040014=regulation of body size	GO:0004394=heparan sulfate 2-O-sulfotransferase activity;GO:0008146=sulfotransferase activity	4e-48	56.742
OtL015H01	FBgn0033879	CG6543	GO:0006635=fatty acid beta-oxidation	GO:0004300=enoyl-CoA hydratase activity	3e-56	75.714
OtL015H02	FBgn0032035	CG13393	GO:0006916=anti-apoptosis;GO:0043066=negative regulation of apoptosis	GO:0004576=oligosaccharyl transferase activity	2e-37	72.727
OtL015H03	FBgn0038501	CG5319	-	-	2e-19	40.678
OtL015H04	FBgn0028700	Replication factor C 38kD subunit	GO:0006260=DNA replication	GO:0003689=DNA clamp loader activity;GO:0016887=ATPase activity;GO:0003677=DNA binding	6e-26	52
OtL015H12	FBgn0020907	Sarcoplasmic calcium-binding protein 2	-	GO:0003924=GTPase activity;GO:0005509=calcium ion binding	1e-66	61.413
OtL016A01	FBgn0027359	Tim8	GO:0015031=protein transport;GO:0006626=protein targeting to mitochondrion	GO:0015450=protein translocase activity	4e-30	79.167
OtL016A02	FBgn0037255	CG1078	-	-	1e-37	45.685
OtL016A03	FBgn0030670	Phosphatidylinositol synthase	GO:0007602=phototransduction	GO:0003881=CDP-diacylglycerol-inositol 3-phosphatidyltransferase activity	1e-52	59.477
OtL016A05	FBgn0033441	CG1776	GO:0006468=protein amino acid phosphorylation;GO:0007015=actin filament organization;GO:0008360=regulation of cell shape	GO:0004687=myosin light chain kinase activity;GO:0004674=protein serine/threonine kinase activity	4e-08	52.5
OtL016A07	FBgn0037637	CG9836	-	-	6e-16	76
OtL016A11	FBgn0036773	CG13698	-	-	3e-43	45.604
OtL016B03	FBgn0001491	lethal (1) 10Bb	-	-	7e-77	90.278
OtL016B06	FBgn0016685	Nucleoplasmin	GO:0016584=nucleosome spacing	GO:0042393=histone binding;GO:0042623=ATPase activity, coupled	1e-18	50
OtL016B08	FBgn0037044	CG10585	-	GO:0000010=trans-hexaprenyltranstransferase activity	1e-69	69.149
OtL016B09	FBgn0034089	CG8446	-	GO:0017118=lipoyltransferase activity	9e-15	34.234
OtL016B10	FBgn0033529	CG17765	-	GO:0005509=calcium ion binding	1e-68	71.429
OtL016B11	FBgn0051109	CG31109	-	-	4e-12	39.241
OtL016C06	FBgn0015001	iotaTrypsin	GO:0006508=proteolysis	GO:0004295=trypsin activity	2e-24	30.131
OtL016C07	FBgn0085188	-	-	-	4e-06	33.784
OtL016C08	FBgn0029003	mab-2	-	-	2e-29	89.062
OtL016C10	FBgn0053513	NMDA receptor 2	-	GO:0004972=N-methyl-D-aspartate selective glutamate receptor activity	1e-110	77.551
OtL016D05	FBgn0037174	CG14457	-	-	9e-08	31.776
OtL016D06	FBgn0067318	CG40451	-	-	9e-62	68.293
OtL016D08	FBgn0031948	CG7149	-	GO:0004142=diacylglycerol cholinephosphotransferase activity	8e-43	42.326
OtL016D10	FBgn0010894	sinuous	GO:0007424=open tracheal system development;GO:0035151=regulation of tube size, open tracheal system;GO:0019991=septate junction assembly	-	3e-58	55.114
OtL016D11	FBgn0025455	Cyclin T	GO:0006350=transcription;GO:0009408=response to heat;GO:0007015=actin filament organization;GO:0007049=cell cycle;GO:0008360=regulation of cell shape	GO:0003711=transcriptional elongation regulator activity;GO:0016538=cyclin-dependent protein kinase regulator activity;GO:0008159=positive transcription elongation factor activity;GO:0008353=RNA polymerase subunit kinase activity	3e-10	60.87
OtL016D12	FBgn0011643	Muscle LIM protein at 60A	GO:0016202=regulation of striated muscle development	GO:0008270=zinc ion binding;GO:0005515=protein binding	3e-34	68.539
OtL016E04	FBgn0039768	CG15533	GO:0006684=sphingomyelin metabolic process	GO:0004767=sphingomyelin phosphodiesterase activity	1e-64	45.57
OtL016E06	FBgn0037721	CG9427	-	-	2e-39	44.886
OtL016E08	FBgn0037279	CG1129	-	GO:0004475=mannose-1-phosphate guanylyltransferase activity	4e-89	78.894
OtL016E11	FBgn0022359	Sorbitol dehydrogenase-2	-	GO:0003939=L-iditol 2-dehydrogenase activity	3e-70	75.309
OtL016E12	FBgn0015321	Ubiquitin conjugating enzyme 4	GO:0006512=ubiquitin cycle	GO:0004842=ubiquitin-protein ligase activity	1e-73	73.759
OtL016F02	FBgn0010083	Small ribonucleoprotein particle protein B	GO:0000398=nuclear mRNA splicing, via spliceosome;GO:0016070=RNA metabolic process	GO:0031202=RNA splicing factor activity, transesterification mechanism	1e-43	62.914
OtL016F03	FBgn0000575	extra macrochaetae	GO:0007399=nervous system development;GO:0007423=sensory organ development;GO:0007530=sex determination;GO:0016481=negative regulation of transcription;GO:0007286=spermatid development;GO:0007476=imaginal disc-derived wing morphogenesis;GO:0008283=cell proliferation;GO:0008586=imaginal disc-derived wing vein morphogenesis;GO:0000122=negative regulation of transcription from RNA polymerase II prom…	GO:0003714=transcription corepressor activity;GO:0005515=protein binding	1e-21	41.772
OtL016F04	FBgn0038636	CG7698	GO:0006379=mRNA cleavage;GO:0006378=mRNA polyadenylation	-	3e-25	46.154
OtL016F05	FBgn0030480	Tim9a	GO:0015031=protein transport;GO:0006626=protein targeting to mitochondrion	GO:0015450=protein translocase activity	2e-32	67.778
OtL016F06	FBgn0032203	CG4946	-	-	2e-93	75.243
OtL016F10	FBgn0036734	CG7564	GO:0000398=nuclear mRNA splicing, via spliceosome	-	3e-73	73.034
OtL016F11	FBgn0034968	Ribosomal protein L12	GO:0006412=translation	GO:0003735=structural constituent of ribosome	7e-81	88.485
OtL016G02	FBgn0023001	melted	GO:0007398=ectoderm development;GO:0007422=peripheral nervous system development;GO:0045464=R8 cell fate specification	GO:0016566=specific transcriptional repressor activity	5e-35	61.345
OtL016G03	FBgn0030570	CG12540	-	-	1e-18	57.143
OtL016G05	FBgn0012036	Aldehyde dehydrogenase	GO:0006090=pyruvate metabolic process	GO:0004029=aldehyde dehydrogenase (NAD) activity	4e-48	72.727
OtL016G07	FBgn0003888	beta-Tubulin at 60D	GO:0007409=axonogenesis;GO:0007411=axon guidance;GO:0007017=microtubule-based process;GO:0009416=response to light stimulus;GO:0030537=larval behavior;GO:0007507=heart development	GO:0005525=GTP binding;GO:0005200=structural constituent of cytoskeleton	1e-108	83.111
OtL016G08	FBgn0030329	CG1837	-	GO:0003756=protein disulfide isomerase activity	5e-30	50.45
OtL016G11	FBgn0039494	Gram-positive Specific Serine protease	GO:0006508=proteolysis;GO:0045087=innate immune response;GO:0050830=defense response to Gram-positive bacterium	GO:0004295=trypsin activity	8e-31	38.071
OtL016G12	FBgn0052354	CG32354	-	GO:0004866=endopeptidase inhibitor activity	1e-45	52
OtL016H09	FBgn0036316	CG10960	-	GO:0005355=glucose transporter activity	1e-54	48.131
OtL017A01	FBgn0005278	Minute (2) 21AB	GO:0006556=S-adenosylmethionine biosynthetic process;GO:0006730=one-carbon compound metabolic process	GO:0004478=methionine adenosyltransferase activity	1e-82	75.385
OtL017A04	FBgn0040532	CG8369	-	-	3e-11	44.048
OtL017A07	FBgn0033731	Cuticular protein 49Ah	-	GO:0005214=structural constituent of chitin-based cuticle	2e-35	50.685
OtL017A09	FBgn0010621	T-complex Chaperonin 5	GO:0006457=protein folding	GO:0042623=ATPase activity, coupled;GO:0051082=unfolded protein binding	2e-77	71
OtL017A10	FBgn0085373	-	GO:0007602=phototransduction;GO:0046489=phosphoinositide biosynthetic process;GO:0016056=rhodopsin mediated signaling;GO:0016059=deactivation of rhodopsin mediated signaling;GO:0016310=phosphorylation;GO:0006654=phosphatidic acid biosynthetic process;GO:0045494=photoreceptor cell maintenance;GO:0046834=lipid phosphorylation;GO:0007601=visual perception;GO:0007015=actin filament organization	GO:0004143=diacylglycerol kinase activity;GO:0019992=diacylglycerol binding	3e-40	46.012
OtL017B01	FBgn0053635	CG33635	GO:0006895=Golgi to endosome transport	GO:0005515=protein binding	8e-39	47.594
OtL017B02	FBgn0010894	sinuous	GO:0007424=open tracheal system development;GO:0035151=regulation of tube size, open tracheal system;GO:0019991=septate junction assembly	-	8e-51	53.704
OtL017B10	FBgn0037873	CG6666	GO:0006099=tricarboxylic acid cycle;GO:0006105=succinate metabolic process;GO:0006121=mitochondrial electron transport, succinate to ubiquinone	GO:0000104=succinate dehydrogenase activity;GO:0008177=succinate dehydrogenase (ubiquinone) activity	3e-31	47.297
OtL017B11	FBgn0003388	shade	GO:0007391=dorsal closure;GO:0007417=central nervous system development;GO:0008258=head involution;GO:0007295=growth of a germarium-derived egg chamber;GO:0007494=midgut development;GO:0045456=ecdysteroid biosynthetic process	GO:0009055=electron carrier activity;GO:0004501=ecdysone 20-monooxygenase activity	1e-38	45.455
OtL017B12	FBgn0025678	CaBP1	-	GO:0003756=protein disulfide isomerase activity	5e-60	53.398
OtL017C03	FBgn0035280	Cuticular protein 62Bb	-	GO:0005214=structural constituent of chitin-based cuticle	5e-27	61.111
OtL017C04	FBgn0038464	CG16941	GO:0000398=nuclear mRNA splicing, via spliceosome;GO:0000381=regulation of alternative nuclear mRNA splicing, via spliceosome	-	5e-48	85.849
OtL017C05	FBgn0052056	CG32056	GO:0017121=phospholipid scrambling	GO:0017128=phospholipid scramblase activity	2e-39	50.617
OtL017C06	FBgn0026207	members only	GO:0006955=immune response;GO:0006606=protein import into nucleus;GO:0019730=antimicrobial humoral response;GO:0007424=open tracheal system development;GO:0035147=branch fusion, open tracheal system;GO:0046826=negative regulation of protein export from nucleus	-	9e-22	33.023
OtL017C07	FBgn0004959	phantom	GO:0001700=embryonic development via the syncytial blastoderm;GO:0017143=insecticide metabolic process;GO:0006697=ecdysone biosynthetic process	GO:0009055=electron carrier activity;GO:0035302=ecdysteroid 25-hydroxylase activity	6e-36	39.326
OtL017D02	FBgn0039489	CG5880	-	-	1e-08	37.5
OtL017D03	FBgn0037739	CG12948	-	-	1e-20	37.313
OtL017D04	FBgn0035046	CG3683	GO:0006120=mitochondrial electron transport, NADH to ubiquinone	GO:0008137=NADH dehydrogenase (ubiquinone) activity;GO:0003954=NADH dehydrogenase activity	5e-56	58.046
OtL017D09	FBgn0085446	-	GO:0007498=mesoderm development	GO:0005200=structural constituent of cytoskeleton;GO:0003779=actin binding	6e-37	72.222
OtL017D11	FBgn0030801	CG4875	-	GO:0004930=G-protein coupled receptor activity	7e-16	35.345
OtL017E01	FBgn0002622	Ribosomal protein S3	GO:0006281=DNA repair;GO:0006412=translation;GO:0043524=negative regulation of neuron apoptosis	GO:0003906=DNA-(apurinic or apyrimidinic site) lyase activity;GO:0008534=oxidized purine base lesion DNA N-glycosylase activity;GO:0003735=structural constituent of ribosome	6e-08	92.593
OtL017E03	FBgn0030039	CG12123	-	-	5e-34	44.586
OtL017E05	FBgn0004028	wings up A	GO:0007519=striated muscle development;GO:0007399=nervous system development;GO:0007517=muscle development;GO:0030239=myofibril assembly;GO:0045214=sarcomere organization;GO:0007507=heart development;GO:0048738=cardiac muscle development	GO:0003779=actin binding;GO:0005523=tropomyosin binding	2e-45	55.621
OtL017E07	FBgn0039054	CG13830	-	-	4e-20	45.614
OtL017E08	FBgn0002284	Proteasome 26kD subunit	GO:0006510=ATP-dependent proteolysis;GO:0006511=ubiquitin-dependent protein catabolic process	GO:0004175=endopeptidase activity	2e-78	64.789
OtL017E12	FBgn0002567	lightoid	GO:0006727=ommochrome biosynthetic process;GO:0006856=eye pigment precursor transport;GO:0007611=learning and/or memory;GO:0008355=olfactory learning;GO:0008057=eye pigment granule organization and biogenesis	GO:0005525=GTP binding;GO:0003924=GTPase activity	2e-14	59.42
OtL017F03	FBgn0050423	CG30423	-	-	5e-12	42.667
OtL017F07	FBgn0036959	CG6951	-	GO:0004132=dCMP deaminase activity	2e-56	57.803
OtL017F10	FBgn0039203	CG13618	-	-	4e-23	32.161
OtL017F12	FBgn0037657	hyrax	GO:0001745=compound eye morphogenesis;GO:0008407=bristle morphogenesis;GO:0008586=imaginal disc-derived wing vein morphogenesis;GO:0008587=imaginal disc-derived wing margin morphogenesis;GO:0016055=Wnt receptor signaling pathway;GO:0035110=leg morphogenesis	-	1e-81	67.364
OtL017G03	FBgn0015218	Eukaryotic initiation factor 4E	GO:0006412=translation;GO:0006413=translational initiation;GO:0016070=RNA metabolic process;GO:0006325=establishment and/or maintenance of chromatin architecture;GO:0007067=mitosis;GO:0007076=mitotic chromosome condensation;GO:0016321=female meiosis chromosome segregation;GO:0001558=regulation of cell growth;GO:0030307=positive regulation of cell growth;GO:0035071=salivary gland cell autophagic c…	GO:0003743=translation initiation factor activity;GO:0000339=RNA cap binding	8e-65	53.425
OtL017G07	FBgn0015245	Heat shock protein 60	GO:0006457=protein folding;GO:0009408=response to heat;GO:0006950=response to stress;GO:0042026=protein refolding;GO:0006458='de novo' protein folding;GO:0006626=protein targeting to mitochondrion	GO:0051082=unfolded protein binding	3e-23	77.273
OtL017G08	FBgn0015324	Vacuolar H[+]-ATPase 26kD E subunit	GO:0015992=proton transport	GO:0008553=hydrogen-exporting ATPase activity, phosphorylative mechanism	2e-47	52.577
OtL017G11	FBgn0014141	cheerio	GO:0007301=ovarian ring canal formation;GO:0008104=protein localization;GO:0008302=ring canal formation, actin assembly;GO:0008340=determination of adult life span;GO:0007611=learning and/or memory;GO:0008355=olfactory learning;GO:0030708=germarium-derived female germ-line cyst encapsulation;GO:0030725=ring canal formation	GO:0003779=actin binding	2e-54	62.838
OtL017H03	FBgn0033731	Cuticular protein 49Ah	-	GO:0005214=structural constituent of chitin-based cuticle	2e-35	50.685
OtL017H05	FBgn0000181	bicaudal	GO:0007317=regulation of pole plasm oskar mRNA localization	GO:0003700=transcription factor activity	7e-46	69.291
OtL017H06	FBgn0015268	Nucleosome assembly protein 1	GO:0006334=nucleosome assembly;GO:0006355=regulation of transcription, DNA-dependent	GO:0042393=histone binding	2e-34	38.693
OtL017H07	FBgn0034468	Odorant-binding protein 56a	GO:0007608=sensory perception of smell;GO:0007606=sensory perception of chemical stimulus;GO:0019236=response to pheromone;GO:0042048=olfactory behavior	GO:0005549=odorant binding	3e-10	30.952
OtL017H10	FBgn0028691	Rpn9	GO:0006508=proteolysis;GO:0007096=regulation of exit from mitosis	GO:0004175=endopeptidase activity	7e-25	52.041
OtL017H11	FBgn0032000	CG8372	-	-	2e-58	65.132
OtL017H12	FBgn0004360	Wnt oncogene analog 2	GO:0007223=Wnt receptor signaling pathway, calcium modulating pathway;GO:0016055=Wnt receptor signaling pathway;GO:0007424=open tracheal system development;GO:0007517=muscle development	GO:0004871=signal transducer activity;GO:0005102=receptor binding	5e-52	51.648
OtL018A01	FBgn0086348	-	GO:0006726=eye pigment biosynthetic process;GO:0006728=pteridine biosynthetic process	GO:0004734=pyrimidodiazepine synthase activity;GO:0004364=glutathione transferase activity;GO:0016782=transferase activity, transferring sulfur-containing groups;GO:0045174=glutathione dehydrogenase (ascorbate) activity	4e-41	40.183
OtL018A04	FBgn0051184	CG31184	GO:0000398=nuclear mRNA splicing, via spliceosome	GO:0003729=mRNA binding	2e-40	76.238
OtL018A05	FBgn0031092	CG9577	-	GO:0008416=delta5-delta2,4-dienoyl-CoA isomerase activity	1e-43	56.667
OtL018A08	FBgn0010516	walrus	GO:0002009=morphogenesis of an epithelium;GO:0007424=open tracheal system development;GO:0007443=Malpighian tubule morphogenesis;GO:0008258=head involution;GO:0048567=ectodermal gut morphogenesis;GO:0006119=oxidative phosphorylation	GO:0009055=electron carrier activity	1e-46	51.531
OtL018B01	FBgn0032076	CG9510	-	GO:0004056=argininosuccinate lyase activity	2e-38	51.37
OtL018B04	FBgn0050437	CG30437	-	GO:0008471=laccase activity	1e-111	76.957
OtL018B06	FBgn0086254	CG6084	-	GO:0004032=aldehyde reductase activity	2e-75	62.679
OtL018B07	FBgn0041789	Paxillin	GO:0007016=cytoskeletal anchoring	-	1e-104	72.984
OtL018B11	FBgn0033474	CG1407	-	-	1e-66	56.497
OtL018B12	FBgn0022787	Helicase 89B	GO:0019730=antimicrobial humoral response;GO:0006963=positive regulation of antibacterial peptide biosynthetic process;GO:0008063=Toll signaling pathway;GO:0045087=innate immune response	GO:0004003=ATP-dependent DNA helicase activity;GO:0004386=helicase activity	5e-74	63.158
OtL018C01	FBgn0032202	CG18619	-	GO:0046983=protein dimerization activity	2e-30	68.367
OtL018C04	FBgn0086558	Ubiquitin-5E	GO:0006464=protein modification process;GO:0006511=ubiquitin-dependent protein catabolic process;GO:0006512=ubiquitin cycle	GO:0005515=protein binding	2e-67	96.97
OtL018D01	FBgn0039869	CG1890	GO:0007021=tubulin folding	-	2e-24	48.148
OtL018D02	FBgn0053970	CG33970	GO:0006810=transport	GO:0005215=transporter activity;GO:0042626=ATPase activity, coupled to transmembrane movement of substances	1e-57	49.123
OtL018D05	FBgn0034345	CG5174	-	-	3e-34	49.398
OtL018D08	FBgn0004780	Ccp84Ad	-	GO:0008010=structural constituent of chitin-based larval cuticle;GO:0005214=structural constituent of chitin-based cuticle	7e-26	41.975
OtL018D10	FBgn0033605	CG9067	-	-	4e-38	51.799
OtL018D12	FBgn0035281	Cuticular protein 62Bc	-	GO:0005214=structural constituent of chitin-based cuticle	2e-29	75.325
OtL018E06	FBgn0003429	slowpoke	GO:0006813=potassium ion transport;GO:0045433=male courtship behavior, veined wing generated song production;GO:0007623=circadian rhythm;GO:0042493=response to drug	GO:0015269=calcium-activated potassium channel activity	2e-64	85.926
OtL018E11	FBgn0067783	alternative testis transcripts open reading frame A	-	-	1e-14	44.828
OtL018F01	FBgn0034499	Cuticular protein 56F	-	GO:0008010=structural constituent of chitin-based larval cuticle;GO:0005214=structural constituent of chitin-based cuticle	7e-23	36.735
OtL018F04	FBgn0002561	lethal of scute	GO:0006357=regulation of transcription from RNA polymerase II promoter;GO:0007518=myoblast cell fate determination;GO:0007400=neuroblast fate determination;GO:0007417=central nervous system development;GO:0007422=peripheral nervous system development;GO:0007419=ventral cord development	GO:0003704=specific RNA polymerase II transcription factor activity;GO:0003700=transcription factor activity	6e-09	34.454
OtL018F11	FBgn0015268	Nucleosome assembly protein 1	GO:0006334=nucleosome assembly;GO:0006355=regulation of transcription, DNA-dependent	GO:0042393=histone binding	2e-22	53.061
OtL018G02	FBgn0034959	CG11388	-	-	3e-24	38.182
OtL018G05	FBgn0003392	shibire	GO:0016185=synaptic vesicle budding;GO:0006897=endocytosis;GO:0007017=microtubule-based process;GO:0000910=cytokinesis;GO:0007279=pole cell formation;GO:0007349=cellularization;GO:0007613=memory;GO:0048488=synaptic vesicle endocytosis;GO:0016192=vesicle-mediated transport;GO:0006898=receptor-mediated endocytosis;GO:0007424=open tracheal system development;GO:0007427=epithelial cell migration, ope…	GO:0003777=microtubule motor activity;GO:0003779=actin binding;GO:0008017=microtubule binding;GO:0003924=GTPase activity	1e-103	81.498
OtL018G06	FBgn0003517	stubarista	GO:0006412=translation	GO:0003735=structural constituent of ribosome	1e-84	69.333
OtL018G10	FBgn0015031	cyclope	GO:0006123=mitochondrial electron transport, cytochrome c to oxygen	GO:0004129=cytochrome-c oxidase activity	1e-09	42.029
OtL018H01	FBgn0037166	CG11426	GO:0016311=dephosphorylation	GO:0008195=phosphatidate phosphatase activity	6e-10	31.298
OtL018H09	FBgn0039713	Ribosomal protein S8	GO:0006412=translation	GO:0003735=structural constituent of ribosome	2e-68	74.269
OtL018H12	FBgn0036987	CG5274	-	-	2e-16	32.692
OtL019A03	FBgn0010551	lethal (2) 03709	-	-	3e-87	73.239
OtL019A09	FBgn0021795	Translocon-associated protein delta	GO:0006621=protein retention in ER	GO:0005048=signal sequence binding	2e-13	40.659
OtL019A10	FBgn0031473	CG3104	-	-	2e-82	63.445
OtL019A12	FBgn0029779	CG11473	-	-	3e-34	64.655
OtL019B05	FBgn0033631	CG9027	-	GO:0004784=superoxide dismutase activity	5e-40	48.603
OtL019B07	FBgn0038519	Peroxiredoxin 5037	GO:0045454=cell redox homeostasis	GO:0008379=thioredoxin peroxidase activity;GO:0004601=peroxidase activity;GO:0016209=antioxidant activity	6e-50	55.479
OtL019B08	FBgn0061469	Angelman syndrome	-	GO:0004842=ubiquitin-protein ligase activity	2e-68	64.324
OtL019B11	FBgn0029851	CG14445	-	-	9e-36	63.478
OtL019B12	FBgn0032259	CG6144	-	-	4e-54	47.727
OtL019C02	FBgn0052448	CG32448	-	-	9e-21	50
OtL019C03	FBgn0033886	CG13349	GO:0043248=proteasome assembly	GO:0008538=proteasome activator activity	6e-49	63.704
OtL019C06	FBgn0040259	Ugt86Da	-	GO:0015020=glucuronosyltransferase activity	2e-44	39.259
OtL019C12	FBgn0027619	Adam	GO:0006413=translational initiation	GO:0003743=translation initiation factor activity	4e-14	32.836
OtL019D01	FBgn0029833	CG5941	-	-	2e-74	70.33
OtL019D04	FBgn0053807	His1:CG33807	GO:0006333=chromatin assembly or disassembly	GO:0003677=DNA binding	8e-17	59.677
OtL019D05	FBgn0032790	CG10194	-	-	4e-36	43.137
OtL019D07	FBgn0050382	CG30382	-	GO:0004175=endopeptidase activity	9e-25	46.364
OtL019D08	FBgn0029807	CG3108	-	GO:0004181=metallocarboxypeptidase activity	2e-61	59.184
OtL019D11	FBgn0032350	CG6287	-	GO:0004617=phosphoglycerate dehydrogenase activity	1e-55	61.404
OtL019D12	FBgn0030724	Nipsnap	-	-	1e-69	63.366
OtL019E02	FBgn0037709	CG8199	GO:0046949=acyl-CoA biosynthetic process	GO:0003863=3-methyl-2-oxobutanoate dehydrogenase (2-methylpropanoyl-transferring) activity	2e-77	78.169
OtL019E08	FBgn0002736	mago nashi	GO:0007315=pole plasm assembly;GO:0007317=regulation of pole plasm oskar mRNA localization;GO:0008103=oocyte microtubule cytoskeleton polarization;GO:0000226=microtubule cytoskeleton organization and biogenesis;GO:0008104=protein localization;GO:0016325=oocyte microtubule cytoskeleton organization;GO:0006406=mRNA export from nucleus;GO:0045451=pole plasm oskar mRNA localization;GO:0046594=mainten…	-	3e-77	93.103
OtL019E09	FBgn0030321	CG1703	-	GO:0005215=transporter activity;GO:0042626=ATPase activity, coupled to transmembrane movement of substances	2e-81	85.294
OtL019F01	FBgn0030520	CG10990	-	-	1e-49	56.115
OtL019F02	FBgn0040666	CG12848	-	-	3e-12	39.024
OtL019F03	FBgn0066365	dusky-like	-	GO:0005214=structural constituent of chitin-based cuticle	3e-32	54.667
OtL019F05	FBgn0034885	CG4019	-	GO:0015250=water channel activity	5e-39	46.409
OtL019F06	FBgn0029800	lin-52	GO:0000122=negative regulation of transcription from RNA polymerase II promoter	-	7e-10	38.462
OtL019F07	FBgn0024846	p38b	GO:0000165=MAPKKK cascade;GO:0006950=response to stress;GO:0006955=immune response;GO:0045088=regulation of innate immune response;GO:0007179=transforming growth factor beta receptor signaling pathway;GO:0007476=imaginal disc-derived wing morphogenesis;GO:0030510=regulation of BMP signaling pathway;GO:0006468=protein amino acid phosphorylation;GO:0006952=defense response	GO:0004674=protein serine/threonine kinase activity;GO:0008339=MP kinase activity;GO:0004707=MAP kinase activity;GO:0016909=SAP kinase activity	2e-95	78.947
OtL019F12	FBgn0014868	Oligosaccharyltransferase 48kD subunit	GO:0006487=protein amino acid N-linked glycosylation	GO:0004579=dolichyl-diphosphooligosaccharide-protein glycotransferase activity	2e-62	72.222
OtL019G01	FBgn0032168	CG13126	-	-	3e-29	49.6
OtL019G05	FBgn0031737	obstructor-E	-	GO:0016490=structural constituent of peritrophic membrane;GO:0008061=chitin binding	2e-29	56.436
OtL019G06	FBgn0032725	Nedd8	GO:0006464=protein modification process;GO:0006511=ubiquitin-dependent protein catabolic process;GO:0030162=regulation of proteolysis	GO:0005515=protein binding	1e-22	70
OtL019G09	FBgn0020618	Receptor of activated protein kinase C 1	-	GO:0005080=protein kinase C binding	7e-55	53.81
OtL019G10	FBgn0011570	capping protein beta	GO:0051016=barbed-end actin filament capping;GO:0030832=regulation of actin filament length;GO:0007015=actin filament organization;GO:0030036=actin cytoskeleton organization and biogenesis;GO:0035220=wing disc development	GO:0003779=actin binding	2e-35	62.393
OtL019G11	FBgn0038111	CG12360	-	-	2e-22	40.252
OtL019H06	FBgn0029791	CG4096	-	GO:0004222=metalloendopeptidase activity	3e-09	39.726
OtL019H09	FBgn0015316	Trypsin 29F	GO:0006508=proteolysis	GO:0004295=trypsin activity	3e-48	48.193
OtL019H10	FBgn0034894	CG4091	GO:0035071=salivary gland cell autophagic cell death;GO:0048102=autophagic cell death;GO:0019987=negative regulation of anti-apoptosis	GO:0043027=caspase inhibitor activity	2e-09	69.231
OtL020A02	FBgn0039155	kal-1	-	-	1e-06	40
OtL020A03	FBgn0053155	CG33155	-	-	6e-13	58.824
OtL020A06	FBgn0029800	lin-52	GO:0000122=negative regulation of transcription from RNA polymerase II promoter	-	4e-18	44.762
OtL020A07	FBgn0037573	eIF4AIII	GO:0006413=translational initiation	GO:0003743=translation initiation factor activity;GO:0004004=ATP-dependent RNA helicase activity	3e-71	98.485
OtL020A11	FBgn0013591	Mi-2	GO:0006333=chromatin assembly or disassembly;GO:0042766=nucleosome mobilization;GO:0007517=muscle development;GO:0048813=dendrite morphogenesis	GO:0016887=ATPase activity;GO:0016564=transcriptional repressor activity;GO:0004003=ATP-dependent DNA helicase activity;GO:0004386=helicase activity;GO:0003682=chromatin binding;GO:0003678=DNA helicase activity;GO:0003677=DNA binding;GO:0031491=nucleosome binding	3e-65	80.982
OtL020B05	FBgn0038074	CG6188	-	GO:0017174=glycine N-methyltransferase activity	5e-26	54.717
OtL020B06	FBgn0002735	E(spl) region transcript mgamma	GO:0000122=negative regulation of transcription from RNA polymerase II promoter;GO:0048749=compound eye development;GO:0007219=Notch signaling pathway;GO:0007399=nervous system development;GO:0016481=negative regulation of transcription	GO:0003677=DNA binding;GO:0016564=transcriptional repressor activity;GO:0003700=transcription factor activity;GO:0016566=specific transcriptional repressor activity	2e-27	42.282
OtL020B08	FBgn0011653	masquerade	-	GO:0008233=peptidase activity;GO:0004252=serine-type endopeptidase activity	1e-126	93.913
OtL020B11	FBgn0031107	HERC2	-	GO:0004842=ubiquitin-protein ligase activity;GO:0005085=guanyl-nucleotide exchange factor activity	1e-87	72.566
OtL020C10	FBgn0037713	CG16790	-	-	2e-24	33.333
OtL020C12	FBgn0003178	Pyruvate kinase	GO:0016310=phosphorylation;GO:0006096=glycolysis	GO:0004743=pyruvate kinase activity	5e-97	76.19
OtL020D01	FBgn0015608	Ca[2+]-channel-protein-beta-subunit	GO:0006816=calcium ion transport	GO:0005245=voltage-gated calcium channel activity	1e-46	69.403
OtL020D07	FBgn0034081	CG10731	GO:0015992=proton transport	GO:0008553=hydrogen-exporting ATPase activity, phosphorylative mechanism	8e-40	46.512
OtL020D10	FBgn0034390	CG15093	GO:0006520=amino acid metabolic process	GO:0008442=3-hydroxyisobutyrate dehydrogenase activity	7e-35	43.353
OtL020D12	FBgn0034644	CG10082	GO:0046853=inositol and derivative phosphorylation	GO:0050517=inositol hexakisphosphate kinase activity	5e-13	80.488
OtL020E02	FBgn0052672	Autophagy-specific gene 8a	-	-	8e-60	93.22
OtL020E03	FBgn0044419	Pmi	-	-	1e-35	47.742
OtL020E05	FBgn0030317	CG1561	-	-	4e-11	38.372
OtL020E10	FBgn0000557	Elongation factor 1alpha100E	GO:0006414=translational elongation;GO:0006412=translation	GO:0003746=translation elongation factor activity;GO:0003924=GTPase activity	1e-16	80.952
OtL020E11	FBgn0031992	CG8498	GO:0042049=cell acyl-CoA homeostasis	GO:0000062=acyl-CoA binding	5e-25	57.303
OtL020E12	FBgn0035964	Dihydropteridine reductase	-	GO:0004155=6,7-dihydropteridine reductase activity	4e-28	55
OtL020F06	FBgn0037432	CG10298	-	GO:0008429=phosphatidylethanolamine binding	1e-55	62.712
OtL020F07	FBgn0037973	CG18547	-	-	2e-57	52.261
OtL020F08	FBgn0034058	CG8315	GO:0007031=peroxisome organization and biogenesis	-	2e-54	44.541
OtL020F09	FBgn0062449	CG13197	GO:0006470=protein amino acid dephosphorylation	GO:0008138=protein tyrosine/serine/threonine phosphatase activity	1e-33	41.04
OtL020F11	FBgn0038627	CG7694	-	-	1e-19	38.095
OtL020F12	FBgn0038197	forkhead box, sub-group O	GO:0008285=negative regulation of cell proliferation;GO:0040015=negative regulation of body size;GO:0045792=negative regulation of cell size;GO:0001558=regulation of cell growth;GO:0008286=insulin receptor signaling pathway;GO:0006950=response to stress;GO:0046626=regulation of insulin receptor signaling pathway;GO:0008340=determination of adult life span;GO:0046627=negative regulation of insulin…	GO:0003700=transcription factor activity	5e-33	63.717
OtL020G01	FBgn0036956	CG13813	-	-	1e-13	33.028
OtL020G02	FBgn0036740	CG6259	-	-	6e-75	75.51
OtL020G05	FBgn0011769	Ferredoxin	-	GO:0009055=electron carrier activity	3e-38	61.607
OtL020G06	FBgn0024957	Iron regulatory protein 1B	GO:0006447=regulation of translational initiation by iron	GO:0003729=mRNA binding;GO:0003994=aconitate hydratase activity;GO:0005506=iron ion binding	1e-77	65.979
OtL020G07	FBgn0031929	CG18585	-	-	4e-29	39.175
OtL020G09	FBgn0025814	Microsomal glutathione S-transferase-like	-	GO:0004364=glutathione transferase activity	6e-34	54.545
OtL020G12	FBgn0003065	CG2150	-	-	5e-25	52.713
OtL020H01	FBgn0029823	CG3011	GO:0006564=L-serine biosynthetic process	GO:0004372=glycine hydroxymethyltransferase activity	2e-72	65.285
OtL020H03	FBgn0032421	CG17218	-	-	6e-49	64
OtL020H06	FBgn0086355	-	GO:0008340=determination of adult life span;GO:0009612=response to mechanical stimulus;GO:0050877=neurological process	GO:0004807=triose-phosphate isomerase activity	1e-70	61.058
OtL020H07	FBgn0034791	CG3501	-	-	3e-42	47.739
OtP001A02	FBgn0033886	CG13349	GO:0043248=proteasome assembly	GO:0008538=proteasome activator activity	9e-45	65.909
OtP001A04	FBgn0003654	short wing	GO:0001754=eye photoreceptor cell differentiation;GO:0016482=cytoplasmic transport	GO:0003777=microtubule motor activity	2e-22	50.394
OtP001A04	FBgn0004379	Kinesin-like protein at 67A	GO:0007018=microtubule-based movement;GO:0000910=cytokinesis;GO:0007059=chromosome segregation;GO:0046785=microtubule polymerization;GO:0051225=spindle assembly;GO:0051299=centrosome separation;GO:0007060=male meiosis chromosome segregation;GO:0016346=male meiotic chromosome movement towards spindle pole;GO:0031134=sister chromatid biorientation	GO:0003774=motor activity;GO:0003777=microtubule motor activity	3e-37	46.203
OtP001A05	FBgn0026084	ciboulot	GO:0007420=brain development;GO:0035193=larval central nervous system remodeling	GO:0003785=actin monomer binding;GO:0003779=actin binding	2e-41	64.567
OtP001A06	FBgn0003093	Protein C kinase 98E	GO:0006468=protein amino acid phosphorylation	GO:0004697=protein kinase C activity;GO:0019992=diacylglycerol binding;GO:0004698=calcium-dependent protein kinase C activity;GO:0004701=diacylglycerol-activated phospholipid-dependent protein kinase C activity;GO:0004674=protein serine/threonine kinase activity	7e-21	56
OtP001A07	FBgn0037121	Rpb8	GO:0006366=transcription from RNA polymerase II promoter	GO:0003899=DNA-directed RNA polymerase activity	7e-38	79.798
OtP001A08	FBgn0013435	cdc2-related-kinase	GO:0006468=protein amino acid phosphorylation	GO:0004693=cyclin-dependent protein kinase activity;GO:0004674=protein serine/threonine kinase activity	1e-106	72.289
OtP001A08	FBgn0027363	Signal transducing adaptor molecule	GO:0007259=JAK-STAT cascade;GO:0007269=neurotransmitter secretion;GO:0048488=synaptic vesicle endocytosis;GO:0046425=regulation of JAK-STAT cascade	GO:0008268=receptor signaling protein tyrosine kinase signaling protein activity;GO:0008269=JAK pathway signal transduction adaptor activity	6e-28	64.444
OtP001A11	FBgn0015907	bancal	GO:0007446=imaginal disc growth;GO:0008283=cell proliferation;GO:0035107=appendage morphogenesis;GO:0045165=cell fate commitment;GO:0000381=regulation of alternative nuclear mRNA splicing, via spliceosome	GO:0003729=mRNA binding;GO:0008134=transcription factor binding	1e-15	57.692
OtP001A12	FBgn0026375	RhoGAPp190	GO:0016319=mushroom body development;GO:0050770=regulation of axonogenesis	GO:0005100=Rho GTPase activator activity	9e-57	73.282
OtP001B03	FBgn0000449	disembodied	GO:0006697=ecdysone biosynthetic process;GO:0007391=dorsal closure;GO:0007494=midgut development;GO:0008258=head involution;GO:0008362=chitin-based embryonic cuticle biosynthetic process;GO:0008205=ecdysone metabolic process;GO:0007417=central nervous system development	GO:0009055=electron carrier activity;GO:0042767=ecdysteroid 22-hydroxylase activity	3e-28	53.636
OtP001B04	FBgn0032213	CG5390	-	GO:0004252=serine-type endopeptidase activity	8e-12	47.692
OtP001B05	FBgn0015283	Proteasome 54kD subunit	GO:0006511=ubiquitin-dependent protein catabolic process;GO:0006508=proteolysis;GO:0007059=chromosome segregation	GO:0004175=endopeptidase activity	7e-29	62.295
OtP001B07	FBgn0036340	SRm160	-	-	5e-36	66.981
OtP001B11	FBgn0033528	translin	-	GO:0003677=DNA binding	1e-65	55.5
OtP001B11	FBgn0039758	CG9737	GO:0006508=proteolysis	GO:0008439=monophenol monooxygenase activator activity;GO:0004295=trypsin activity	3e-20	35.294
OtP001C01	FBgn0000578	enabled	GO:0007411=axon guidance;GO:0048813=dendrite morphogenesis;GO:0007409=axonogenesis;GO:0007010=cytoskeleton organization and biogenesis;GO:0007391=dorsal closure;GO:0008064=regulation of actin polymerization and/or depolymerization;GO:0007015=actin filament organization;GO:0008360=regulation of cell shape	GO:0003779=actin binding	3e-47	79.13
OtP001C02	FBgn0002891	mutagen-sensitive 205	GO:0006260=DNA replication;GO:0019985=bypass DNA synthesis	GO:0003894=zeta DNA polymerase activity;GO:0008408=3'-5' exonuclease activity;GO:0003887=DNA-directed DNA polymerase activity	1e-60	59.429
OtP001C09	FBgn0015818	Spliceosomal protein on the X	GO:0000398=nuclear mRNA splicing, via spliceosome	GO:0031202=RNA splicing factor activity, transesterification mechanism;GO:0003729=mRNA binding	1e-109	89.671
OtP001C10	FBgn0015818	Spliceosomal protein on the X	GO:0000398=nuclear mRNA splicing, via spliceosome	GO:0031202=RNA splicing factor activity, transesterification mechanism;GO:0003729=mRNA binding	9e-46	81.188
OtP001D01	FBgn0038977	CG5376	-	-	7e-23	33.158
OtP001D02	FBgn0001308	Kinesin heavy chain	GO:0007018=microtubule-based movement;GO:0007269=neurotransmitter secretion;GO:0019227=action potential propagation;GO:0007317=regulation of pole plasm oskar mRNA localization;GO:0007315=pole plasm assembly;GO:0007310=oocyte dorsal/ventral axis determination;GO:0007303=cytoplasmic transport, nurse cell to oocyte;GO:0045451=pole plasm oskar mRNA localization;GO:0008088=axon cargo transport;GO:0001…	GO:0003774=motor activity;GO:0008017=microtubule binding;GO:0003777=microtubule motor activity;GO:0008574=plus-end-directed microtubule motor activity	6e-80	64.286
OtP001D05	FBgn0037697	CG9363	GO:0006559=L-phenylalanine catabolic process;GO:0006572=tyrosine catabolic process	GO:0004364=glutathione transferase activity;GO:0016034=maleylacetoacetate isomerase activity	9e-51	50.495
OtP001D09	FBgn0035473	maggie	-	GO:0015450=protein translocase activity	1e-31	53.6
OtP001D10	FBgn0035473	maggie	-	GO:0015450=protein translocase activity	8e-31	52
OtP001E04	FBgn0052159	CG32159	-	-	6e-16	94.444
OtP001E09	FBgn0039055	CG4656	-	-	4e-13	71.111
OtP001E10	FBgn0039055	CG4656	-	-	5e-06	67.857
OtP001F01	FBgn0000046	Actin 87E	GO:0007010=cytoskeleton organization and biogenesis	GO:0005200=structural constituent of cytoskeleton	1e-114	99
OtP001F02	FBgn0038321	CG6218	-	-	1e-46	45.226
OtP001F03	FBgn0033317	CG8635	-	-	2e-49	55.676
OtP001F04	FBgn0039102	Spatzle-Processing Enzyme	GO:0006508=proteolysis;GO:0045087=innate immune response;GO:0050829=defense response to Gram-negative bacterium;GO:0050830=defense response to Gram-positive bacterium;GO:0050832=defense response to fungus;GO:0006964=positive regulation of biosynthetic process of antibacterial peptides active against Gram-negative bacteria;GO:0008063=Toll signaling pathway	GO:0008439=monophenol monooxygenase activator activity;GO:0004295=trypsin activity	4e-29	42.945
OtP001F05	FBgn0030294	CG11750	-	-	2e-08	32.258
OtP001F06	FBgn0030753	CG4420	-	-	4e-38	43.069
OtP001F09	FBgn0039590	CG10011	-	-	6e-11	34.314
OtP001F10	FBgn0010409	Ribosomal protein L18A	GO:0006412=translation	GO:0003735=structural constituent of ribosome	2e-34	77.907
OtP002A01	FBgn0002563	Larval serum protein 1 beta	-	GO:0045735=nutrient reservoir activity	3e-37	33.333
OtP002A09	FBgn0039075	CG4393	-	-	4e-61	61.326
OtP002A11	FBgn0038293	CG6904	GO:0005978=glycogen biosynthetic process	GO:0004373=glycogen (starch) synthase activity	2e-09	60.976
OtP002B01	FBgn0038339	CG6118	-	-	3e-36	48.529
OtP002B02	FBgn0034087	CG8443	GO:0006413=translational initiation	GO:0003743=translation initiation factor activity	5e-30	75.61
OtP002B03	FBgn0041585	olf186-F	GO:0051533=positive regulation of NFAT protein import into nucleus;GO:0051928=positive regulation of calcium ion transport	GO:0004252=serine-type endopeptidase activity	2e-36	62.903
OtP002B05	FBgn0016693	Putative Achaete Scute Target 1	GO:0006897=endocytosis	GO:0005509=calcium ion binding	3e-91	82.105
OtP002B07	FBgn0011710	Septin-1	GO:0000910=cytokinesis;GO:0007349=cellularization	GO:0005525=GTP binding;GO:0003924=GTPase activity	2e-82	86.667
OtP002B08	FBgn0037992	CG4702	-	-	2e-42	43.75
OtP002C04	FBgn0011638	La autoantigen-like	-	GO:0008098=5S rRNA primary transcript binding;GO:0003718=RNA polymerase III transcription termination factor activity;GO:0003729=mRNA binding	3e-42	47.253
OtP002C05	FBgn0002783	moira	GO:0006338=chromatin remodeling;GO:0045893=positive regulation of transcription, DNA-dependent	GO:0016251=general RNA polymerase II transcription factor activity;GO:0003713=transcription coactivator activity	4e-44	44.149
OtP002C07	FBgn0020379	Rfx	GO:0007399=nervous system development;GO:0045449=regulation of transcription;GO:0048813=dendrite morphogenesis	GO:0003702=RNA polymerase II transcription factor activity	3e-84	60.494
OtP002C07	FBgn0040340	TRAM	GO:0006614=SRP-dependent cotranslational protein targeting to membrane	-	1e-59	57.732
OtP002C08	FBgn0039155	kal-1	-	-	1e-12	36.937
OtP002C09	FBgn0004132	boca	GO:0048728=proboscis development;GO:0006612=protein targeting to membrane;GO:0006888=ER to Golgi vesicle-mediated transport;GO:0016055=Wnt receptor signaling pathway;GO:0045045=secretory pathway	-	2e-58	57.542
OtP002C09	FBgn0053864	His1:CG33864	GO:0006333=chromatin assembly or disassembly	GO:0003677=DNA binding	1e-17	62.903
OtP002C10	FBgn0029779	CG11473	-	-	1e-25	65.476
OtP002D04	FBgn0031043	CG14222	-	GO:0019186=acyl-CoA N-acyltransferase activity	1e-77	76.879
OtP002D05	FBgn0032310	CG17086	-	-	9e-32	43.21
OtP003A01	FBgn0038467	CG3590	-	GO:0004018=adenylosuccinate lyase activity	2e-84	70.192
OtP003A06	FBgn0028679	Sema-5c	GO:0007411=axon guidance;GO:0001700=embryonic development via the syncytial blastoderm	-	3e-57	44.017
OtP003A07	FBgn0027526	CG6697	-	-	5e-74	64.455
OtP003A09	FBgn0031717	Oscillin	-	GO:0004342=glucosamine-6-phosphate deaminase activity	7e-34	90.541
OtP003A11	FBgn0034094	Transferrin 3	GO:0009617=response to bacterium	GO:0005381=iron ion transporter activity	5e-44	44.103
OtP003A12	FBgn0025806	Ras-associated protein 2-like	-	GO:0003924=GTPase activity	1e-69	73.184
OtP003B01	FBgn0036137	CG7628	-	GO:0015114=phosphate transporter activity	2e-26	41.958
OtP003B03	FBgn0038826	CG17838	-	GO:0003729=mRNA binding	1e-122	88.608
OtP003C03	FBgn0022238	lola like	GO:0006357=regulation of transcription from RNA polymerase II promoter;GO:0006342=chromatin silencing	GO:0003704=specific RNA polymerase II transcription factor activity;GO:0005515=protein binding	5e-39	58.678
OtP003C08	FBgn0016126	Calcium/calmodulin-dependent protein kinase I	GO:0006468=protein amino acid phosphorylation	GO:0005516=calmodulin binding;GO:0004674=protein serine/threonine kinase activity	2e-65	77.515
OtP003C09	FBgn0039920	CG11360	GO:0000381=regulation of alternative nuclear mRNA splicing, via spliceosome	-	4e-21	51.304
OtP003D01	FBgn0011653	masquerade	-	GO:0008233=peptidase activity;GO:0004252=serine-type endopeptidase activity	5e-13	60.714
OtP003D02	FBgn0032213	CG5390	-	GO:0004252=serine-type endopeptidase activity	4e-30	50.746
OtP003D03	FBgn0053209	comm3	GO:0035071=salivary gland cell autophagic cell death;GO:0048102=autophagic cell death	-	2e-19	37.288
OtP003D04	FBgn0039240	CG3744	-	GO:0017088=X-Pro dipeptidyl-peptidase activity	1e-24	32.461
OtP003D05	FBgn0010226	Glutathione S transferase S1	GO:0006979=response to oxidative stress	GO:0004364=glutathione transferase activity;GO:0004602=glutathione peroxidase activity	2e-43	45.109
OtP003D08	FBgn0020236	ATP citrate lyase	GO:0006085=acetyl-CoA biosynthetic process;GO:0006101=citrate metabolic process	GO:0003878=ATP citrate synthase activity	1e-114	81.048
OtP003D09	FBgn0039734	Tace	GO:0006508=proteolysis	GO:0004222=metalloendopeptidase activity;GO:0008270=zinc ion binding	1e-63	56.808
OtP003E01	FBgn0033676	pds5	GO:0007062=sister chromatid cohesion	-	5e-61	73.649
OtP003E04	FBgn0032723	CG18397	-	-	4e-10	30.667
OtP003E05	FBgn0031545	CG3213	-	-	2e-10	36.25
OtP003E07	FBgn0010551	lethal (2) 03709	-	-	1e-79	73.096
OtP003E08	FBgn0028382	cyclophilin-33	GO:0006457=protein folding	GO:0003755=peptidyl-prolyl cis-trans isomerase activity;GO:0003729=mRNA binding	8e-72	76.923
OtP003E11	FBgn0030121	CG17446	-	-	3e-33	56.667
OtP003F03	FBgn0021906	Rieske iron-sulfur protein	GO:0006122=mitochondrial electron transport, ubiquinol to cytochrome c	GO:0008121=ubiquinol-cytochrome-c reductase activity	9e-19	85
OtP003F07	FBgn0039743	CG7946	-	-	7e-20	54.878
OtP003G02	FBgn0015608	Ca[2+]-channel-protein-beta-subunit	GO:0006816=calcium ion transport	GO:0005245=voltage-gated calcium channel activity	7e-50	73.333
OtP003G03	FBgn0036340	SRm160	-	-	7e-48	73.729
OtP003G04	FBgn0010426	Vacuolar H[+] ATPase 14kD subunit	GO:0015992=proton transport	GO:0008553=hydrogen-exporting ATPase activity, phosphorylative mechanism	2e-50	75.806
OtP003G08	FBgn0034157	resilin	-	GO:0005214=structural constituent of chitin-based cuticle	5e-15	33.889
OtP003G09	FBgn0035404	CG12079	GO:0006120=mitochondrial electron transport, NADH to ubiquinone	GO:0008137=NADH dehydrogenase (ubiquinone) activity;GO:0003954=NADH dehydrogenase activity	2e-82	65.438
OtP003H02	FBgn0015320	Ubiquitin conjugating enzyme 2	GO:0006512=ubiquitin cycle	GO:0004842=ubiquitin-protein ligase activity	2e-89	92.262
OtP003H05	FBgn0027495	CG8378	-	-	6e-08	32.258
OtP003H06	FBgn0030292	CG11752	-	-	6e-15	53.846
OtP003H12	FBgn0031912	CG5261	GO:0006086=acetyl-CoA biosynthetic process from pyruvate	GO:0004742=dihydrolipoyllysine-residue acetyltransferase activity	7e-48	53.266
OtP004A06	FBgn0032885	senz-aria	-	GO:0004385=guanylate kinase activity	1e-29	42.105
OtP004A09	FBgn0052758	CG32758	-	-	8e-90	85.561
OtP004A11	FBgn0038901	bursicon	GO:0007476=imaginal disc-derived wing morphogenesis;GO:0007593=chitin-based cuticle tanning;GO:0048067=cuticle pigmentation;GO:0048082=regulation of adult chitin-containing cuticle pigmentation;GO:0007564=regulation of chitin-based cuticle tanning	GO:0005179=hormone activity;GO:0005184=neuropeptide hormone activity	3e-14	86.842
OtP004A12	FBgn0038552	CG18012	GO:0006486=protein amino acid glycosylation	GO:0019187=beta-1,4-mannosyltransferase activity	1e-43	59.155
OtP004B01	FBgn0030719	eIF5	GO:0006413=translational initiation	GO:0003743=translation initiation factor activity	2e-27	53.704
OtP004B02	FBgn0028982	Spt6	GO:0006354=RNA elongation	GO:0003682=chromatin binding;GO:0003711=transcriptional elongation regulator activity	1e-108	76.695
OtP004B03	FBgn0037561	CG9630	-	GO:0004004=ATP-dependent RNA helicase activity	1e-62	56.303
OtP004B07	FBgn0034065	Rrp42	GO:0006397=mRNA processing	GO:0000175=3'-5'-exoribonuclease activity	1e-69	58.621
OtP004B08	FBgn0041105	nervous fingers 2	-	-	2e-49	69.697
OtP004B10	FBgn0002643	mastermind	GO:0007398=ectoderm development;GO:0007500=mesodermal cell fate determination;GO:0007475=apposition of dorsal and ventral imaginal disc-derived wing surfaces;GO:0007399=nervous system development;GO:0048749=compound eye development;GO:0007219=Notch signaling pathway;GO:0008356=asymmetric cell division;GO:0008407=bristle morphogenesis;GO:0008587=imaginal disc-derived wing margin morphogenesis;GO:0…	-	2e-16	37.241
OtP004B12	FBgn0000299	Collagen type IV	GO:0007391=dorsal closure	-	6e-38	41.921
OtP004C04	FBgn0028687	Rpt1	GO:0006508=proteolysis;GO:0009987=cellular process	GO:0004175=endopeptidase activity;GO:0016887=ATPase activity	6e-16	88.095
OtP004C06	FBgn0011656	Myocyte enhancing factor 2	GO:0007498=mesoderm development;GO:0007519=striated muscle development;GO:0006366=transcription from RNA polymerase II promoter;GO:0016202=regulation of striated muscle development;GO:0006355=regulation of transcription, DNA-dependent;GO:0030707=ovarian follicle cell development (sensu Insecta);GO:0007507=heart development;GO:0007520=myoblast fusion;GO:0048747=muscle fiber development;GO:0007496=…	GO:0003702=RNA polymerase II transcription factor activity;GO:0003700=transcription factor activity	1e-47	94.792
OtP004C08	FBgn0002622	Ribosomal protein S3	GO:0006281=DNA repair;GO:0006412=translation;GO:0043524=negative regulation of neuron apoptosis	GO:0003906=DNA-(apurinic or apyrimidinic site) lyase activity;GO:0008534=oxidized purine base lesion DNA N-glycosylase activity;GO:0003735=structural constituent of ribosome	1e-106	85.52
OtP004C09	FBgn0053807	His1:CG33807	GO:0006333=chromatin assembly or disassembly	GO:0003677=DNA binding	9e-17	59.677
OtP004C10	FBgn0050394	CG30394	-	-	3e-50	47.895
OtP004D02	FBgn0003887	beta-Tubulin at 56D	GO:0007017=microtubule-based process;GO:0016203=muscle attachment	GO:0005200=structural constituent of cytoskeleton;GO:0005525=GTP binding	3e-95	85.938
OtP004D03	FBgn0023081	genghis khan	GO:0008154=actin polymerization and/or depolymerization;GO:0008064=regulation of actin polymerization and/or depolymerization;GO:0006468=protein amino acid phosphorylation	GO:0004672=protein kinase activity;GO:0004674=protein serine/threonine kinase activity;GO:0019992=diacylglycerol binding	3e-72	73.529
OtP004D04	FBgn0030505	NFAT	GO:0006350=transcription	GO:0003700=transcription factor activity;GO:0003702=RNA polymerase II transcription factor activity	5e-08	46.154
OtP004E02	FBgn0040071	taranis	GO:0048096=chromatin-mediated maintenance of transcription	-	1e-12	44.118
OtP004E03	FBgn0033983	CG10253	GO:0008611=ether lipid biosynthetic process	GO:0008609=alkylglycerone-phosphate synthase activity	5e-38	37.168
OtP004E09	FBgn0052982	CG32982	-	-	7e-44	49.51
OtP004E11	FBgn0038736	ire-1	GO:0006468=protein amino acid phosphorylation	GO:0004674=protein serine/threonine kinase activity;GO:0004672=protein kinase activity	1e-59	52.273
OtP004F03	FBgn0036892	CG8798	-	GO:0008846=endopeptidase La activity	2e-35	52.899
OtP004F05	FBgn0039145	CG6000	GO:0006457=protein folding	GO:0051082=unfolded protein binding	2e-21	44.86
OtP004F08	FBgn0039737	CG7920	-	GO:0008411=4-hydroxybutyrate CoA-transferase activity	3e-55	62.308
OtP004G01	FBgn0031245	CG3625	-	-	1e-20	32.161
OtP004G04	FBgn0051974	CG31974	-	-	2e-21	36.628
OtP004G06	FBgn0052743	Smg1	GO:0016310=phosphorylation;GO:0000184=mRNA catabolic process, nonsense-mediated decay;GO:0016246=RNA interference;GO:0035195=miRNA-mediated gene silencing	GO:0004672=protein kinase activity	2e-10	62.5
OtP004G08	FBgn0039737	CG7920	-	GO:0008411=4-hydroxybutyrate CoA-transferase activity	3e-62	55.349
OtP004G09	FBgn0037804	CG11870	GO:0006468=protein amino acid phosphorylation	GO:0004674=protein serine/threonine kinase activity	5e-25	66.667
OtP004H01	FBgn0029969	CG10932	GO:0006090=pyruvate metabolic process;GO:0006633=fatty acid biosynthetic process	GO:0003985=acetyl-CoA C-acetyltransferase activity	2e-39	65.254
OtP004H04	FBgn0052352	CG32352	-	-	2e-09	31.967
OtP004H06	FBgn0017397	held out wings	GO:0007525=somatic muscle development;GO:0007475=apposition of dorsal and ventral imaginal disc-derived wing surfaces;GO:0009790=embryonic development;GO:0007498=mesoderm development;GO:0030154=cell differentiation;GO:0000381=regulation of alternative nuclear mRNA splicing, via spliceosome	GO:0003729=mRNA binding	1e-75	65.652
OtP004H07	FBgn0001961	Suppressor of profilin 2	GO:0007010=cytoskeleton organization and biogenesis;GO:0030041=actin filament polymerization;GO:0007303=cytoplasmic transport, nurse cell to oocyte;GO:0008335=ovarian ring canal stabilization;GO:0001745=compound eye morphogenesis;GO:0007409=axonogenesis;GO:0007413=axonal fasciculation;GO:0008407=bristle morphogenesis;GO:0030037=actin filament reorganization during cell cycle;GO:0030029=actin fila…	GO:0003779=actin binding	6e-89	64.135
OtP004H08	FBgn0046706	Haspin	GO:0006468=protein amino acid phosphorylation	GO:0004674=protein serine/threonine kinase activity	2e-47	43.458
OtP005A02	FBgn0029114	Tollo	GO:0006952=defense response;GO:0007165=signal transduction	GO:0004888=transmembrane receptor activity	1e-57	52.657
OtP005A03	FBgn0038107	CG17327	-	-	2e-23	46.552
OtP005B01	FBgn0041194	Phosphoribosylamidotransferase 2	GO:0006189='de novo' IMP biosynthetic process	GO:0004044=amidophosphoribosyltransferase activity	3e-56	62.644
OtP005B02	FBgn0036272	CG4300	GO:0008295=spermidine biosynthetic process	GO:0004766=spermidine synthase activity	9e-56	50
OtP005B03	FBgn0010812	Translocase of outer membrane 34	-	-	8e-10	32.759
OtP005B04	FBgn0029134	Prosbeta5	-	GO:0004175=endopeptidase activity	7e-63	60.825
OtP005B07	FBgn0014001	PAK-kinase	GO:0007155=cell adhesion;GO:0007411=axon guidance;GO:0007254=JNK cascade;GO:0007391=dorsal closure;GO:0006468=protein amino acid phosphorylation;GO:0016601=Rac protein signal transduction;GO:0008360=regulation of cell shape;GO:0050803=regulation of synapse structure and activity;GO:0050770=regulation of axonogenesis	GO:0004674=protein serine/threonine kinase activity;GO:0004702=receptor signaling protein serine/threonine kinase activity	5e-40	49.727
OtP005B08	FBgn0031450	Hepatocyte growth factor regulated tyrosine kinase substrate	GO:0008333=endosome to lysosome transport;GO:0007269=neurotransmitter secretion;GO:0016082=synaptic vesicle priming;GO:0016079=synaptic vesicle exocytosis;GO:0006887=exocytosis;GO:0008293=torso signaling pathway;GO:0016197=endosome transport;GO:0042059=negative regulation of epidermal growth factor receptor signaling pathway;GO:0006897=endocytosis;GO:0016050=vesicle organization and biogenesis	GO:0005515=protein binding	6e-66	53.241
OtP005B09	FBgn0034009	CG8155	-	-	5e-32	59.091
OtP005C02	FBgn0053909	His4:CG33909	GO:0006333=chromatin assembly or disassembly	GO:0003677=DNA binding	4e-25	98.182
OtP005C05	FBgn0085726	-	-	-	1e-23	35.263
OtP005C07	FBgn0035811	CG12262	GO:0006635=fatty acid beta-oxidation	GO:0003995=acyl-CoA dehydrogenase activity	7e-74	58.904
OtP005C08	FBgn0001259	inturned	GO:0035316=non-sensory hair organization and biogenesis;GO:0007163=establishment and/or maintenance of cell polarity;GO:0001736=establishment of planar polarity;GO:0001737=establishment of imaginal disc-derived wing hair orientation	-	3e-20	34.848
OtP005C10	FBgn0029714	CG3527	GO:0006364=rRNA processing;GO:0042274=ribosomal small subunit biogenesis and assembly	-	3e-86	65.164
OtP005C11	FBgn0037544	CG11035	GO:0009408=response to heat	GO:0051087=chaperone binding	3e-34	41.714
OtP005C12	FBgn0010339	upstream of RpIII128	-	GO:0005525=GTP binding	2e-72	77.778
OtP005D01	FBgn0034145	CG5065	-	-	9e-55	41.778
OtP005D02	FBgn0024558	Diphthamide methyltransferase	GO:0017183=peptidyl-diphthamide biosynthetic process from peptidyl-histidine	GO:0004164=diphthine synthase activity	2e-13	56.897
OtP005D03	FBgn0027948	mini spindles	GO:0007017=microtubule-based process;GO:0007143=female meiosis;GO:0007344=pronuclear fusion;GO:0007067=mitosis;GO:0031122=cytoplasmic microtubule organization and biogenesis;GO:0045450=bicoid mRNA localization;GO:0000022=mitotic spindle elongation	GO:0008017=microtubule binding	7e-45	67.797
OtP005D06	FBgn0026375	RhoGAPp190	GO:0016319=mushroom body development;GO:0050770=regulation of axonogenesis	GO:0005100=Rho GTPase activator activity	4e-60	43.874
OtP005D08	FBgn0037487	CG14608	-	-	4e-38	63.551
OtP005D09	FBgn0003651	seven up	GO:0007503=fat body development;GO:0045449=regulation of transcription;GO:0048749=compound eye development;GO:0001752=compound eye photoreceptor fate commitment;GO:0007465=R7 cell fate commitment;GO:0007462=R1/R6 cell fate commitment;GO:0007464=R3/R4 cell fate commitment;GO:0007510=cardioblast cell fate determination;GO:0007507=heart development;GO:0001700=embryonic development via the syncytial …	GO:0003700=transcription factor activity;GO:0004879=ligand-dependent nuclear receptor activity;GO:0004872=receptor activity	8e-17	97.368
OtP005D12	FBgn0035252	CG7970	-	-	5e-45	49.412
OtP005E01	FBgn0037702	CG8176	-	-	3e-24	57.143
OtP005E03	FBgn0000299	Collagen type IV	GO:0007391=dorsal closure	-	1e-20	47.458
OtP005E05	FBgn0032945	CG8665	-	GO:0016155=formyltetrahydrofolate dehydrogenase activity	1e-64	55.556
OtP005E11	FBgn0029715	CG11444	-	-	5e-23	63.636
OtP005E12	FBgn0025463	Brahma associated protein 60kD	GO:0045893=positive regulation of transcription, DNA-dependent;GO:0007517=muscle development;GO:0048666=neuron development;GO:0048813=dendrite morphogenesis	GO:0016251=general RNA polymerase II transcription factor activity;GO:0003713=transcription coactivator activity	2e-36	58.553
OtP005F02	FBgn0028737	Elongation factor 1 beta	GO:0006414=translational elongation	GO:0003747=translation release factor activity;GO:0003746=translation elongation factor activity;GO:0005085=guanyl-nucleotide exchange factor activity	7e-26	77.778
OtP005F03	FBgn0051973	CG31973	-	-	4e-24	72.131
OtP005F07	FBgn0029157	slingshot	GO:0006470=protein amino acid dephosphorylation;GO:0030036=actin cytoskeleton organization and biogenesis;GO:0008064=regulation of actin polymerization and/or depolymerization;GO:0016319=mushroom body development;GO:0050770=regulation of axonogenesis	GO:0017017=MAP kinase phosphatase activity;GO:0008330=protein tyrosine/threonine phosphatase activity;GO:0008138=protein tyrosine/serine/threonine phosphatase activity	9e-19	48
OtP005F11	FBgn0053555	bitesize	GO:0048489=synaptic vesicle transport;GO:0040018=positive regulation of body size;GO:0045793=positive regulation of cell size;GO:0010004=gastrulation involving germ band extension;GO:0016331=morphogenesis of embryonic epithelium;GO:0007015=actin filament organization;GO:0042249=establishment of polarity of embryonic epithelium;GO:0043297=apical junction assembly	GO:0005215=transporter activity	2e-31	46.429
OtP005G10	FBgn0035811	CG12262	GO:0006635=fatty acid beta-oxidation	GO:0003995=acyl-CoA dehydrogenase activity	4e-58	74.82
OtP005G12	FBgn0032678	nucampholin	-	-	1e-88	82.514
OtP005H12	FBgn0035024	CG11414	-	-	2e-65	55.288
OtP006A05	FBgn0037680	CG8121	-	-	4e-82	60.173
OtP006B01	FBgn0034976	CG4049	GO:0006281=DNA repair	-	6e-30	68.293
OtP006B07	FBgn0050269	CG30269	-	-	3e-07	32.911
OtP006B10	FBgn0000183	Bicaudal D	GO:0007294=germarium-derived oocyte fate determination;GO:0030154=cell differentiation;GO:0030727=germarium-derived female germ-line cyst formation;GO:0007293=germarium-derived egg chamber formation;GO:0008103=oocyte microtubule cytoskeleton polarization;GO:0016325=oocyte microtubule cytoskeleton organization;GO:0007309=oocyte axis determination;GO:0008298=intracellular mRNA localization;GO:00510…	GO:0045502=dynein binding;GO:0003729=mRNA binding	1e-67	61.864
OtP006C02	FBgn0086674	Transport and Golgi organization 13	-	GO:0008476=protein-tyrosine sulfotransferase activity	2e-27	76.812
OtP006C07	FBgn0034240	Misexpression suppressor of ras 4	-	-	3e-26	58.974
OtP006C08	FBgn0039928	calsyntenin-1	GO:0016339=calcium-dependent cell-cell adhesion;GO:0007268=synaptic transmission	GO:0005509=calcium ion binding	2e-63	54.148
OtP006C12	FBgn0029157	slingshot	GO:0006470=protein amino acid dephosphorylation;GO:0030036=actin cytoskeleton organization and biogenesis;GO:0008064=regulation of actin polymerization and/or depolymerization;GO:0016319=mushroom body development;GO:0050770=regulation of axonogenesis	GO:0017017=MAP kinase phosphatase activity;GO:0008330=protein tyrosine/threonine phosphatase activity;GO:0008138=protein tyrosine/serine/threonine phosphatase activity	3e-17	55.814
OtP006D01	FBgn0001216	Heat shock protein cognate 1	GO:0006457=protein folding;GO:0009408=response to heat	GO:0051082=unfolded protein binding;GO:0016887=ATPase activity	8e-95	87.097
OtP006D03	FBgn0037525	CG17816	-	-	8e-30	79.221
OtP006D07	FBgn0026680	enhancer of yellow 3	-	-	1e-29	39.796
OtP006D10	FBgn0039805	Cuticular protein 100A	-	GO:0005214=structural constituent of chitin-based cuticle	2e-36	60.63
OtP006D12	FBgn0031492	CG3542	GO:0000398=nuclear mRNA splicing, via spliceosome	GO:0017058=FH1 domain binding	3e-28	52.679
OtP006E02	FBgn0034240	Misexpression suppressor of ras 4	-	-	1e-13	41
OtP006E03	FBgn0085484	-	-	-	8e-40	44.828
OtP006E09	FBgn0014362	mushroom-body expressed	GO:0000381=regulation of alternative nuclear mRNA splicing, via spliceosome	GO:0017130=poly(rC) binding	6e-70	74.157
OtP006E10	FBgn0039152	CG6129	-	-	4e-36	52.174
OtP006E11	FBgn0026758	TATA box binding protein-related factor 2	GO:0006367=transcription initiation from RNA polymerase II promoter;GO:0006357=regulation of transcription from RNA polymerase II promoter	GO:0016251=general RNA polymerase II transcription factor activity;GO:0003704=specific RNA polymerase II transcription factor activity	9e-67	65.625
OtP006E12	FBgn0016696	Pitslre	GO:0006468=protein amino acid phosphorylation;GO:0000074=regulation of progression through cell cycle;GO:0007049=cell cycle;GO:0007155=cell adhesion;GO:0008360=regulation of cell shape	GO:0004674=protein serine/threonine kinase activity	6e-88	89.655
OtP006F07	FBgn0003884	alpha-Tubulin at 84B	GO:0007094=mitotic spindle checkpoint;GO:0009987=cellular process;GO:0019730=antimicrobial humoral response	GO:0005525=GTP binding;GO:0005200=structural constituent of cytoskeleton	6e-82	100
OtP006F08	FBgn0036548	CG5931	GO:0008380=RNA splicing;GO:0000381=regulation of alternative nuclear mRNA splicing, via spliceosome	GO:0003724=RNA helicase activity;GO:0004004=ATP-dependent RNA helicase activity	1e-92	75.598
OtP006G03	FBgn0037051	CG10565	GO:0006457=protein folding	GO:0051082=unfolded protein binding	4e-39	70.192
OtP006G06	FBgn0037138	CG7145	GO:0006560=proline metabolic process	GO:0003842=1-pyrroline-5-carboxylate dehydrogenase activity	2e-70	69.841
OtP006G09	FBgn0038259	CG3563	-	-	3e-10	76.19
OtP006G11	FBgn0015795	Rab-protein 7	GO:0008333=endosome to lysosome transport;GO:0016197=endosome transport;GO:0035071=salivary gland cell autophagic cell death;GO:0048102=autophagic cell death;GO:0006897=endocytosis	GO:0003924=GTPase activity	3e-58	64.045
OtP006H03	FBgn0040011	CG17494	-	-	3e-35	53.957
OtP006H08	FBgn0041713	yellow-c	-	-	6e-68	50.394
OtP006H12	FBgn0015589	APC-like	GO:0007223=Wnt receptor signaling pathway, calcium modulating pathway;GO:0007017=microtubule-based process;GO:0045892=negative regulation of transcription, DNA-dependent;GO:0007163=establishment and/or maintenance of cell polarity	GO:0008013=beta-catenin binding;GO:0008017=microtubule binding	6e-13	31.285
OtP007A01	FBgn0004227	no on or off transient A	GO:0000398=nuclear mRNA splicing, via spliceosome;GO:0007601=visual perception;GO:0045433=male courtship behavior, veined wing generated song production;GO:0007632=visual behavior;GO:0042331=phototaxis	GO:0008187=poly-pyrimidine tract binding;GO:0003729=mRNA binding	6e-37	53.623
OtP007A03	FBgn0001139	groucho	GO:0007399=nervous system development;GO:0016481=negative regulation of transcription;GO:0000122=negative regulation of transcription from RNA polymerase II promoter;GO:0007541=sex determination, primary response to X:A ratio;GO:0045810=negative regulation of frizzled signaling pathway;GO:0007015=actin filament organization;GO:0048813=dendrite morphogenesis	GO:0003714=transcription corepressor activity;GO:0003677=DNA binding	2e-24	80
OtP007A05	FBgn0030706	CG8909	-	GO:0005041=low-density lipoprotein receptor activity	8e-69	44.939
OtP007A07	FBgn0000313	chaoptic	GO:0007156=homophilic cell adhesion;GO:0042051=compound eye photoreceptor development;GO:0042052=rhabdomere development	-	5e-14	32.773
OtP007A08	FBgn0004167	karst	GO:0030707=ovarian follicle cell development (sensu Insecta);GO:0007009=plasma membrane organization and biogenesis;GO:0045186=zonula adherens assembly;GO:0000910=cytokinesis	GO:0003779=actin binding;GO:0008017=microtubule binding;GO:0008092=cytoskeletal protein binding	3e-89	70.085
OtP007B01	FBgn0026616	alpha-Man-IIb	-	GO:0004559=alpha-mannosidase activity;GO:0004572=mannosyl-oligosaccharide 1,3-1,6-alpha-mannosidase activity	8e-42	44.086
OtP007B04	FBgn0017581	Lk6	GO:0007017=microtubule-based process;GO:0006468=protein amino acid phosphorylation;GO:0040008=regulation of growth	GO:0004672=protein kinase activity;GO:0004674=protein serine/threonine kinase activity;GO:0016301=kinase activity	6e-47	83.019
OtP007B07	FBgn0032856	CG16798	-	-	6e-44	38.989
OtP007C02	FBgn0024211	midline fasciclin	GO:0007409=axonogenesis	-	7e-14	35.833
OtP007C06	FBgn0037543	CG10903	-	GO:0008757=S-adenosylmethionine-dependent methyltransferase activity	4e-80	61.739
OtP007C08	FBgn0029114	Tollo	GO:0006952=defense response;GO:0007165=signal transduction	GO:0004888=transmembrane receptor activity	2e-31	38.14
OtP007C10	FBgn0040308	thioredoxin peroxidase 2	GO:0006917=induction of apoptosis;GO:0006915=apoptosis	GO:0008379=thioredoxin peroxidase activity;GO:0016209=antioxidant activity;GO:0004601=peroxidase activity	1e-86	72.816
OtP007C12	FBgn0033936	CG17386	-	-	2e-51	64.43
OtP007D06	FBgn0003386	Shaker cognate w	GO:0006813=potassium ion transport	GO:0005249=voltage-gated potassium channel activity	4e-60	97.222
OtP007D12	FBgn0025741	plexin A	GO:0008045=motor axon guidance;GO:0007411=axon guidance	GO:0017154=semaphorin receptor activity;GO:0008046=axon guidance receptor activity	1e-104	79.661
OtP007E05	FBgn0037559	CG7549	-	-	8e-60	68.627
OtP007E07	FBgn0026577	CG8677	-	-	3e-14	59.701
OtP007E08	FBgn0039309	CG11891	-	-	2e-06	30.303
OtP007E09	FBgn0085675	-	-	-	9e-13	80.769
OtP007F02	FBgn0027055	COP9 complex homolog subunit 3	-	-	3e-37	45.05
OtP007F04	FBgn0037804	CG11870	GO:0006468=protein amino acid phosphorylation	GO:0004674=protein serine/threonine kinase activity	7e-06	33.083
OtP007F08	FBgn0028979	tiptop	GO:0045449=regulation of transcription;GO:0006355=regulation of transcription, DNA-dependent;GO:0007380=specification of segmental identity, head;GO:0048730=epidermis morphogenesis	GO:0003700=transcription factor activity;GO:0003677=DNA binding;GO:0008270=zinc ion binding	7e-59	56.223
OtP007F10	FBgn0029157	slingshot	GO:0006470=protein amino acid dephosphorylation;GO:0030036=actin cytoskeleton organization and biogenesis;GO:0008064=regulation of actin polymerization and/or depolymerization;GO:0016319=mushroom body development;GO:0050770=regulation of axonogenesis	GO:0017017=MAP kinase phosphatase activity;GO:0008330=protein tyrosine/threonine phosphatase activity;GO:0008138=protein tyrosine/serine/threonine phosphatase activity	1e-111	77.083
OtP007F11	FBgn0004577	Peroxidase	GO:0007306=eggshell chorion formation	GO:0004601=peroxidase activity;GO:0005506=iron ion binding;GO:0020037=heme binding	7e-72	55.042
OtP007G01	FBgn0033693	CG13175	-	-	1e-11	34.211
OtP007G05	FBgn0051063	CG31063	-	-	7e-45	46.602
OtP007G11	FBgn0038293	CG6904	GO:0005978=glycogen biosynthetic process	GO:0004373=glycogen (starch) synthase activity	9e-07	56.41
OtP007H01	FBgn0020633	Minichromosome maintenance 7	GO:0006267=pre-replicative complex assembly	GO:0003682=chromatin binding;GO:0043138=3' to 5' DNA helicase activity	2e-76	64.593
OtP007H05	FBgn0010909	misshapen	GO:0006468=protein amino acid phosphorylation;GO:0008360=regulation of cell shape;GO:0008594=photoreceptor cell morphogenesis;GO:0000185=activation of MAPKKK activity;GO:0007254=JNK cascade;GO:0007391=dorsal closure;GO:0001736=establishment of planar polarity;GO:0001748=optic placode development (sensu Endopterygota);GO:0007097=nuclear migration;GO:0046529=imaginal disc fusion, thorax closure;GO:…	GO:0004674=protein serine/threonine kinase activity;GO:0008349=MAP kinase kinase kinase kinase activity;GO:0004702=receptor signaling protein serine/threonine kinase activity;GO:0042656=JUN kinase kinase kinase kinase activity	6e-82	92.547
OtP007H10	FBgn0033438	Matrix metalloproteinase 2	-	GO:0004249=stromelysin 3 activity;GO:0004222=metalloendopeptidase activity	1e-38	45.55
OtP007H11	FBgn0050035	CG30035	GO:0008643=carbohydrate transport	GO:0005355=glucose transporter activity	1e-16	36.486
OtP008A01	FBgn0004507	Glycogen phosphorylase	GO:0005977=glycogen metabolic process;GO:0005975=carbohydrate metabolic process	GO:0004645=phosphorylase activity;GO:0008184=glycogen phosphorylase activity	1e-112	75.61
OtP008A03	FBgn0004509	Furin 1	GO:0006508=proteolysis	GO:0004276=furin activity;GO:0004290=kexin activity	1e-110	81.545
OtP008A04	FBgn0040273	Spt5	GO:0006350=transcription	GO:0003711=transcriptional elongation regulator activity	3e-30	44.805
OtP008A06	FBgn0002787	Mov34	GO:0006511=ubiquitin-dependent protein catabolic process;GO:0006508=proteolysis;GO:0009987=cellular process	GO:0004175=endopeptidase activity	7e-64	60
OtP008A07	FBgn0027951	MTA1-like	-	-	2e-21	56.522
OtP008A08	FBgn0000384	concertina	GO:0010004=gastrulation involving germ band extension;GO:0016476=shape changes of embryonic cells;GO:0007186=G-protein coupled receptor protein signaling pathway;GO:0007369=gastrulation;GO:0007166=cell surface receptor linked signal transduction;GO:0007370=ventral furrow formation;GO:0007374=posterior midgut invagination;GO:0008360=regulation of cell shape	GO:0003924=GTPase activity;GO:0019001=guanyl nucleotide binding	4e-44	53.216
OtP008A11	FBgn0034808	CG9896	-	-	7e-28	32.086
OtP008A12	FBgn0028982	Spt6	GO:0006354=RNA elongation	GO:0003682=chromatin binding;GO:0003711=transcriptional elongation regulator activity	1e-66	59.06
OtP008B01	FBgn0026086	Adenosine deaminase acting on RNA	GO:0006382=adenosine to inosine editing;GO:0008344=adult locomotory behavior;GO:0030534=adult behavior;GO:0001666=response to hypoxia;GO:0009408=response to heat;GO:0042391=regulation of membrane potential;GO:0007626=locomotory behavior	GO:0003726=double-stranded RNA adenosine deaminase activity;GO:0003725=double-stranded RNA binding	2e-30	46.104
OtP008B02	FBgn0024542	Neosin	-	GO:0003729=mRNA binding	6e-08	40.541
OtP008B03	FBgn0015754	Lissencephaly-1	GO:0050790=regulation of catalytic activity;GO:0030706=germarium-derived oocyte differentiation;GO:0007294=germarium-derived oocyte fate determination;GO:0016319=mushroom body development;GO:0007018=microtubule-based movement;GO:0007097=nuclear migration;GO:0045478=fusome organization and biogenesis;GO:0048813=dendrite morphogenesis	GO:0030234=enzyme regulator activity;GO:0042623=ATPase activity, coupled;GO:0045502=dynein binding	1e-112	73.418
OtP008B04	FBgn0086683	Spf45	GO:0000398=nuclear mRNA splicing, via spliceosome	-	4e-38	43.913
OtP008B07	FBgn0036376	CG10743	-	GO:0008268=receptor signaling protein tyrosine kinase signaling protein activity	2e-20	39.716
OtP008C03	FBgn0000479	dunce	GO:0007610=behavior;GO:0007611=learning and/or memory;GO:0009187=cyclic nucleotide metabolic process;GO:0007619=courtship behavior;GO:0019933=cAMP-mediated signaling;GO:0007612=learning;GO:0008355=olfactory learning;GO:0000003=reproduction;GO:0045475=locomotor rhythm;GO:0048149=behavioral response to ethanol;GO:0007268=synaptic transmission;GO:0007623=circadian rhythm;GO:0007613=memory;GO:0007617…	GO:0004115=3',5'-cyclic-AMP phosphodiesterase activity;GO:0004114=3',5'-cyclic-nucleotide phosphodiesterase activity	1e-32	32.589
OtP008C04	FBgn0034722	Rtf1	GO:0007219=Notch signaling pathway;GO:0051568=histone H3-K4 methylation;GO:0045747=positive regulation of Notch signaling pathway;GO:0051571=positive regulation of histone H3-K4 methylation	GO:0042800=histone lysine N-methyltransferase activity (H3-K4 specific)	1e-54	50
OtP008C05	FBgn0034453	hippo	GO:0006468=protein amino acid phosphorylation;GO:0006915=apoptosis;GO:0008283=cell proliferation;GO:0000122=negative regulation of transcription from RNA polymerase II promoter;GO:0042127=regulation of cell proliferation;GO:0043065=positive regulation of apoptosis;GO:0045926=negative regulation of growth;GO:0006917=induction of apoptosis;GO:0008285=negative regulation of cell proliferation;GO:004…	GO:0004702=receptor signaling protein serine/threonine kinase activity;GO:0004674=protein serine/threonine kinase activity;GO:0005515=protein binding;GO:0016301=kinase activity	2e-14	43.529
OtP008C07	FBgn0039156	CG6178	GO:0001676=long-chain fatty acid metabolic process;GO:0046949=acyl-CoA biosynthetic process;GO:0006637=acyl-CoA metabolic process	GO:0045289=luciferin monooxygenase activity;GO:0004467=long-chain-fatty-acid-CoA ligase activity;GO:0004321=fatty-acyl-CoA synthase activity	1e-12	60.377
OtP008D04	FBgn0003334	Sex comb on midleg	GO:0045449=regulation of transcription;GO:0016458=gene silencing;GO:0030708=germarium-derived female germ-line cyst encapsulation;GO:0030713=stalk formation (sensu Insecta)	GO:0003704=specific RNA polymerase II transcription factor activity	8e-61	61.828
OtP008D05	FBgn0003339	Sex combs reduced	GO:0006357=regulation of transcription from RNA polymerase II promoter;GO:0007494=midgut development;GO:0007379=segment specification;GO:0007381=specification of segmental identity, labial segment;GO:0045498=sex comb development;GO:0007548=sex differentiation;GO:0007432=salivary gland boundary specification	GO:0003704=specific RNA polymerase II transcription factor activity	5e-09	39.316
OtP008D09	FBgn0042085	Brahma associated protein 170kD	GO:0045893=positive regulation of transcription, DNA-dependent	GO:0003713=transcription coactivator activity	3e-32	38.421
OtP008D11	FBgn0020306	domino	GO:0008283=cell proliferation;GO:0002165=instar larval or pupal development;GO:0006325=establishment and/or maintenance of chromatin architecture;GO:0016458=gene silencing;GO:0030097=hemopoiesis;GO:0035207=negative regulation of hemocyte proliferation;GO:0000381=regulation of alternative nuclear mRNA splicing, via spliceosome	GO:0016251=general RNA polymerase II transcription factor activity;GO:0004386=helicase activity;GO:0008094=DNA-dependent ATPase activity	3e-79	61.382
OtP008D12	FBgn0001235	homothorax	GO:0007422=peripheral nervous system development;GO:0006357=regulation of transcription from RNA polymerase II promoter;GO:0007479=leg disc proximal/distal pattern formation;GO:0007420=brain development;GO:0048749=compound eye development;GO:0007432=salivary gland boundary specification;GO:0009954=proximal/distal pattern formation;GO:0010092=specification of organ identity;GO:0001752=compound eye…	GO:0003700=transcription factor activity;GO:0003677=DNA binding	6e-07	70.968
OtP008E03	FBgn0039227	polybromo	-	-	2e-06	37.179
OtP008E06	FBgn0030654	CG15643	-	-	6e-46	49.733
OtP008E07	FBgn0035811	CG12262	GO:0006635=fatty acid beta-oxidation	GO:0003995=acyl-CoA dehydrogenase activity	3e-32	48.201
OtP008E08	FBgn0038976	CG7048	GO:0006457=protein folding	-	1e-22	36.913
OtP008E10	FBgn0013756	Megator	-	-	2e-25	33.594
OtP008F01	FBgn0035423	CG17737	GO:0006412=translation	-	3e-55	92.727
OtP008F03	FBgn0000611	extradenticle	GO:0007479=leg disc proximal/distal pattern formation;GO:0007420=brain development;GO:0007432=salivary gland boundary specification;GO:0007438=oenocyte development	GO:0003704=specific RNA polymerase II transcription factor activity;GO:0003677=DNA binding	3e-66	70.466
OtP008F06	FBgn0000464	Leukocyte-antigen-related-like	GO:0006470=protein amino acid dephosphorylation;GO:0007411=axon guidance;GO:0008045=motor axon guidance;GO:0001700=embryonic development via the syncytial blastoderm;GO:0007399=nervous system development;GO:0007155=cell adhesion;GO:0008360=regulation of cell shape;GO:0008594=photoreceptor cell morphogenesis;GO:0045467=R7 development;GO:0031290=retinal ganglion cell axon guidance	GO:0004725=protein tyrosine phosphatase activity;GO:0005001=transmembrane receptor protein tyrosine phosphatase activity	2e-40	58.333
OtP008G03	FBgn0000317	crinkled	GO:0035317=imaginal disc-derived wing hair organization and biogenesis;GO:0048800=antennal morphogenesis;GO:0008407=bristle morphogenesis;GO:0007605=sensory perception of sound;GO:0030048=actin filament-based movement	GO:0003774=motor activity;GO:0003779=actin binding;GO:0042623=ATPase activity, coupled;GO:0005524=ATP binding;GO:0030898=actin-dependent ATPase activity	1e-49	56.831
OtP008G05	FBgn0034975	enoki mushroom	GO:0007405=neuroblast proliferation;GO:0016319=mushroom body development	GO:0004402=histone acetyltransferase activity	2e-08	32.222
OtP008G09	FBgn0002607	Ribosomal protein L19	GO:0006412=translation	GO:0003735=structural constituent of ribosome	3e-70	69.841
OtP008G12	FBgn0028509	centaurin gamma 1A	GO:0007264=small GTPase mediated signal transduction	GO:0008060=ARF GTPase activator activity	7e-70	84.247
OtP008H03	FBgn0010416	TH1	GO:0007070=negative regulation of transcription from RNA polymerase II promoter, mitotic	GO:0003729=mRNA binding	2e-91	73.009
OtP008H05	FBgn0036875	CG9449	-	GO:0003993=acid phosphatase activity	3e-23	33.505
OtP008H06	FBgn0011763	DP transcription factor	GO:0000074=regulation of progression through cell cycle;GO:0006357=regulation of transcription from RNA polymerase II promoter;GO:0008069=dorsal/ventral axis determination, follicular epithelium (sensu Insecta);GO:0045850=positive regulation of nurse cell apoptosis;GO:0007113=endomitotic cell cycle;GO:0007307=eggshell chorion gene amplification;GO:0045476=nurse cell apoptosis;GO:0007049=cell cycl…	GO:0003677=DNA binding;GO:0003702=RNA polymerase II transcription factor activity;GO:0003704=specific RNA polymerase II transcription factor activity	5e-12	73.171
OtP008H12	FBgn0038364	CG4699	-	-	4e-35	42.703
OtP009A11	FBgn0035935	misfire	GO:0007283=spermatogenesis	-	3e-30	35.979
OtP009B01	FBgn0020249	steamer duck	GO:0007475=apposition of dorsal and ventral imaginal disc-derived wing surfaces;GO:0007391=dorsal closure;GO:0046329=negative regulation of JNK cascade;GO:0008258=head involution;GO:0009880=embryonic pattern specification	-	1e-126	82.403
OtP009B06	FBgn0016715	Rhythmically expressed gene 2	-	-	8e-55	55.682
OtP009B10	FBgn0011603	inebriated	-	GO:0005328=neurotransmitter:sodium symporter activity	2e-91	68.067
OtP009B11	FBgn0020377	Scavenger receptor class C, type II	GO:0006952=defense response	GO:0005044=scavenger receptor activity	5e-25	41.935
OtP009C02	FBgn0031359	CG18317	-	-	2e-52	50.901
OtP009C04	FBgn0031857	CG11321	-	-	6e-20	47.706
OtP009C05	FBgn0050389	CG30389	-	-	8e-81	67.15
OtP009C06	FBgn0026741	mitochondrial ribosomal protein L18	-	GO:0003735=structural constituent of ribosome	2e-43	50.617
OtP009C08	FBgn0000568	Ecdysone-induced protein 75B	GO:0006355=regulation of transcription, DNA-dependent;GO:0007591=molting cycle, chitin-based cuticle;GO:0035072=ecdysone-mediated induction of salivary gland cell autophagic cell death;GO:0007553=regulation of ecdysteroid metabolic process;GO:0018990=ecdysis, chitin-based cuticle;GO:0019730=antimicrobial humoral response	GO:0003704=specific RNA polymerase II transcription factor activity;GO:0004879=ligand-dependent nuclear receptor activity	1e-39	36.434
OtP009C10	FBgn0013988	Stretchin-Mlck	GO:0006468=protein amino acid phosphorylation	GO:0004687=myosin light chain kinase activity;GO:0005200=structural constituent of cytoskeleton;GO:0004674=protein serine/threonine kinase activity	1e-22	36.364
OtP009C11	FBgn0028689	Proteasome p44.5 subunit	GO:0006508=proteolysis	GO:0004175=endopeptidase activity	3e-14	75
OtP009C12	FBgn0033021	CG10417	GO:0006470=protein amino acid dephosphorylation	GO:0004722=protein serine/threonine phosphatase activity	1e-40	52.98
OtP009D03	FBgn0017453	Zn72D	-	GO:0003729=mRNA binding	3e-17	57.692
OtP009D06	FBgn0035811	CG12262	GO:0006635=fatty acid beta-oxidation	GO:0003995=acyl-CoA dehydrogenase activity	5e-29	51.887
OtP009D08	FBgn0023516	CG14815	-	GO:0000268=peroxisome targeting sequence binding	6e-09	38.889
OtP009D11	FBgn0010410	Ribosomal protein L27A	GO:0006412=translation	GO:0003735=structural constituent of ribosome	9e-49	62.5
OtP009D12	FBgn0003870	tramtrack	GO:0007422=peripheral nervous system development;GO:0006357=regulation of transcription from RNA polymerase II promoter;GO:0000122=negative regulation of transcription from RNA polymerase II promoter;GO:0045467=R7 development;GO:0046843=dorsal appendage formation;GO:0001709=cell fate determination;GO:0048666=neuron development;GO:0048813=dendrite morphogenesis	GO:0003704=specific RNA polymerase II transcription factor activity;GO:0016564=transcriptional repressor activity;GO:0003682=chromatin binding;GO:0016566=specific transcriptional repressor activity	3e-33	81.013
OtP009E03	FBgn0023388	Dynamin associated protein 160	GO:0007269=neurotransmitter secretion;GO:0048488=synaptic vesicle endocytosis;GO:0008104=protein localization;GO:0051124=synaptic growth at neuromuscular junction	GO:0005515=protein binding	1e-36	69.307
OtP009E05	FBgn0040076	primo-2	GO:0006470=protein amino acid dephosphorylation	GO:0004725=protein tyrosine phosphatase activity;GO:0003993=acid phosphatase activity	3e-24	38.776
OtP009E06	FBgn0040066	will die slowly	-	-	2e-67	89.13
OtP009E12	FBgn0035769	CTCF	-	GO:0003700=transcription factor activity	3e-62	57.542
OtP009F01	FBgn0004833	G protein-coupled receptor kinase 1	GO:0006468=protein amino acid phosphorylation;GO:0007165=signal transduction;GO:0008277=regulation of G-protein coupled receptor protein signaling pathway;GO:0007186=G-protein coupled receptor protein signaling pathway	GO:0004703=G-protein coupled receptor kinase activity;GO:0016299=regulator of G-protein signaling activity;GO:0004674=protein serine/threonine kinase activity	1e-45	65.152
OtP009F02	FBgn0042650	disco-related	GO:0045449=regulation of transcription	GO:0003700=transcription factor activity	7e-08	46.154
OtP009F06	FBgn0052380	SMSr	GO:0006686=sphingomyelin biosynthetic process	-	2e-23	73.016
OtP009F07	FBgn0034504	CG8929	-	-	4e-39	68.367
OtP009F10	FBgn0036967	CG6597	-	-	1e-55	62.791
OtP009F12	FBgn0026057	Rad21	GO:0006289=nucleotide-excision repair;GO:0007064=mitotic sister chromatid cohesion;GO:0007067=mitosis	-	2e-44	57.962
OtP009G08	FBgn0043884	multiple ankyrin repeats single KH domain	GO:0007016=cytoskeletal anchoring;GO:0008283=cell proliferation;GO:0001751=compound eye photoreceptor cell differentiation;GO:0007169=transmembrane receptor protein tyrosine kinase signaling pathway;GO:0009987=cellular process;GO:0019730=antimicrobial humoral response	GO:0005200=structural constituent of cytoskeleton	1e-124	91.057
OtP009G09	FBgn0086129	mini-me	-	GO:0005515=protein binding	4e-50	55.682
OtP009G11	FBgn0039924	CG17471	GO:0016310=phosphorylation;GO:0007015=actin filament organization;GO:0007155=cell adhesion;GO:0008360=regulation of cell shape	GO:0016308=1-phosphatidylinositol-4-phosphate 5-kinase activity	3e-72	85.034
OtP009G12	FBgn0002973	numb	GO:0016360=sensory organ precursor cell fate determination;GO:0007219=Notch signaling pathway;GO:0007400=neuroblast fate determination;GO:0007422=peripheral nervous system development;GO:0045746=negative regulation of Notch signaling pathway;GO:0007507=heart development;GO:0045165=cell fate commitment;GO:0008593=regulation of Notch signaling pathway;GO:0007622=rhythmic behavior;GO:0008356=asymmet…	GO:0003676=nucleic acid binding;GO:0005102=receptor binding;GO:0005515=protein binding;GO:0005112=Notch binding	3e-82	74.752
OtP009H01	FBgn0003520	staufen	GO:0007315=pole plasm assembly;GO:0007316=pole plasm RNA localization;GO:0045450=bicoid mRNA localization;GO:0007318=pole plasm protein localization;GO:0006403=RNA localization;GO:0007317=regulation of pole plasm oskar mRNA localization;GO:0046011=regulation of oskar mRNA translation;GO:0008298=intracellular mRNA localization;GO:0007017=microtubule-based process;GO:0045451=pole plasm oskar mRNA l…	GO:0003730=mRNA 3'-UTR binding;GO:0003725=double-stranded RNA binding;GO:0008017=microtubule binding;GO:0003729=mRNA binding	4e-31	37.008
OtP009H02	FBgn0034921	Decapping protein 1	GO:0000184=mRNA catabolic process, nonsense-mediated decay;GO:0035195=miRNA-mediated gene silencing	-	1e-40	39.167
OtP009H05	FBgn0036302	CG10632	-	-	3e-13	41.86
OtP009H06	FBgn0050159	CG30159	-	-	5e-23	31.282
OtP009H07	FBgn0035533	Cip4	GO:0007498=mesoderm development;GO:0007165=signal transduction;GO:0030036=actin cytoskeleton organization and biogenesis	GO:0017048=Rho GTPase binding;GO:0005515=protein binding	1e-46	45.022
OtP009H10	FBgn0022768	Protein phosphatase 2C	GO:0006470=protein amino acid dephosphorylation	GO:0004722=protein serine/threonine phosphatase activity	1e-16	40.458
OtP009H11	FBgn0022201	milton	GO:0019896=axon transport of mitochondrion;GO:0048311=mitochondrion distribution	GO:0019895=kinesin-associated mitochondrial adaptor activity	3e-49	45.306
OtP010A04	FBgn0003349	stardust	GO:0002009=morphogenesis of an epithelium;GO:0045186=zonula adherens assembly;GO:0045196=establishment and/or maintenance of neuroblast polarity;GO:0016332=establishment and/or maintenance of polarity of embryonic epithelium;GO:0045197=establishment and/or maintenance of epithelial cell polarity;GO:0007043=intercellular junction assembly;GO:0007163=establishment and/or maintenance of cell polarit…	GO:0004385=guanylate kinase activity;GO:0005515=protein binding	4e-06	95.455
OtP010A06	FBgn0036258	CG5642	-	-	3e-47	47.644
OtP010B02	FBgn0085445	Ank2	GO:0007016=cytoskeletal anchoring;GO:0048675=axon extension	GO:0005200=structural constituent of cytoskeleton;GO:0008092=cytoskeletal protein binding	6e-07	31.875
OtP010B03	FBgn0035500	CG14998	-	-	3e-44	44.628
OtP010B05	FBgn0038769	CG10889	-	-	2e-06	64.103
OtP010B11	FBgn0030479	Rbp1-like	GO:0000398=nuclear mRNA splicing, via spliceosome;GO:0006376=mRNA splice site selection;GO:0008380=RNA splicing	-	2e-38	86.747
OtP010B12	FBgn0053558	CG33558	GO:0007015=actin filament organization	GO:0003779=actin binding	2e-37	70.755
OtP010C02	FBgn0053556	formin 3	GO:0007424=open tracheal system development;GO:0035147=branch fusion, open tracheal system	GO:0003779=actin binding	9e-40	60.606
OtP010C06	FBgn0010621	T-complex Chaperonin 5	GO:0006457=protein folding	GO:0042623=ATPase activity, coupled;GO:0051082=unfolded protein binding	1e-79	70.098
OtP010C07	FBgn0013948	Eip93F	GO:0035071=salivary gland cell autophagic cell death;GO:0008628=induction of apoptosis by hormones;GO:0035069=larval midgut histolysis;GO:0035072=ecdysone-mediated induction of salivary gland cell autophagic cell death;GO:0006914=autophagy;GO:0006911=phagocytosis, engulfment;GO:0045893=positive regulation of transcription, DNA-dependent;GO:0048102=autophagic cell death;GO:0045449=regulation of tr…	GO:0003677=DNA binding;GO:0003700=transcription factor activity	2e-27	94.828
OtP010C08	FBgn0005386	absent, small, or homeotic discs 1	GO:0001700=embryonic development via the syncytial blastoderm;GO:0018991=oviposition;GO:0048096=chromatin-mediated maintenance of transcription;GO:0016571=histone methylation	GO:0042054=histone methyltransferase activity;GO:0042799=histone lysine N-methyltransferase activity (H4-K20 specific);GO:0042800=histone lysine N-methyltransferase activity (H3-K4 specific);GO:0046974=histone lysine N-methyltransferase activity (H3-K9 specific);GO:0003727=single-stranded RNA binding	4e-45	47.644
OtP010C11	FBgn0086129	mini-me	-	GO:0005515=protein binding	1e-19	75.862
OtP010D01	FBgn0000307	chiffon	GO:0007304=chorion-containing eggshell formation;GO:0007307=eggshell chorion gene amplification;GO:0006275=regulation of DNA replication;GO:0007306=eggshell chorion formation	-	1e-08	42.424
OtP010D06	FBgn0035026	CG12252	-	GO:0008420=CTD phosphatase activity	6e-89	64.135
OtP010D07	FBgn0005585	Calreticulin	GO:0007417=central nervous system development;GO:0007422=peripheral nervous system development;GO:0042048=olfactory behavior	GO:0005509=calcium ion binding	1e-47	80.583
OtP010D08	FBgn0036534	Decapping protein 2	GO:0000184=mRNA catabolic process, nonsense-mediated decay;GO:0035195=miRNA-mediated gene silencing	-	2e-69	59.242
OtP010D11	FBgn0085450	Sno oncogene	GO:0048666=neuron development;GO:0030512=negative regulation of transforming growth factor beta receptor signaling pathway	-	1e-39	49.02
OtP010E01	FBgn0034134	CG4750	-	GO:0004178=leucyl aminopeptidase activity	2e-19	31.214
OtP010E03	FBgn0030310	Peptidoglycan recognition protein SA	GO:0016045=detection of bacterium;GO:0006955=immune response;GO:0006952=defense response;GO:0006965=positive regulation of biosynthetic process of antibacterial peptides active against Gram-positive bacteria;GO:0008592=regulation of Toll signaling pathway;GO:0050830=defense response to Gram-positive bacterium;GO:0008063=Toll signaling pathway;GO:0045087=innate immune response	GO:0016019=peptidoglycan receptor activity;GO:0042834=peptidoglycan binding;GO:0008329=pattern recognition receptor activity	2e-50	47.594
OtP010E06	FBgn0051842	mRpS23	-	GO:0003735=structural constituent of ribosome	9e-26	47.619
OtP010E12	FBgn0002741	Myosin heavy chain	GO:0006941=striated muscle contraction;GO:0040011=locomotion;GO:0030239=myofibril assembly;GO:0042692=muscle cell differentiation	GO:0008307=structural constituent of muscle;GO:0000146=microfilament motor activity;GO:0042623=ATPase activity, coupled	1e-103	76.25
OtP010F02	FBgn0013269	FK506-binding protein 1	GO:0006457=protein folding	GO:0005528=FK506 binding;GO:0003755=peptidyl-prolyl cis-trans isomerase activity	2e-13	32.54
OtP010F04	FBgn0036672	Limpet	-	GO:0003700=transcription factor activity	4e-22	38.06
OtP010F08	FBgn0004461	greatwall	GO:0006468=protein amino acid phosphorylation;GO:0007067=mitosis;GO:0007346=regulation of progression through mitotic cell cycle;GO:0030261=chromosome condensation	GO:0004674=protein serine/threonine kinase activity;GO:0004672=protein kinase activity	3e-74	74.725
OtP010F09	FBgn0034859	CG3520	-	-	9e-17	31.737
OtP010G05	FBgn0015919	caupolican	GO:0045317=equator specification;GO:0006357=regulation of transcription from RNA polymerase II promoter;GO:0001745=compound eye morphogenesis	GO:0003704=specific RNA polymerase II transcription factor activity;GO:0030528=transcription regulator activity	3e-07	80.769
OtP010G08	FBgn0036373	CG10741	-	-	1e-17	33.846
OtP010H07	FBgn0029176	Ef1gamma	GO:0006414=translational elongation;GO:0035071=salivary gland cell autophagic cell death;GO:0048102=autophagic cell death	GO:0003746=translation elongation factor activity	4e-30	88.889
OtP010H08	FBgn0034576	CG9350	-	-	3e-22	32.704
OtP010H11	FBgn0037316	-	-	-	3e-43	38.865
OtP011A02	FBgn0011224	hephaestus	GO:0007286=spermatid development;GO:0000398=nuclear mRNA splicing, via spliceosome;GO:0007219=Notch signaling pathway;GO:0008586=imaginal disc-derived wing vein morphogenesis;GO:0008587=imaginal disc-derived wing margin morphogenesis	GO:0008187=poly-pyrimidine tract binding;GO:0003729=mRNA binding	7e-48	45.122
OtP011A05	FBgn0039908	Asator	GO:0006468=protein amino acid phosphorylation	GO:0004681=casein kinase I activity	1e-52	60.87
OtP011A06	FBgn0044323	Connector of kinase to AP-1	GO:0007254=JNK cascade;GO:0007391=dorsal closure;GO:0046330=positive regulation of JNK cascade;GO:0042051=compound eye photoreceptor development	-	3e-37	60.448
OtP011A07	FBgn0033748	vismay	GO:0007283=spermatogenesis	GO:0003700=transcription factor activity;GO:0003714=transcription corepressor activity;GO:0042826=histone deacetylase binding	4e-40	67.188
OtP011B02	FBgn0023441	fusilli	GO:0007173=epidermal growth factor receptor signaling pathway	GO:0003729=mRNA binding	4e-65	84.397
OtP011B04	FBgn0030292	CG11752	-	-	6e-15	53.03
OtP011B05	FBgn0033159	Down syndrome cell adhesion molecule	GO:0007411=axon guidance;GO:0007422=peripheral nervous system development;GO:0006909=phagocytosis;GO:0048666=neuron development	GO:0008046=axon guidance receptor activity;GO:0008367=bacterial binding	1e-58	79.545
OtP011B06	FBgn0030456	CG4332	-	-	4e-14	60
OtP011B07	FBgn0037971	Transport and Golgi organization 9	-	-	4e-15	33.628
OtP011B08	FBgn0027453	DNZDHHC/NEW1 zinc finger protein 11	-	-	8e-68	58.209
OtP011B10	FBgn0024939	Ribosomal protein L8	GO:0006412=translation	GO:0003735=structural constituent of ribosome	1e-118	88.839
OtP011C04	FBgn0001323	knirps-like	GO:0007427=epithelial cell migration, open tracheal system;GO:0035151=regulation of tube size, open tracheal system;GO:0046845=branched duct epithelial cell fate determination, open tracheal system;GO:0007088=regulation of mitosis;GO:0007424=open tracheal system development	GO:0003700=transcription factor activity;GO:0004879=ligand-dependent nuclear receptor activity	3e-52	84.112
OtP011C05	FBgn0037471	Alhambra	GO:0006355=regulation of transcription, DNA-dependent;GO:0002168=instar larval development;GO:0007591=molting cycle, chitin-based cuticle;GO:0007482=haltere development	GO:0003677=DNA binding;GO:0003700=transcription factor activity	2e-17	89.744
OtP011C07	FBgn0003308	rosy	GO:0048072=compound eye pigmentation	GO:0004854=xanthine dehydrogenase activity	2e-80	65.899
OtP011C08	FBgn0038585	CG7993	-	-	3e-57	51.471
OtP011C10	FBgn0013759	Calcium/calmodulin-dependent protein kinase	GO:0007628=adult walking behavior;GO:0006468=protein amino acid phosphorylation;GO:0007269=neurotransmitter secretion;GO:0016080=synaptic vesicle targeting;GO:0016081=synaptic vesicle docking during exocytosis;GO:0007163=establishment and/or maintenance of cell polarity;GO:0007155=cell adhesion;GO:0008360=regulation of cell shape	GO:0004385=guanylate kinase activity;GO:0004674=protein serine/threonine kinase activity	5e-54	49.393
OtP011C11	FBgn0034590	Magi	-	GO:0004385=guanylate kinase activity	7e-42	72.277
OtP011D11	FBgn0035106	rhinoceros	GO:0006355=regulation of transcription, DNA-dependent;GO:0042059=negative regulation of epidermal growth factor receptor signaling pathway;GO:0042051=compound eye photoreceptor development	GO:0003677=DNA binding	9e-09	31.034
OtP011E03	FBgn0036169	CG6128	GO:0006004=fucose metabolic process;GO:0016142=O-glycoside catabolic process	GO:0004560=alpha-L-fucosidase activity	5e-50	55.625
OtP011E05	FBgn0023213	Eukaryotic-initiation-factor-4G	GO:0006413=translational initiation	GO:0003743=translation initiation factor activity	3e-22	32.558
OtP011E11	FBgn0036115	CG6327	-	-	2e-72	59.908
OtP011E12	FBgn0020660	Eukaryotic initiation factor 4B	GO:0006413=translational initiation;GO:0008283=cell proliferation	GO:0003729=mRNA binding;GO:0003743=translation initiation factor activity	6e-20	36.842
OtP011F01	FBgn0030334	Karl	-	-	6e-55	52.273
OtP011F04	FBgn0038327	Translin associated factor X	-	-	3e-13	60
OtP011F05	FBgn0003944	Ultrabithorax	GO:0045449=regulation of transcription;GO:0006357=regulation of transcription from RNA polymerase II promoter;GO:0007482=haltere development;GO:0010092=specification of organ identity;GO:0007494=midgut development;GO:0006355=regulation of transcription, DNA-dependent;GO:0007384=specification of segmental identity, thorax;GO:0007385=specification of segmental identity, abdomen;GO:0001706=endoderm …	GO:0003677=DNA binding;GO:0003704=specific RNA polymerase II transcription factor activity;GO:0003700=transcription factor activity;GO:0043565=sequence-specific DNA binding	2e-14	46.018
OtP011F07	FBgn0037321	CG1172	-	-	1e-80	69.903
OtP011F09	FBgn0021873	Gef26	GO:0007412=axon target recognition;GO:0006930=substrate-bound cell migration, cell extension;GO:0007476=imaginal disc-derived wing morphogenesis;GO:0007485=imaginal disc-derived male genitalia development;GO:0016476=shape changes of embryonic cells;GO:0035099=hemocyte migration;GO:0048749=compound eye development	GO:0017132=cyclic nucleotide-dependent guanyl-nucleotide exchange factor activity;GO:0005085=guanyl-nucleotide exchange factor activity	6e-11	60.606
OtP011F12	FBgn0038539	Autophagy-specific gene 8b	-	-	7e-16	36.449
OtP011G02	FBgn0003870	tramtrack	GO:0007422=peripheral nervous system development;GO:0006357=regulation of transcription from RNA polymerase II promoter;GO:0000122=negative regulation of transcription from RNA polymerase II promoter;GO:0045467=R7 development;GO:0046843=dorsal appendage formation;GO:0001709=cell fate determination;GO:0048666=neuron development;GO:0048813=dendrite morphogenesis	GO:0003704=specific RNA polymerase II transcription factor activity;GO:0016564=transcriptional repressor activity;GO:0003682=chromatin binding;GO:0016566=specific transcriptional repressor activity	1e-09	36.111
OtP011G03	FBgn0010198	Ribosomal protein S15Aa	GO:0006412=translation	GO:0003735=structural constituent of ribosome	7e-67	96.063
OtP011G05	FBgn0024833	AP-47	GO:0006901=vesicle coating;GO:0007269=neurotransmitter secretion;GO:0016183=synaptic vesicle coating	-	5e-74	87.097
OtP011G07	FBgn0041188	Ataxin-2	GO:0007015=actin filament organization	-	7e-23	46.875
OtP011G11	FBgn0051365	CG31365	-	GO:0003676=nucleic acid binding	4e-09	30.864
OtP011G12	FBgn0000615	exuperantia	GO:0001700=embryonic development via the syncytial blastoderm;GO:0045450=bicoid mRNA localization;GO:0007283=spermatogenesis;GO:0007300=ovarian nurse cell to oocyte transport;GO:0008359=regulation of bicoid mRNA localization;GO:0045451=pole plasm oskar mRNA localization	-	9e-40	35.274
OtP011H04	FBgn0030863	CG8188	-	GO:0004842=ubiquitin-protein ligase activity	5e-75	75
OtP011H08	FBgn0025679	Bteb2	-	GO:0003702=RNA polymerase II transcription factor activity	1e-06	37.5
OtP011H09	FBgn0032207	CG5640	-	GO:0016564=transcriptional repressor activity	9e-48	56.548
OtP011H12	FBgn0020294	knockout	GO:0008045=motor axon guidance	-	1e-29	62.245
OtP012A01	FBgn0032059	CG9296	-	GO:0047555=3',5'-cyclic-GMP phosphodiesterase activity	8e-44	58.451
OtP012A02	FBgn0035206	CG9186	-	-	3e-46	38.683
OtP012A03	FBgn0052082	CG32082	-	GO:0004871=signal transducer activity	5e-20	48.544
OtP012A05	FBgn0029895	CG14441	-	-	1e-06	30.435
OtP012A06	FBgn0053052	CG33052	-	-	5e-20	34.028
OtP012A07	FBgn0050259	CG30259	-	-	6e-31	32.487
OtP012A09	FBgn0051721	Trim9	-	-	8e-58	78.125
OtP012A12	FBgn0015754	Lissencephaly-1	GO:0050790=regulation of catalytic activity;GO:0030706=germarium-derived oocyte differentiation;GO:0007294=germarium-derived oocyte fate determination;GO:0016319=mushroom body development;GO:0007018=microtubule-based movement;GO:0007097=nuclear migration;GO:0045478=fusome organization and biogenesis;GO:0048813=dendrite morphogenesis	GO:0030234=enzyme regulator activity;GO:0042623=ATPase activity, coupled;GO:0045502=dynein binding	2e-53	76.768
OtP012B08	FBgn0040295	O-glycosyltransferase	-	GO:0016757=transferase activity, transferring glycosyl groups	1e-93	75.598
OtP012B10	FBgn0038391	GATAe	GO:0007492=endoderm development	GO:0016251=general RNA polymerase II transcription factor activity	3e-18	48.113
OtP012B12	FBgn0036548	CG5931	GO:0008380=RNA splicing;GO:0000381=regulation of alternative nuclear mRNA splicing, via spliceosome	GO:0003724=RNA helicase activity;GO:0004004=ATP-dependent RNA helicase activity	2e-88	69.512
OtP012C01	FBgn0086605	CG9853	-	-	6e-56	47.186
OtP012C04	FBgn0001986	lethal (2) 35Df	-	GO:0004004=ATP-dependent RNA helicase activity	3e-69	70.95
OtP012C07	FBgn0004167	karst	GO:0030707=ovarian follicle cell development (sensu Insecta);GO:0007009=plasma membrane organization and biogenesis;GO:0045186=zonula adherens assembly;GO:0000910=cytokinesis	GO:0003779=actin binding;GO:0008017=microtubule binding;GO:0008092=cytoskeletal protein binding	5e-41	42.308
OtP012D02	FBgn0031406	CG17012	GO:0006508=proteolysis	GO:0004252=serine-type endopeptidase activity	8e-09	35
OtP012D04	FBgn0003557	Suppressor of deltex	GO:0007219=Notch signaling pathway;GO:0008586=imaginal disc-derived wing vein morphogenesis;GO:0008587=imaginal disc-derived wing margin morphogenesis;GO:0006512=ubiquitin cycle;GO:0016348=imaginal disc-derived leg joint morphogenesis	GO:0004842=ubiquitin-protein ligase activity	4e-18	57.143
OtP012D05	FBgn0021768	nudC	GO:0007097=nuclear migration	-	4e-72	52.479
OtP012D10	FBgn0038610	CG7675	-	GO:0016614=oxidoreductase activity, acting on CH-OH group of donors	8e-65	68.966
OtP012D11	FBgn0032297	CG17124	-	GO:0004864=protein phosphatase inhibitor activity	2e-17	44.538
OtP012E01	FBgn0035947	Srp68	GO:0006614=SRP-dependent cotranslational protein targeting to membrane	GO:0008312=7S RNA binding;GO:0003729=mRNA binding	3e-50	70.874
OtP012E02	FBgn0058263	CG40263	-	-	6e-19	43.519
OtP012E04	FBgn0004198	cut	GO:0008587=imaginal disc-derived wing margin morphogenesis;GO:0035277=spiracle morphogenesis, open tracheal system;GO:0007443=Malpighian tubule morphogenesis;GO:0008052=sensory organ boundary specification;GO:0016360=sensory organ precursor cell fate determination;GO:0045165=cell fate commitment;GO:0030713=stalk formation (sensu Insecta);GO:0007417=central nervous system development;GO:0007422=pe…	GO:0003704=specific RNA polymerase II transcription factor activity;GO:0003677=DNA binding	1e-40	93.023
OtP012E10	FBgn0039379	CG5886	-	-	6e-10	35.165
OtP012F03	FBgn0051638	CG31638	-	-	1e-23	59.259
OtP012F05	FBgn0037677	CG12951	GO:0006508=proteolysis	GO:0004252=serine-type endopeptidase activity	1e-06	38.889
OtP012F06	FBgn0010341	Cdc42	GO:0030041=actin filament polymerization;GO:0035318=imaginal disc-derived wing hair outgrowth;GO:0007391=dorsal closure;GO:0007254=JNK cascade;GO:0007409=axonogenesis;GO:0048813=dendrite morphogenesis;GO:0030707=ovarian follicle cell development (sensu Insecta);GO:0046843=dorsal appendage formation;GO:0030036=actin cytoskeleton organization and biogenesis;GO:0046664=dorsal closure, amnioserosa mo…	GO:0003924=GTPase activity	4e-94	87.435
OtP012F07	FBgn0040348	CG3703	-	-	1e-27	35.714
OtP012F09	FBgn0040324	Ephrin	GO:0007411=axon guidance;GO:0016319=mushroom body development	GO:0046875=ephrin receptor binding	4e-08	50
OtP012F10	FBgn0034066	CG8397	-	GO:0003779=actin binding	2e-40	48.503
OtP012F12	FBgn0038332	CG6136	-	-	2e-34	40.5
OtP012G04	FBgn0038477	CG5169	GO:0006468=protein amino acid phosphorylation;GO:0007015=actin filament organization	GO:0004702=receptor signaling protein serine/threonine kinase activity	3e-14	34.021
OtP012G06	FBgn0039152	CG6129	-	-	7e-43	41.772
OtP012G07	FBgn0050069	CG30069	-	-	2e-53	49.58
OtP012G09	FBgn0011259	Sema-1a	GO:0007411=axon guidance;GO:0048813=dendrite morphogenesis	GO:0030215=semaphorin receptor binding	6e-11	50
OtP012G11	FBgn0036341	Syntaxin 13	GO:0016081=synaptic vesicle docking during exocytosis;GO:0007269=neurotransmitter secretion;GO:0016192=vesicle-mediated transport;GO:0007067=mitosis;GO:0007140=male meiosis;GO:0007143=female meiosis;GO:0000281=cytokinesis after mitosis;GO:0007110=cytokinesis after meiosis I	-	1e-20	40.876
OtP012G12	FBgn0000723	Fps oncogene analog	GO:0006468=protein amino acid phosphorylation;GO:0008594=photoreceptor cell morphogenesis;GO:0007391=dorsal closure;GO:0007394=dorsal closure, elongation of leading edge cells;GO:0007411=axon guidance;GO:0045011=actin cable formation;GO:0046664=dorsal closure, amnioserosa morphology change	GO:0004713=protein-tyrosine kinase activity	5e-78	58.772
OtP012H03	FBgn0027567	CG8108	-	-	2e-07	40.506
OtP012H05	FBgn0003896	tailup	GO:0007362=terminal region determination;GO:0008293=torso signaling pathway;GO:0007390=germ-band shortening;GO:0008258=head involution;GO:0046665=amnioserosa maintenance;GO:0006357=regulation of transcription from RNA polymerase II promoter;GO:0007391=dorsal closure;GO:0007399=nervous system development;GO:0008045=motor axon guidance;GO:0008407=bristle morphogenesis	GO:0003704=specific RNA polymerase II transcription factor activity	6e-25	63.333
OtP012H06	FBgn0003301	rutabaga	GO:0006171=cAMP biosynthetic process;GO:0007611=learning and/or memory;GO:0007619=courtship behavior;GO:0019933=cAMP-mediated signaling;GO:0007612=learning;GO:0007591=molting cycle, chitin-based cuticle;GO:0008355=olfactory learning;GO:0007625=grooming behavior;GO:0048149=behavioral response to ethanol;GO:0007268=synaptic transmission;GO:0007186=G-protein coupled receptor protein signaling pathwa…	GO:0004016=adenylate cyclase activity;GO:0008294=calcium- and calmodulin-responsive adenylate cyclase activity	5e-45	41.284
OtP012H07	FBgn0053546	GST-containing FLYWCH zinc-finger protein	-	GO:0004364=glutathione transferase activity;GO:0003676=nucleic acid binding;GO:0043295=glutathione binding	5e-69	65.241
OtP012H08	FBgn0003118	pointed	GO:0007362=terminal region determination;GO:0008293=torso signaling pathway;GO:0007422=peripheral nervous system development;GO:0006916=anti-apoptosis;GO:0045449=regulation of transcription;GO:0007424=open tracheal system development;GO:0030707=ovarian follicle cell development (sensu Insecta);GO:0007265=Ras protein signal transduction;GO:0045467=R7 development;GO:0007173=epidermal growth factor …	GO:0003700=transcription factor activity	8e-41	45.989
OtP012H11	FBgn0029708	CG3556	-	-	2e-25	44.275
OtP012H12	FBgn0036943	CG7323	GO:0007155=cell adhesion;GO:0008360=regulation of cell shape	-	2e-64	53.425
OtP013A03	FBgn0052296	Myocardin-related transcription factor	GO:0007298=border follicle cell migration (sensu Insecta);GO:0030036=actin cytoskeleton organization and biogenesis;GO:0007424=open tracheal system development;GO:0007476=imaginal disc-derived wing morphogenesis;GO:0008078=mesodermal cell migration;GO:0045893=positive regulation of transcription, DNA-dependent	GO:0016563=transcriptional activator activity	2e-37	58.696
OtP013A08	FBgn0033973	HPS	-	-	2e-17	45
OtP013B01	FBgn0086384	Merlin	GO:0001558=regulation of cell growth;GO:0006897=endocytosis;GO:0007267=cell-cell signaling;GO:0042127=regulation of cell proliferation;GO:0009798=axis specification;GO:0045571=negative regulation of imaginal disc growth;GO:0019094=pole plasm mRNA localization;GO:0042048=olfactory behavior	GO:0008092=cytoskeletal protein binding	1e-63	62.778
OtP013B07	FBgn0003301	rutabaga	GO:0006171=cAMP biosynthetic process;GO:0007611=learning and/or memory;GO:0007619=courtship behavior;GO:0019933=cAMP-mediated signaling;GO:0007612=learning;GO:0007591=molting cycle, chitin-based cuticle;GO:0008355=olfactory learning;GO:0007625=grooming behavior;GO:0048149=behavioral response to ethanol;GO:0007268=synaptic transmission;GO:0007186=G-protein coupled receptor protein signaling pathwa…	GO:0004016=adenylate cyclase activity;GO:0008294=calcium- and calmodulin-responsive adenylate cyclase activity	1e-113	83.117
OtP013B11	FBgn0036901	LDLa domain containing chitin binding protein 1	GO:0007424=open tracheal system development;GO:0035159=regulation of tube length, open tracheal system	GO:0004099=chitin deacetylase activity;GO:0008061=chitin binding	1e-139	89.796
OtP013B12	FBgn0036988	CG5262	-	-	7e-36	42.857
OtP013C05	FBgn0011661	Moesin	GO:0030036=actin cytoskeleton organization and biogenesis;GO:0030029=actin filament-based process;GO:0016336=establishment and/or maintenance of polarity of larval imaginal disc epithelium;GO:0045197=establishment and/or maintenance of epithelial cell polarity;GO:0042052=rhabdomere development;GO:0045313=rhabdomere membrane biogenesis;GO:0002009=morphogenesis of an epithelium;GO:0007010=cytoskele…	GO:0003779=actin binding;GO:0008092=cytoskeletal protein binding	3e-50	83.478
OtP013C06	FBgn0015774	Netrin-B	GO:0016200=synaptic target attraction;GO:0007411=axon guidance;GO:0008045=motor axon guidance;GO:0007432=salivary gland boundary specification	-	1e-54	59.398
OtP013C09	FBgn0024184	unc-4	GO:0045449=regulation of transcription	GO:0003700=transcription factor activity	3e-45	71.094
OtP013C11	FBgn0036736	Nedd4	GO:0007411=axon guidance;GO:0016567=protein ubiquitination	GO:0004842=ubiquitin-protein ligase activity	1e-16	39.252
OtP013D08	FBgn0025936	Eph receptor tyrosine kinase	GO:0006468=protein amino acid phosphorylation;GO:0007165=signal transduction;GO:0007409=axonogenesis;GO:0016319=mushroom body development	GO:0004714=transmembrane receptor protein tyrosine kinase activity;GO:0005003=ephrin receptor activity;GO:0004713=protein-tyrosine kinase activity	1e-05	75
OtP013E04	FBgn0025592	Glycerol kinase	-	GO:0004370=glycerol kinase activity	5e-64	57.459
OtP013E06	FBgn0028479	CG4389	GO:0006635=fatty acid beta-oxidation	GO:0016508=long-chain-enoyl-CoA hydratase activity;GO:0016509=long-chain-3-hydroxyacyl-CoA dehydrogenase activity	1e-41	62.5
OtP013E08	FBgn0002741	Myosin heavy chain	GO:0006941=striated muscle contraction;GO:0040011=locomotion;GO:0030239=myofibril assembly;GO:0042692=muscle cell differentiation	GO:0008307=structural constituent of muscle;GO:0000146=microfilament motor activity;GO:0042623=ATPase activity, coupled	2e-98	76.378
OtP013E09	FBgn0000499	dishevelled	GO:0042067=establishment of ommatidial polarity;GO:0016055=Wnt receptor signaling pathway;GO:0007164=establishment of tissue polarity;GO:0007507=heart development;GO:0032231=regulation of actin filament bundle formation;GO:0035317=imaginal disc-derived wing hair organization and biogenesis;GO:0007163=establishment and/or maintenance of cell polarity;GO:0006928=cell motility;GO:0008585=female gona…	GO:0005112=Notch binding	6e-08	39
OtP013F06	FBgn0038319	mitochondrial ribosomal protein L9	GO:0006412=translation	GO:0003735=structural constituent of ribosome	5e-59	50.242
OtP013F07	FBgn0030820	CG5004	-	-	8e-28	48.462
OtP013F12	FBgn0034183	CG9642	-	-	5e-20	31.193
OtP013G03	FBgn0019644	ATP synthase, subunit b	GO:0015992=proton transport	GO:0008553=hydrogen-exporting ATPase activity, phosphorylative mechanism	2e-52	59.477
OtP013G05	FBgn0085373	-	GO:0007602=phototransduction;GO:0046489=phosphoinositide biosynthetic process;GO:0016056=rhodopsin mediated signaling;GO:0016059=deactivation of rhodopsin mediated signaling;GO:0016310=phosphorylation;GO:0006654=phosphatidic acid biosynthetic process;GO:0045494=photoreceptor cell maintenance;GO:0046834=lipid phosphorylation;GO:0007601=visual perception;GO:0007015=actin filament organization	GO:0004143=diacylglycerol kinase activity;GO:0019992=diacylglycerol binding	5e-88	72.512
OtP013G09	FBgn0003013	osa	GO:0007379=segment specification;GO:0008587=imaginal disc-derived wing margin morphogenesis;GO:0016055=Wnt receptor signaling pathway;GO:0046530=photoreceptor cell differentiation;GO:0045449=regulation of transcription;GO:0045893=positive regulation of transcription, DNA-dependent;GO:0007476=imaginal disc-derived wing morphogenesis	GO:0003677=DNA binding;GO:0003713=transcription coactivator activity	1e-105	77.215
OtP013G10	FBgn0010909	misshapen	GO:0006468=protein amino acid phosphorylation;GO:0008360=regulation of cell shape;GO:0008594=photoreceptor cell morphogenesis;GO:0000185=activation of MAPKKK activity;GO:0007254=JNK cascade;GO:0007391=dorsal closure;GO:0001736=establishment of planar polarity;GO:0001748=optic placode development (sensu Endopterygota);GO:0007097=nuclear migration;GO:0046529=imaginal disc fusion, thorax closure;GO:…	GO:0004674=protein serine/threonine kinase activity;GO:0008349=MAP kinase kinase kinase kinase activity;GO:0004702=receptor signaling protein serine/threonine kinase activity;GO:0042656=JUN kinase kinase kinase kinase activity	1e-126	89.516
OtP013G11	FBgn0000448	Hormone receptor-like in 46	GO:0007552=metamorphosis;GO:0040034=regulation of development, heterochronic	GO:0004879=ligand-dependent nuclear receptor activity;GO:0003700=transcription factor activity	3e-12	36.667
OtP013H01	FBgn0053715	Muscle-specific protein 300	GO:0007498=mesoderm development;GO:0007010=cytoskeleton organization and biogenesis;GO:0007015=actin filament organization;GO:0007303=cytoplasmic transport, nurse cell to oocyte;GO:0008335=ovarian ring canal stabilization;GO:0040023=establishment of nucleus localization	GO:0003779=actin binding;GO:0008092=cytoskeletal protein binding;GO:0003725=double-stranded RNA binding	1e-34	32.068
OtP013H02	FBgn0029824	CG3726	-	GO:0003677=DNA binding	4e-51	69.6
OtP013H05	FBgn0011817	nemo	GO:0048749=compound eye development;GO:0016318=ommatidial rotation;GO:0006468=protein amino acid phosphorylation;GO:0007474=imaginal disc-derived wing vein specification;GO:0007476=imaginal disc-derived wing morphogenesis;GO:0042332=gravitaxis;GO:0001736=establishment of planar polarity;GO:0030178=negative regulation of Wnt receptor signaling pathway;GO:0045810=negative regulation of frizzled sig…	GO:0004674=protein serine/threonine kinase activity	4e-25	96.364
OtP013H06	FBgn0052406	CG32406	-	-	1e-26	33.061
OtP013H08	FBgn0036826	CG3893	-	-	4e-07	32.979
OtP013H09	FBgn0028336	lethal (1) G0255	GO:0006099=tricarboxylic acid cycle	GO:0004333=fumarate hydratase activity	2e-92	73.756
OtP014A05	FBgn0005536	Myosin binding subunit	GO:0007391=dorsal closure;GO:0035317=imaginal disc-derived wing hair organization and biogenesis;GO:0045314=regulation of compound eye photoreceptor development	GO:0017018=myosin phosphatase activity;GO:0017022=myosin binding	1e-68	61.988
OtP014A06	FBgn0051536	Cdep	-	GO:0003779=actin binding;GO:0005089=Rho guanyl-nucleotide exchange factor activity;GO:0008092=cytoskeletal protein binding	1e-22	69.444
OtP014A10	FBgn0000015	Abdominal B	GO:0008406=gonad development;GO:0035224=genital disc anterior/posterior pattern formation;GO:0007506=gonadal mesoderm development;GO:0008354=germ cell migration;GO:0007280=pole cell migration;GO:0035277=spiracle morphogenesis, open tracheal system;GO:0007494=midgut development;GO:0008595=determination of anterior/posterior axis, embryo;GO:0007385=specification of segmental identity, abdomen;GO:00…	GO:0003704=specific RNA polymerase II transcription factor activity;GO:0003700=transcription factor activity	2e-08	92.593
OtP014A11	FBgn0035233	CG7864	GO:0007031=peroxisome organization and biogenesis	-	2e-11	31.579
OtP014A12	FBgn0036366	CG10133	-	GO:0004623=phospholipase A2 activity	5e-17	36.154
OtP014B02	FBgn0014362	mushroom-body expressed	GO:0000381=regulation of alternative nuclear mRNA splicing, via spliceosome	GO:0017130=poly(rC) binding	3e-35	67.241
OtP014B03	FBgn0035169	CG13890	-	GO:0004165=dodecenoyl-CoA delta-isomerase activity	3e-38	38.71
OtP014B04	FBgn0032629	beat-IIIc	-	-	1e-25	48.673
OtP014B06	FBgn0011227	oxen	GO:0007286=spermatid development;GO:0006122=mitochondrial electron transport, ubiquinol to cytochrome c	GO:0008121=ubiquinol-cytochrome-c reductase activity	7e-09	50.98
OtP014B07	FBgn0000229	basket	GO:0007254=JNK cascade;GO:0001752=compound eye photoreceptor fate commitment;GO:0006950=response to stress;GO:0007392=initiation of dorsal closure;GO:0007391=dorsal closure;GO:0019731=antibacterial humoral response;GO:0048598=embryonic morphogenesis;GO:0006468=protein amino acid phosphorylation;GO:0000165=MAPKKK cascade;GO:0006952=defense response;GO:0007258=JUN phosphorylation;GO:0046843=dorsal …	GO:0004705=JUN kinase activity;GO:0004707=MAP kinase activity;GO:0004674=protein serine/threonine kinase activity	6e-09	81.818
OtP014B10	FBgn0001624	discs large 1	GO:0007391=dorsal closure;GO:0008104=protein localization;GO:0007268=synaptic transmission;GO:0008283=cell proliferation;GO:0016333=morphogenesis of follicular epithelium;GO:0016334=establishment and/or maintenance of polarity of follicular epithelium;GO:0016335=morphogenesis of larval imaginal disc epithelium;GO:0016336=establishment and/or maintenance of polarity of larval imaginal disc epithel…	GO:0004385=guanylate kinase activity;GO:0005198=structural molecule activity;GO:0005515=protein binding;GO:0005154=epidermal growth factor receptor binding	2e-22	50.495
OtP014B11	FBgn0051457	CG31457	-	-	5e-08	34.831
OtP014C03	FBgn0003392	shibire	GO:0016185=synaptic vesicle budding;GO:0006897=endocytosis;GO:0007017=microtubule-based process;GO:0000910=cytokinesis;GO:0007279=pole cell formation;GO:0007349=cellularization;GO:0007613=memory;GO:0048488=synaptic vesicle endocytosis;GO:0016192=vesicle-mediated transport;GO:0006898=receptor-mediated endocytosis;GO:0007424=open tracheal system development;GO:0007427=epithelial cell migration, ope…	GO:0003777=microtubule motor activity;GO:0003779=actin binding;GO:0008017=microtubule binding;GO:0003924=GTPase activity	4e-78	82.286
OtP014C04	FBgn0004227	no on or off transient A	GO:0000398=nuclear mRNA splicing, via spliceosome;GO:0007601=visual perception;GO:0045433=male courtship behavior, veined wing generated song production;GO:0007632=visual behavior;GO:0042331=phototaxis	GO:0008187=poly-pyrimidine tract binding;GO:0003729=mRNA binding	3e-38	54.286
OtP014C05	FBgn0028507	CG3793	-	-	7e-59	59.091
OtP014C08	FBgn0031822	CG9548	-	-	2e-56	86.916
OtP014D02	FBgn0020278	locomotion defects	GO:0008277=regulation of G-protein coupled receptor protein signaling pathway;GO:0010001=glial cell differentiation;GO:0007303=cytoplasmic transport, nurse cell to oocyte;GO:0008069=dorsal/ventral axis determination, follicular epithelium (sensu Insecta);GO:0007419=ventral cord development;GO:0014045=establishment of blood-brain barrier;GO:0019991=septate junction assembly;GO:0030866=cortical act…	GO:0016299=regulator of G-protein signaling activity	3e-36	58.333
OtP014D03	FBgn0028688	Rpn7	GO:0006508=proteolysis;GO:0009987=cellular process	GO:0004175=endopeptidase activity	5e-57	57.542
OtP014D09	FBgn0020653	Thioredoxin reductase-1	GO:0006125=thioredoxin pathway;GO:0008340=determination of adult life span	GO:0004362=glutathione-disulfide reductase activity;GO:0004791=thioredoxin-disulfide reductase activity;GO:0016209=antioxidant activity	2e-86	73.934
OtP014D11	FBgn0031143	CG1532	-	-	2e-55	54.639
OtP014E02	FBgn0025741	plexin A	GO:0008045=motor axon guidance;GO:0007411=axon guidance	GO:0017154=semaphorin receptor activity;GO:0008046=axon guidance receptor activity	1e-106	85.321
OtP014E04	FBgn0086359	Invadolysin	GO:0006338=chromatin remodeling;GO:0007052=mitotic spindle organization and biogenesis;GO:0007076=mitotic chromosome condensation;GO:0007100=mitotic centrosome separation;GO:0007420=brain development;GO:0007444=imaginal disc development;GO:0008354=germ cell migration;GO:0008406=gonad development;GO:0045842=positive regulation of mitotic metaphase/anaphase transition;GO:0051298=centrosome duplicat…	GO:0004222=metalloendopeptidase activity;GO:0008233=peptidase activity	7e-47	54.762
OtP014E06	FBgn0026577	CG8677	-	-	4e-33	50.35
OtP014E12	FBgn0034490	CG9864	-	GO:0005316=high affinity inorganic phosphate:sodium symporter activity	1e-35	43.86
OtP014F02	FBgn0002783	moira	GO:0006338=chromatin remodeling;GO:0045893=positive regulation of transcription, DNA-dependent	GO:0016251=general RNA polymerase II transcription factor activity;GO:0003713=transcription coactivator activity	1e-89	68.354
OtP014F03	FBgn0040777	CG14767	-	GO:0015205=nucleobase transporter activity	8e-55	45.565
OtP014F08	FBgn0021872	X box binding protein-1	GO:0045449=regulation of transcription	GO:0003700=transcription factor activity;GO:0042803=protein homodimerization activity	4e-38	39.689
OtP014F09	FBgn0035271	CG2021	GO:0000398=nuclear mRNA splicing, via spliceosome	-	1e-10	31.579
OtP014F10	FBgn0036302	CG10632	-	-	2e-13	41.86
OtP014G02	FBgn0003162	Punch	GO:0006727=ommochrome biosynthetic process;GO:0006729=tetrahydrobiopterin biosynthetic process	GO:0003934=GTP cyclohydrolase I activity	1e-79	88.608
OtP014G03	FBgn0037665	CG16733	-	GO:0004062=aryl sulfotransferase activity;GO:0017051=retinol dehydratase activity	1e-22	34
OtP014G08	FBgn0010423	Troponin C at 47D	-	GO:0005509=calcium ion binding	1e-67	82.667
OtP014G10	FBgn0039566	CG4849	GO:0006414=translational elongation;GO:0000398=nuclear mRNA splicing, via spliceosome	GO:0003746=translation elongation factor activity	6e-66	61.538
OtP014G11	FBgn0005634	zipper	GO:0007391=dorsal closure;GO:0007435=salivary gland morphogenesis;GO:0007443=Malpighian tubule morphogenesis;GO:0008258=head involution;GO:0007297=follicle cell migration (sensu Insecta);GO:0035317=imaginal disc-derived wing hair organization and biogenesis;GO:0016203=muscle attachment;GO:0006936=muscle contraction;GO:0030239=myofibril assembly;GO:0045214=sarcomere organization;GO:0035072=ecdyson…	GO:0003774=motor activity;GO:0042623=ATPase activity, coupled	2e-69	87.143
OtP014G12	FBgn0014455	Adenosylhomocysteinase at 13	-	GO:0004013=adenosylhomocysteinase activity	2e-92	82.199
OtP014H12	FBgn0001978	shuttle craft	GO:0045449=regulation of transcription;GO:0007399=nervous system development	GO:0003702=RNA polymerase II transcription factor activity;GO:0003697=single-stranded DNA binding	6e-75	55.022
OtP015A02	FBgn0034736	CG6018	-	GO:0004091=carboxylesterase activity	3e-63	51.931
OtP015A03	FBgn0015872	Drip	GO:0006833=water transport;GO:0030104=water homeostasis	GO:0005372=water transporter activity;GO:0015250=water channel activity	1e-24	37.5
OtP015A07	FBgn0031912	CG5261	GO:0006086=acetyl-CoA biosynthetic process from pyruvate	GO:0004742=dihydrolipoyllysine-residue acetyltransferase activity	2e-65	59.716
OtP015B02	FBgn0015624	nejire	GO:0007269=neurotransmitter secretion;GO:0007416=synaptogenesis;GO:0007224=smoothened signaling pathway;GO:0016055=Wnt receptor signaling pathway;GO:0007088=regulation of mitosis;GO:0030097=hemopoiesis;GO:0001745=compound eye morphogenesis;GO:0007464=R3/R4 cell fate commitment;GO:0045466=R7 cell differentiation	GO:0003713=transcription coactivator activity;GO:0008140=cAMP response element binding protein binding	8e-87	82.386
OtP015B03	FBgn0005198	gigas	GO:0000074=regulation of progression through cell cycle;GO:0045792=negative regulation of cell size;GO:0008285=negative regulation of cell proliferation;GO:0030308=negative regulation of cell growth;GO:0008286=insulin receptor signaling pathway;GO:0046620=regulation of organ size;GO:0046621=negative regulation of organ size;GO:0046627=negative regulation of insulin receptor signaling pathway;GO:0…	-	5e-36	33.195
OtP015B04	FBgn0036516	CG7656	-	GO:0004842=ubiquitin-protein ligase activity	1e-73	92.086
OtP015B05	FBgn0020616	Stromalin	-	-	1e-60	48.374
OtP015B06	FBgn0029791	CG4096	-	GO:0004222=metalloendopeptidase activity	5e-73	47.561
OtP015B07	FBgn0029791	CG4096	-	GO:0004222=metalloendopeptidase activity	3e-30	36.264
OtP015B08	FBgn0053196	dumpy	GO:0007475=apposition of dorsal and ventral imaginal disc-derived wing surfaces;GO:0007424=open tracheal system development	-	1e-37	49.254
OtP015B11	FBgn0039923	Mediator complex subunit 26	GO:0006367=transcription initiation from RNA polymerase II promoter	GO:0003700=transcription factor activity;GO:0016455=RNA polymerase II transcription mediator activity	2e-13	45.455
OtP015C01	FBgn0001123	G protein salpha 60A	GO:0007476=imaginal disc-derived wing morphogenesis;GO:0007186=G-protein coupled receptor protein signaling pathway;GO:0007190=adenylate cyclase activation;GO:0002165=instar larval or pupal development;GO:0007611=learning and/or memory;GO:0007632=visual behavior;GO:0048148=behavioral response to cocaine;GO:0007268=synaptic transmission;GO:0007528=neuromuscular junction development	GO:0003924=GTPase activity	8e-62	59.33
OtP015C06	FBgn0029629	CG8636	GO:0006413=translational initiation	GO:0003729=mRNA binding;GO:0003743=translation initiation factor activity	8e-26	66.25
OtP015C11	FBgn0036207	CG10907	-	GO:0003755=peptidyl-prolyl cis-trans isomerase activity	1e-78	66.509
OtP015D02	FBgn0040395	Unc-76	GO:0008088=axon cargo transport	GO:0019894=kinesin binding	7e-35	47.568
OtP015D04	FBgn0004373	four wheel drive	GO:0007112=male meiosis cytokinesis;GO:0030726=testicular ring canal formation;GO:0016310=phosphorylation;GO:0008340=determination of adult life span;GO:0000916=cytokinesis, contractile ring contraction;GO:0007110=cytokinesis after meiosis I;GO:0007111=cytokinesis after meiosis II;GO:0043147=meiotic spindle stabilization	GO:0004430=1-phosphatidylinositol 4-kinase activity	9e-08	57.143
OtP015D05	FBgn0003964	ultraspiracle	GO:0007552=metamorphosis;GO:0045596=negative regulation of cell differentiation;GO:0045892=negative regulation of transcription, DNA-dependent;GO:0007298=border follicle cell migration (sensu Insecta);GO:0016322=neuron remodeling;GO:0035072=ecdysone-mediated induction of salivary gland cell autophagic cell death;GO:0040034=regulation of development, heterochronic;GO:0045941=positive regulation of…	GO:0004884=ecdysteroid hormone receptor activity;GO:0003700=transcription factor activity;GO:0004879=ligand-dependent nuclear receptor activity;GO:0003677=DNA binding;GO:0005500=juvenile hormone binding	4e-30	69.412
OtP015D06	FBgn0011259	Sema-1a	GO:0007411=axon guidance;GO:0048813=dendrite morphogenesis	GO:0030215=semaphorin receptor binding	6e-21	40.708
OtP015D07	FBgn0032208	CG5604	-	-	6e-70	53.462
OtP015D08	FBgn0037363	CG1347	-	-	1e-39	34.016
OtP015D11	FBgn0022063	Pcf11	GO:0006379=mRNA cleavage	GO:0003723=RNA binding;GO:0008148=negative transcription elongation factor activity	1e-34	51.02
OtP015E02	FBgn0034570	CG10543	-	-	5e-12	31.481
OtP015E10	FBgn0024836	starry night	GO:0007156=homophilic cell adhesion;GO:0016055=Wnt receptor signaling pathway;GO:0016339=calcium-dependent cell-cell adhesion;GO:0007409=axonogenesis;GO:0007367=segment polarity determination;GO:0016358=dendrite development;GO:0048813=dendrite morphogenesis;GO:0007165=signal transduction;GO:0016318=ommatidial rotation;GO:0042067=establishment of ommatidial polarity;GO:0048057=R3/R4 development;GO…	GO:0004930=G-protein coupled receptor activity;GO:0005057=receptor signaling protein activity;GO:0004888=transmembrane receptor activity;GO:0004872=receptor activity;GO:0050839=cell adhesion molecule binding	3e-67	50.442
OtP015E11	FBgn0030104	CG15368	-	-	1e-08	33.871
OtP015F11	FBgn0028474	CG4119	GO:0000381=regulation of alternative nuclear mRNA splicing, via spliceosome	GO:0003729=mRNA binding	4e-21	40.441
OtP015F12	FBgn0024753	flotillin 2	GO:0007155=cell adhesion	GO:0005198=structural molecule activity	7e-91	92.857
OtP015G03	FBgn0034810	CG9895	GO:0045449=regulation of transcription	GO:0003700=transcription factor activity	1e-09	78.125
OtP015G06	FBgn0031262	Oseg3	GO:0035058=sensory cilium biogenesis	-	7e-24	35.333
OtP015G08	FBgn0050106	CG30106	GO:0007186=G-protein coupled receptor protein signaling pathway	GO:0008188=neuropeptide receptor activity;GO:0008261=allatostatin receptor activity	6e-09	44.118
OtP015G11	FBgn0032340	CG6181	-	-	2e-18	42.105
OtP015G12	FBgn0031079	john glenn	-	-	6e-22	55.66
OtP015H03	FBgn0001168	hairy	GO:0000122=negative regulation of transcription from RNA polymerase II promoter;GO:0007366=periodic partitioning by pair rule gene;GO:0008407=bristle morphogenesis;GO:0016481=negative regulation of transcription;GO:0007460=R8 cell fate commitment;GO:0045892=negative regulation of transcription, DNA-dependent;GO:0000902=cell morphogenesis;GO:0007435=salivary gland morphogenesis;GO:0035239=tube mor…	GO:0016564=transcriptional repressor activity;GO:0016566=specific transcriptional repressor activity;GO:0016565=general transcriptional repressor activity	6e-36	56.835
OtP015H06	FBgn0005771	no ocelli	GO:0006357=regulation of transcription from RNA polymerase II promoter;GO:0007424=open tracheal system development	GO:0003702=RNA polymerase II transcription factor activity	4e-16	56.522
OtP015H08	FBgn0015954	kuzbanian	GO:0007220=Notch receptor processing;GO:0007219=Notch signaling pathway;GO:0007417=central nervous system development;GO:0030516=regulation of axon extension	GO:0004222=metalloendopeptidase activity	1e-112	78.776
OtP016A01	FBgn0027903	CG12018	GO:0006260=DNA replication	GO:0003891=delta DNA polymerase activity	2e-24	38.798
OtP016A02	FBgn0036691	CG7842	GO:0006633=fatty acid biosynthetic process	GO:0004314=[acyl-carrier-protein] S-malonyltransferase activity	4e-14	50
OtP016A05	FBgn0083963	CG34127	-	GO:0004091=carboxylesterase activity;GO:0042043=neurexin binding	4e-16	39.831
OtP016A12	FBgn0029778	RhoGAP5A	-	GO:0019992=diacylglycerol binding	5e-44	44.608
OtP016B01	FBgn0051716	CG31716	GO:0016481=negative regulation of transcription	GO:0016564=transcriptional repressor activity;GO:0003729=mRNA binding	9e-72	68.085
OtP016B04	FBgn0033289	CG2121	-	-	1e-59	64.848
OtP016B09	FBgn0036825	Ribosomal protein L26	GO:0006412=translation	GO:0003735=structural constituent of ribosome	2e-47	65.734
OtP016C02	FBgn0031980	Ribosomal protein L36A	GO:0006412=translation	GO:0003735=structural constituent of ribosome	5e-46	83.654
OtP016C05	FBgn0052387	CG32387	GO:0007156=homophilic cell adhesion	-	2e-49	42.593
OtP016C09	FBgn0003391	shotgun	GO:0007156=homophilic cell adhesion;GO:0007507=heart development;GO:0007314=oocyte anterior/posterior axis determination;GO:0007298=border follicle cell migration (sensu Insecta);GO:0030708=germarium-derived female germ-line cyst encapsulation;GO:0016339=calcium-dependent cell-cell adhesion;GO:0030720=oocyte localization during germarium-derived egg chamber formation;GO:0002009=morphogenesis of a…	GO:0004872=receptor activity;GO:0050839=cell adhesion molecule binding;GO:0008013=beta-catenin binding	1e-41	42.46
OtP016C11	FBgn0024187	sunday driver	GO:0008088=axon cargo transport	-	3e-53	69.231
OtP016C12	FBgn0001219	Heat shock protein cognate 4	GO:0001700=embryonic development via the syncytial blastoderm;GO:0007399=nervous system development;GO:0007411=axon guidance;GO:0007413=axonal fasciculation;GO:0006457=protein folding;GO:0009408=response to heat;GO:0042026=protein refolding;GO:0007269=neurotransmitter secretion;GO:0016192=vesicle-mediated transport;GO:0016246=RNA interference	GO:0016887=ATPase activity;GO:0051082=unfolded protein binding	1e-100	78.151
OtP016D01	FBgn0011661	Moesin	GO:0030036=actin cytoskeleton organization and biogenesis;GO:0030029=actin filament-based process;GO:0016336=establishment and/or maintenance of polarity of larval imaginal disc epithelium;GO:0045197=establishment and/or maintenance of epithelial cell polarity;GO:0042052=rhabdomere development;GO:0045313=rhabdomere membrane biogenesis;GO:0002009=morphogenesis of an epithelium;GO:0007010=cytoskele…	GO:0003779=actin binding;GO:0008092=cytoskeletal protein binding	4e-69	57.6
OtP016D02	FBgn0003470	alpha Spectrin	GO:0002168=instar larval development;GO:0007308=oocyte construction;GO:0008302=ring canal formation, actin assembly;GO:0007294=germarium-derived oocyte fate determination;GO:0030727=germarium-derived female germ-line cyst formation;GO:0045478=fusome organization and biogenesis;GO:0048134=germ-line cyst formation;GO:0008360=regulation of cell shape;GO:0016337=cell-cell adhesion;GO:0030707=ovarian …	GO:0003779=actin binding;GO:0005516=calmodulin binding;GO:0008017=microtubule binding;GO:0008092=cytoskeletal protein binding;GO:0005509=calcium ion binding	1e-104	78.903
OtP016D05	FBgn0037548	CG7900	-	GO:0017064=fatty acid amide hydrolase activity	1e-39	40.816
OtP016D10	FBgn0040851	CG12626	-	-	6e-29	87.097
OtP016E02	FBgn0036686	CG7728	-	-	8e-76	63.927
OtP016E06	FBgn0027951	MTA1-like	-	-	2e-19	42.735
OtP016E08	FBgn0053525	CoRest	GO:0045892=negative regulation of transcription, DNA-dependent	GO:0016564=transcriptional repressor activity;GO:0003682=chromatin binding;GO:0003714=transcription corepressor activity	6e-72	77.66
OtP016E12	FBgn0014141	cheerio	GO:0007301=ovarian ring canal formation;GO:0008104=protein localization;GO:0008302=ring canal formation, actin assembly;GO:0008340=determination of adult life span;GO:0007611=learning and/or memory;GO:0008355=olfactory learning;GO:0030708=germarium-derived female germ-line cyst encapsulation;GO:0030725=ring canal formation	GO:0003779=actin binding	1e-108	78.661
OtP016F01	FBgn0051561	Osiris 16	-	-	6e-18	31.579
OtP016F02	FBgn0028479	CG4389	GO:0006635=fatty acid beta-oxidation	GO:0016508=long-chain-enoyl-CoA hydratase activity;GO:0016509=long-chain-3-hydroxyacyl-CoA dehydrogenase activity	4e-46	53.476
OtP016F03	FBgn0051064	CG31064	-	-	1e-59	62.088
OtP016F04	FBgn0036663	CG9674	-	GO:0004355=glutamate synthase (NADPH) activity	3e-54	67.55
OtP016F05	FBgn0002607	Ribosomal protein L19	GO:0006412=translation	GO:0003735=structural constituent of ribosome	3e-52	64.029
OtP016F06	FBgn0021995	Rs1	GO:0042254=ribosome biogenesis and assembly	GO:0003724=RNA helicase activity;GO:0004004=ATP-dependent RNA helicase activity	1e-19	36.994
OtP016F12	FBgn0016119	ATPase coupling factor 6	GO:0015992=proton transport	GO:0008553=hydrogen-exporting ATPase activity, phosphorylative mechanism	1e-17	46.154
OtP016G03	FBgn0031375	CG31670	-	-	1e-12	47.619
OtP016G06	FBgn0031842	Transport and Golgi organization 1	GO:0007030=Golgi organization and biogenesis	-	4e-32	40.984
OtP016H05	FBgn0005630	longitudinals lacking	GO:0007409=axonogenesis;GO:0007411=axon guidance;GO:0045893=positive regulation of transcription, DNA-dependent;GO:0006357=regulation of transcription from RNA polymerase II promoter;GO:0016199=axon midline choice point recognition;GO:0019730=antimicrobial humoral response	GO:0003704=specific RNA polymerase II transcription factor activity;GO:0016563=transcriptional activator activity;GO:0003702=RNA polymerase II transcription factor activity	4e-35	85.526
OtP016H06	FBgn0000319	Clathrin heavy chain	GO:0007291=sperm individualization;GO:0007269=neurotransmitter secretion;GO:0016183=synaptic vesicle coating	-	1e-78	79.825
OtP016H07	FBgn0030812	CG8949	-	-	5e-12	34.752
OtP016H09	FBgn0027575	metabotropic GABA-B receptor subtype 2	GO:0007186=G-protein coupled receptor protein signaling pathway	GO:0004965=GABA-B receptor activity	1e-78	73.016
OtP016H12	FBgn0031955	CG14535	-	-	7e-16	52.273
OtP017A07	FBgn0010226	Glutathione S transferase S1	GO:0006979=response to oxidative stress	GO:0004364=glutathione transferase activity;GO:0004602=glutathione peroxidase activity	2e-47	41.748
OtP017A08	FBgn0010222	NAD-dependent methylenetetrahydrofolate dehydrogenase	GO:0005975=carbohydrate metabolic process;GO:0009256=10-formyltetrahydrofolate metabolic process	GO:0004477=methenyltetrahydrofolate cyclohydrolase activity;GO:0004488=methylenetetrahydrofolate dehydrogenase (NADP+) activity;GO:0000287=magnesium ion binding;GO:0004487=methylenetetrahydrofolate dehydrogenase (NAD+) activity	1e-32	46.98
OtP017A09	FBgn0039581	Moca-cyp	-	GO:0003755=peptidyl-prolyl cis-trans isomerase activity	7e-71	74.566
OtP017A10	FBgn0042138	CG18815	-	-	5e-38	39.437
OtP017B04	FBgn0033246	CG11198	-	GO:0003989=acetyl-CoA carboxylase activity	8e-36	78.409
OtP017B06	FBgn0039481	Cuticular protein 97Eb	-	GO:0005214=structural constituent of chitin-based cuticle	4e-48	74.138
OtP017B12	FBgn0004397	Vinculin	GO:0007155=cell adhesion;GO:0007016=cytoskeletal anchoring	GO:0003779=actin binding	3e-79	58.468
OtP017C07	FBgn0036187	CG11660	-	GO:0004672=protein kinase activity	8e-49	59.119
OtP017C10	FBgn0015615	Chromosome-associated protein	GO:0007062=sister chromatid cohesion	-	5e-82	88.415
OtP017C11	FBgn0035726	CG9953	-	GO:0004188=serine-type Pro-X carboxypeptidase activity	3e-62	55.333
OtP017C12	FBgn0001139	groucho	GO:0007399=nervous system development;GO:0016481=negative regulation of transcription;GO:0000122=negative regulation of transcription from RNA polymerase II promoter;GO:0007541=sex determination, primary response to X:A ratio;GO:0045810=negative regulation of frizzled signaling pathway;GO:0007015=actin filament organization;GO:0048813=dendrite morphogenesis	GO:0003714=transcription corepressor activity;GO:0003677=DNA binding	4e-47	68.841
OtP017D03	FBgn0052409	CG32409	GO:0042254=ribosome biogenesis and assembly	-	2e-06	58.065
OtP017D04	FBgn0010300	brain tumor	GO:0009303=rRNA transcription;GO:0016072=rRNA metabolic process;GO:0000074=regulation of progression through cell cycle;GO:0007402=ganglion mother cell fate determination;GO:0007406=negative regulation of neuroblast proliferation;GO:0008356=asymmetric cell division;GO:0035282=segmentation;GO:0007420=brain development;GO:0008285=negative regulation of cell proliferation	GO:0030371=translation repressor activity;GO:0045182=translation regulator activity	1e-126	93.162
OtP017D07	FBgn0036058	CG6707	-	-	2e-67	69.54
OtP017D09	FBgn0028671	Vha100-1	-	GO:0008553=hydrogen-exporting ATPase activity, phosphorylative mechanism	1e-101	91.626
OtP017D11	FBgn0037603	CG11753	-	-	1e-43	50.955
OtP017D12	FBgn0037680	CG8121	-	-	2e-64	55.5
OtP017E01	FBgn0029681	CG15239	-	-	1e-34	45.522
OtP017E04	FBgn0027548	spenito	-	GO:0003729=mRNA binding	5e-36	53.595
OtP017E06	FBgn0030327	alpha1,6-fucosyltransferase	GO:0006486=protein amino acid glycosylation	GO:0008424=glycoprotein 6-alpha-L-fucosyltransferase activity;GO:0046702=galactoside 6-L-fucosyltransferase activity;GO:0008417=fucosyltransferase activity;GO:0046921=alpha(1,6)-fucosyltransferase activity	1e-79	56.223
OtP017E07	FBgn0053553	Darkener of apricot	GO:0007350=blastoderm segmentation;GO:0007399=nervous system development;GO:0048749=compound eye development;GO:0007417=central nervous system development;GO:0008362=chitin-based embryonic cuticle biosynthetic process;GO:0045494=photoreceptor cell maintenance;GO:0007548=sex differentiation;GO:0008407=bristle morphogenesis;GO:0042051=compound eye photoreceptor development;GO:0000165=MAPKKK cascade…	GO:0004672=protein kinase activity;GO:0004712=protein threonine/tyrosine kinase activity;GO:0004674=protein serine/threonine kinase activity	8e-35	79.07
OtP017E09	FBgn0003244	rugose	GO:0008104=protein localization;GO:0042675=compound eye cone cell differentiation	GO:0051018=protein kinase A binding	1e-126	93.277
OtP017E10	FBgn0000116	Arginine kinase	GO:0016310=phosphorylation	GO:0004054=arginine kinase activity	1e-87	85.083
OtP017E12	FBgn0027501	-	-	-	1e-09	33.333
OtP017F02	FBgn0025525	bab2	GO:0006350=transcription;GO:0007455=eye-antennal disc morphogenesis;GO:0007480=imaginal disc-derived leg morphogenesis;GO:0008585=female gonad development;GO:0045449=regulation of transcription	GO:0003700=transcription factor activity;GO:0003677=DNA binding	7e-26	56.322
OtP017F03	FBgn0005410	strawberry notch	GO:0007560=imaginal disc morphogenesis;GO:0009790=embryonic development;GO:0007219=Notch signaling pathway;GO:0045944=positive regulation of transcription from RNA polymerase II promoter;GO:0007173=epidermal growth factor receptor signaling pathway;GO:0008587=imaginal disc-derived wing margin morphogenesis;GO:0030162=regulation of proteolysis;GO:0042676=compound eye cone cell fate commitment	-	6e-34	86.25
OtP017F04	FBgn0004856	Bx42	GO:0001700=embryonic development via the syncytial blastoderm;GO:0035214=eye-antennal disc development	-	4e-54	54.787
OtP017F07	FBgn0028572	quick-to-court	GO:0008049=male courtship behavior;GO:0007619=courtship behavior	-	1e-16	57.333
OtP017F11	FBgn0040056	CG17698	GO:0006468=protein amino acid phosphorylation	GO:0004674=protein serine/threonine kinase activity	3e-11	38.202
OtP017F12	FBgn0032923	CG9248	-	-	1e-12	41.558
OtP017G02	FBgn0023441	fusilli	GO:0007173=epidermal growth factor receptor signaling pathway	GO:0003729=mRNA binding	1e-06	80.769
OtP017G03	FBgn0033073	bicoid-interacting protein 3	GO:0006479=protein amino acid methylation;GO:0045449=regulation of transcription;GO:0042048=olfactory behavior	GO:0008168=methyltransferase activity	2e-20	59.302
OtP017G04	FBgn0030584	CG14407	-	-	2e-46	82.692
OtP017G05	FBgn0033882	CG13343	-	GO:0016976=NEDD8 conjugating enzyme activity	1e-49	61.392
OtP017G09	FBgn0033391	CG8026	GO:0006839=mitochondrial transport;GO:0015884=folic acid transport	GO:0008517=folic acid transporter activity	6e-50	64.748
OtP017G11	FBgn0039753	CG1359	-	-	2e-50	65.714
OtP017H03	FBgn0032213	CG5390	-	GO:0004252=serine-type endopeptidase activity	6e-17	32.663
OtP017H04	FBgn0033015	d4	GO:0045449=regulation of transcription;GO:0007517=muscle development;GO:0048813=dendrite morphogenesis	GO:0003700=transcription factor activity	5e-32	41.624
OtP017H06	FBgn0040259	Ugt86Da	-	GO:0015020=glucuronosyltransferase activity	5e-30	45.395
OtP017H08	FBgn0029853	CG3781	-	-	5e-25	59.036
OtP017H10	FBgn0029911	CG14435	-	-	5e-53	84.762
OtP017H12	FBgn0031079	john glenn	-	-	6e-24	35.833
OtP018A01	FBgn0039928	calsyntenin-1	GO:0016339=calcium-dependent cell-cell adhesion;GO:0007268=synaptic transmission	GO:0005509=calcium ion binding	3e-37	49.068
OtP018A02	FBgn0020412	JIL-1	GO:0006468=protein amino acid phosphorylation;GO:0016321=female meiosis chromosome segregation;GO:0016572=histone phosphorylation;GO:0006325=establishment and/or maintenance of chromatin architecture;GO:0007001=chromosome organization and biogenesis (sensu Eukaryota);GO:0031936=negative regulation of chromatin silencing	GO:0004674=protein serine/threonine kinase activity;GO:0004672=protein kinase activity;GO:0035175=histone serine kinase activity (H3-S10 specific)	4e-46	58.71
OtP018A04	FBgn0000533	easter	GO:0007311=maternal determination of dorsal/ventral axis, oocyte, germ-line encoded;GO:0008063=Toll signaling pathway;GO:0009950=dorsal/ventral axis specification;GO:0006952=defense response;GO:0006508=proteolysis	GO:0004252=serine-type endopeptidase activity;GO:0008236=serine-type peptidase activity;GO:0008233=peptidase activity;GO:0008439=monophenol monooxygenase activator activity;GO:0004295=trypsin activity	7e-24	37.968
OtP018A05	FBgn0002973	numb	GO:0016360=sensory organ precursor cell fate determination;GO:0007219=Notch signaling pathway;GO:0007400=neuroblast fate determination;GO:0007422=peripheral nervous system development;GO:0045746=negative regulation of Notch signaling pathway;GO:0007507=heart development;GO:0045165=cell fate commitment;GO:0008593=regulation of Notch signaling pathway;GO:0007622=rhythmic behavior;GO:0008356=asymmet…	GO:0003676=nucleic acid binding;GO:0005102=receptor binding;GO:0005515=protein binding;GO:0005112=Notch binding	1e-06	81.481
OtP018A06	FBgn0040227	Eukaryotic initiation factor 3 p66 subunit	GO:0006412=translation;GO:0006413=translational initiation	GO:0003743=translation initiation factor activity	1e-09	68.421
OtP018B08	FBgn0053521	CG33521	-	-	1e-32	47.407
OtP018C02	FBgn0000142	Additional sex combs	GO:0045498=sex comb development;GO:0006342=chromatin silencing;GO:0035186=syncytial blastoderm mitotic cell cycle	GO:0016563=transcriptional activator activity;GO:0016564=transcriptional repressor activity;GO:0003682=chromatin binding	8e-08	70
OtP018C05	FBgn0003941	Ribosomal protein L40	GO:0006412=translation;GO:0006464=protein modification process;GO:0006511=ubiquitin-dependent protein catabolic process;GO:0006512=ubiquitin cycle;GO:0006325=establishment and/or maintenance of chromatin architecture;GO:0006355=regulation of transcription, DNA-dependent;GO:0006510=ATP-dependent proteolysis;GO:0006950=response to stress;GO:0042254=ribosome biogenesis and assembly	GO:0003735=structural constituent of ribosome;GO:0005515=protein binding	2e-67	99.187
OtP018C06	FBgn0010300	brain tumor	GO:0009303=rRNA transcription;GO:0016072=rRNA metabolic process;GO:0000074=regulation of progression through cell cycle;GO:0007402=ganglion mother cell fate determination;GO:0007406=negative regulation of neuroblast proliferation;GO:0008356=asymmetric cell division;GO:0035282=segmentation;GO:0007420=brain development;GO:0008285=negative regulation of cell proliferation	GO:0030371=translation repressor activity;GO:0045182=translation regulator activity	5e-41	41.921
OtP018C11	FBgn0011241	crossbronx	GO:0007286=spermatid development;GO:0007291=sperm individualization	-	9e-42	42.857
OtP018C12	FBgn0037680	CG8121	-	-	8e-68	54.206
OtP018D03	FBgn0004908	ADP ribosylation factor 84F	GO:0006471=protein amino acid ADP-ribosylation;GO:0016197=endosome transport;GO:0007269=neurotransmitter secretion;GO:0048488=synaptic vesicle endocytosis	GO:0005525=GTP binding;GO:0003924=GTPase activity	5e-77	76.536
OtP018D07	FBgn0030208	Protein phosphatase 4 regulatory subunit 2-related protein	GO:0035304=regulation of protein amino acid dephosphorylation	GO:0019888=protein phosphatase regulator activity	2e-48	59.494
OtP018D08	FBgn0033313	Cirl	GO:0007269=neurotransmitter secretion;GO:0016192=vesicle-mediated transport;GO:0007186=G-protein coupled receptor protein signaling pathway	GO:0016524=latrotoxin receptor activity	4e-12	76.923
OtP018D09	FBgn0003071	Phosphofructokinase	GO:0006096=glycolysis	GO:0003872=6-phosphofructokinase activity	1e-57	70.548
OtP018E03	FBgn0003206	Ras oncogene at 64B	-	GO:0003924=GTPase activity;GO:0019003=GDP binding	1e-72	75.138
OtP018E06	FBgn0085403	Rapgap1	GO:0007265=Ras protein signal transduction	GO:0005099=Ras GTPase activator activity	9e-53	60.39
OtP018E09	FBgn0052393	dikar	GO:0007611=learning and/or memory;GO:0008355=olfactory learning	-	4e-69	53.333
OtP018E12	FBgn0036121	CG6310	-	-	5e-30	37.952
OtP018F02	FBgn0003031	polyA-binding protein	GO:0045727=positive regulation of protein biosynthetic process;GO:0007268=synaptic transmission	GO:0008143=poly(A) binding;GO:0003729=mRNA binding	2e-25	55.046
OtP018F04	FBgn0038570	CG7217	-	GO:0016209=antioxidant activity	5e-59	71.895
OtP018F06	FBgn0027605	CG6842	GO:0006886=intracellular protein transport	GO:0016887=ATPase activity	2e-65	66.162
OtP018F08	FBgn0038056	CG5961	-	-	3e-50	51.351
OtP018F11	FBgn0034242	CG14480	-	-	1e-36	44.211
OtP018G01	FBgn0015283	Proteasome 54kD subunit	GO:0006511=ubiquitin-dependent protein catabolic process;GO:0006508=proteolysis;GO:0007059=chromosome segregation	GO:0004175=endopeptidase activity	1e-73	66.512
OtP018G03	FBgn0030631	CG6227	GO:0000398=nuclear mRNA splicing, via spliceosome;GO:0000381=regulation of alternative nuclear mRNA splicing, via spliceosome	GO:0003729=mRNA binding;GO:0004004=ATP-dependent RNA helicase activity;GO:0003724=RNA helicase activity;GO:0031202=RNA splicing factor activity, transesterification mechanism	1e-12	48.718
OtP018G07	FBgn0038244	CG7987	-	-	3e-41	39.5
OtP018G08	FBgn0031194	CG17598	GO:0006470=protein amino acid dephosphorylation	GO:0004722=protein serine/threonine phosphatase activity	2e-34	44.262
OtP018G11	FBgn0024754	flotillin	-	GO:0005198=structural molecule activity	1e-102	76.305
OtP018G12	FBgn0035001	Sterile20-like kinase	GO:0006468=protein amino acid phosphorylation;GO:0008283=cell proliferation;GO:0000910=cytokinesis	GO:0004702=receptor signaling protein serine/threonine kinase activity;GO:0042801=polo kinase kinase activity	1e-110	80.952
OtP018H01	FBgn0050389	CG30389	-	-	1e-24	38.889
OtP018H02	FBgn0031877	CG10399	GO:0006551=leucine metabolic process	GO:0004419=hydroxymethylglutaryl-CoA lyase activity	7e-48	58.182
OtP018H03	FBgn0053715	Muscle-specific protein 300	GO:0007498=mesoderm development;GO:0007010=cytoskeleton organization and biogenesis;GO:0007015=actin filament organization;GO:0007303=cytoplasmic transport, nurse cell to oocyte;GO:0008335=ovarian ring canal stabilization;GO:0040023=establishment of nucleus localization	GO:0003779=actin binding;GO:0008092=cytoskeletal protein binding;GO:0003725=double-stranded RNA binding	8e-37	30.952
OtP018H09	FBgn0037240	Contactin	GO:0007155=cell adhesion;GO:0019991=septate junction assembly;GO:0045197=establishment and/or maintenance of epithelial cell polarity	-	1e-28	50
OtP018H12	FBgn0037138	CG7145	GO:0006560=proline metabolic process	GO:0003842=1-pyrroline-5-carboxylate dehydrogenase activity	4e-71	70.37
OtP019A02	FBgn0039045	CG17119	GO:0015811=L-cystine transport	GO:0015184=L-cystine transporter activity	6e-35	45.139
OtP019A04	FBgn0031981	CG7466	-	-	4e-14	30.303
OtP019A05	FBgn0024941	Regulator of G-protein signalling 7	GO:0008277=regulation of G-protein coupled receptor protein signaling pathway	GO:0016299=regulator of G-protein signaling activity	1e-44	77.451
OtP019A10	FBgn0001112	Glucose dehydrogenase	GO:0006006=glucose metabolic process;GO:0008364=pupal chitin-based cuticle development;GO:0042335=cuticle development;GO:0046693=sperm storage	GO:0004344=glucose dehydrogenase (acceptor) activity	6e-70	63.542
OtP019B01	FBgn0001145	Glutamine synthetase 2	GO:0006538=glutamate catabolic process;GO:0006542=glutamine biosynthetic process;GO:0007416=synaptogenesis;GO:0045213=neurotransmitter receptor metabolic process	GO:0004356=glutamate-ammonia ligase activity	2e-67	69.375
OtP019B02	FBgn0015828	Transcription factor IIEalpha	GO:0006367=transcription initiation from RNA polymerase II promoter	GO:0016251=general RNA polymerase II transcription factor activity	4e-47	81.651
OtP019B03	FBgn0000711	flap wing	GO:0006470=protein amino acid dephosphorylation;GO:0002168=instar larval development;GO:0007155=cell adhesion;GO:0016203=muscle attachment;GO:0007498=mesoderm development;GO:0007300=ovarian nurse cell to oocyte transport;GO:0007301=ovarian ring canal formation;GO:0007476=imaginal disc-derived wing morphogenesis	GO:0000163=protein phosphatase type 1 activity;GO:0004722=protein serine/threonine phosphatase activity;GO:0017018=myosin phosphatase activity	6e-17	61.905
OtP019B10	FBgn0032381	CG14934	-	GO:0004558=alpha-glucosidase activity	5e-14	30.128
OtP019C01	FBgn0003470	alpha Spectrin	GO:0002168=instar larval development;GO:0007308=oocyte construction;GO:0008302=ring canal formation, actin assembly;GO:0007294=germarium-derived oocyte fate determination;GO:0030727=germarium-derived female germ-line cyst formation;GO:0045478=fusome organization and biogenesis;GO:0048134=germ-line cyst formation;GO:0008360=regulation of cell shape;GO:0016337=cell-cell adhesion;GO:0030707=ovarian …	GO:0003779=actin binding;GO:0005516=calmodulin binding;GO:0008017=microtubule binding;GO:0008092=cytoskeletal protein binding;GO:0005509=calcium ion binding	2e-78	79.545
OtP019C05	FBgn0036669	CG13030	GO:0006511=ubiquitin-dependent protein catabolic process;GO:0007423=sensory organ development;GO:0045676=regulation of R7 differentiation	GO:0016874=ligase activity	6e-23	37.5
OtP019C06	FBgn0015919	caupolican	GO:0045317=equator specification;GO:0006357=regulation of transcription from RNA polymerase II promoter;GO:0001745=compound eye morphogenesis	GO:0003704=specific RNA polymerase II transcription factor activity;GO:0030528=transcription regulator activity	1e-07	80.769
OtP019C09	FBgn0037702	CG8176	-	-	6e-51	69.173
OtP019C10	FBgn0003261	Rm62	GO:0016246=RNA interference;GO:0000381=regulation of alternative nuclear mRNA splicing, via spliceosome;GO:0019730=antimicrobial humoral response	GO:0004004=ATP-dependent RNA helicase activity;GO:0008026=ATP-dependent helicase activity;GO:0003729=mRNA binding	7e-29	63.736
OtP019C12	FBgn0053865	His2A:CG33865	GO:0006333=chromatin assembly or disassembly	GO:0003677=DNA binding	3e-52	100
OtP019D06	FBgn0000546	Ecdysone receptor	GO:0007286=spermatid development;GO:0007291=sperm individualization;GO:0006357=regulation of transcription from RNA polymerase II promoter;GO:0007155=cell adhesion;GO:0007476=imaginal disc-derived wing morphogenesis;GO:0007552=metamorphosis;GO:0018990=ecdysis, chitin-based cuticle;GO:0035073=pupariation;GO:0035076=ecdysone receptor-mediated signaling pathway;GO:0035188=hatching;GO:0035193=larval …	GO:0004884=ecdysteroid hormone receptor activity;GO:0003701=RNA polymerase I transcription factor activity;GO:0003677=DNA binding;GO:0005496=steroid binding;GO:0004879=ligand-dependent nuclear receptor activity	5e-16	68.056
OtP019D09	FBgn0003218	retinal degeneration B	GO:0030384=phosphoinositide metabolic process;GO:0007608=sensory perception of smell;GO:0007602=phototransduction;GO:0016056=rhodopsin mediated signaling;GO:0016059=deactivation of rhodopsin mediated signaling;GO:0007601=visual perception;GO:0045494=photoreceptor cell maintenance	GO:0005388=calcium-transporting ATPase activity;GO:0008526=phosphatidylinositol transporter activity;GO:0035091=phosphoinositide binding;GO:0005509=calcium ion binding;GO:0008525=phosphatidylcholine transporter activity	1e-64	48.54
OtP019D11	FBgn0010226	Glutathione S transferase S1	GO:0006979=response to oxidative stress	GO:0004364=glutathione transferase activity;GO:0004602=glutathione peroxidase activity	1e-34	37.245
OtP019D12	FBgn0032629	beat-IIIc	-	-	2e-28	54.237
OtP019E04	FBgn0020294	knockout	GO:0008045=motor axon guidance	-	7e-48	43.277
OtP019E06	FBgn0028679	Sema-5c	GO:0007411=axon guidance;GO:0001700=embryonic development via the syncytial blastoderm	-	5e-09	34.343
OtP019E08	FBgn0038916	CG6560	-	GO:0003924=GTPase activity	2e-62	61.272
OtP019E11	FBgn0000163	bazooka	GO:0008105=asymmetric protein localization;GO:0008356=asymmetric cell division;GO:0040001=establishment of mitotic spindle localization;GO:0045175=basal protein localization;GO:0002009=morphogenesis of an epithelium;GO:0045186=zonula adherens assembly;GO:0045197=establishment and/or maintenance of epithelial cell polarity;GO:0016332=establishment and/or maintenance of polarity of embryonic epithe…	GO:0005080=protein kinase C binding;GO:0005515=protein binding	3e-25	51.095
OtP019F01	FBgn0036964	CG6480	-	-	1e-20	57.627
OtP019F02	FBgn0023540	CG3630	-	-	2e-26	47.368
OtP019F08	FBgn0034258	eIF3-S8	GO:0006413=translational initiation	GO:0003743=translation initiation factor activity	9e-99	72.393
OtP019F09	FBgn0039229	CG6995	GO:0000381=regulation of alternative nuclear mRNA splicing, via spliceosome	GO:0003729=mRNA binding	1e-10	30.357
OtP019F11	FBgn0003435	smooth	-	GO:0003729=mRNA binding	2e-21	62.162
OtP019F12	FBgn0037912	CG6782	-	GO:0005371=tricarboxylate carrier activity	4e-34	56.349
OtP019G09	FBgn0000064	Aldolase	GO:0006096=glycolysis;GO:0007498=mesoderm development	GO:0004332=fructose-bisphosphate aldolase activity	2e-28	68.132
OtP019H01	FBgn0053936	CG33936	-	-	1e-21	87.755
OtP019H03	FBgn0037326	CG14669	-	-	1e-14	32.8
OtP019H04	FBgn0037138	CG7145	GO:0006560=proline metabolic process	GO:0003842=1-pyrroline-5-carboxylate dehydrogenase activity	1e-106	72.951
OtP019H06	FBgn0035378	CG9973	-	-	3e-08	55.738
OtP020A04	FBgn0015954	kuzbanian	GO:0007220=Notch receptor processing;GO:0007219=Notch signaling pathway;GO:0007417=central nervous system development;GO:0030516=regulation of axon extension	GO:0004222=metalloendopeptidase activity	1e-06	44.898
OtP020A06	FBgn0030355	CG2467	-	-	4e-51	70.677
OtP020A12	FBgn0004865	Ecdysone-induced protein 78C	GO:0002165=instar larval or pupal development	GO:0003704=specific RNA polymerase II transcription factor activity;GO:0004879=ligand-dependent nuclear receptor activity	2e-10	67.568
OtP020B02	FBgn0030521	CG10992	GO:0035071=salivary gland cell autophagic cell death;GO:0048102=autophagic cell death	GO:0004213=cathepsin B activity	5e-42	73.611
OtP020B04	FBgn0085416	futsch	GO:0007409=axonogenesis;GO:0048813=dendrite morphogenesis;GO:0000226=microtubule cytoskeleton organization and biogenesis;GO:0008582=regulation of synaptic growth at neuromuscular junction;GO:0007017=microtubule-based process;GO:0007399=nervous system development;GO:0007528=neuromuscular junction development;GO:0048749=compound eye development	GO:0008017=microtubule binding	3e-68	70.064
OtP020B08	FBgn0004919	goliath	GO:0001707=mesoderm formation;GO:0045449=regulation of transcription;GO:0006355=regulation of transcription, DNA-dependent;GO:0007498=mesoderm development	GO:0030528=transcription regulator activity	9e-47	43.111
OtP020B12	FBgn0037358	CG2185	-	GO:0005509=calcium ion binding	1e-20	76.596
OtP020C03	FBgn0036918	CG7770	GO:0006458='de novo' protein folding	GO:0051087=chaperone binding	7e-21	49.057
OtP020C11	FBgn0030065	CG12075	-	-	3e-16	61.29
OtP020C12	FBgn0019643	Dopamine N acetyltransferase	GO:0006584=catecholamine metabolic process;GO:0007610=behavior;GO:0042402=biogenic amine catabolic process;GO:0030431=sleep;GO:0042420=dopamine catabolic process;GO:0042429=serotonin catabolic process;GO:0046334=octopamine catabolic process;GO:0045187=regulation of circadian sleep/wake cycle, sleep;GO:0048066=pigmentation during development	GO:0008080=N-acetyltransferase activity;GO:0004059=aralkylamine N-acetyltransferase activity;GO:0004060=arylamine N-acetyltransferase activity	9e-16	37.624
OtP020D07	FBgn0033741	CG8545	GO:0006364=rRNA processing	-	8e-45	54.819
OtP020D08	FBgn0040295	O-glycosyltransferase	-	GO:0016757=transferase activity, transferring glycosyl groups	1e-77	85.976
OtP020D10	FBgn0086361	alphabet	GO:0001745=compound eye morphogenesis;GO:0007476=imaginal disc-derived wing morphogenesis;GO:0006470=protein amino acid dephosphorylation;GO:0006979=response to oxidative stress;GO:0043407=negative regulation of MAPK activity;GO:0045678=positive regulation of R7 differentiation;GO:0046580=negative regulation of Ras protein signal transduction	GO:0004722=protein serine/threonine phosphatase activity	6e-43	61.594
OtP020E04	FBgn0053531	Discoidin domain receptor	GO:0007169=transmembrane receptor protein tyrosine kinase signaling pathway;GO:0006468=protein amino acid phosphorylation	GO:0004714=transmembrane receptor protein tyrosine kinase activity;GO:0004713=protein-tyrosine kinase activity	2e-47	45.562
OtP020E08	FBgn0052774	CG32774	-	-	3e-07	30.909
OtP020E09	FBgn0030205	CG17255	-	-	2e-11	31.447
OtP020E11	FBgn0011818	out at first	GO:0007399=nervous system development;GO:0007562=eclosion;GO:0016321=female meiosis chromosome segregation	-	3e-54	50
OtP020F01	FBgn0000307	chiffon	GO:0007304=chorion-containing eggshell formation;GO:0007307=eggshell chorion gene amplification;GO:0006275=regulation of DNA replication;GO:0007306=eggshell chorion formation	-	8e-09	31.405
OtP020F02	FBgn0030710	CG8924	-	GO:0003677=DNA binding	5e-33	60.577
OtP020F04	FBgn0085416	futsch	GO:0007409=axonogenesis;GO:0048813=dendrite morphogenesis;GO:0000226=microtubule cytoskeleton organization and biogenesis;GO:0008582=regulation of synaptic growth at neuromuscular junction;GO:0007017=microtubule-based process;GO:0007399=nervous system development;GO:0007528=neuromuscular junction development;GO:0048749=compound eye development	GO:0008017=microtubule binding	1e-09	49.275
OtP020F05	FBgn0032213	CG5390	-	GO:0004252=serine-type endopeptidase activity	9e-50	50.5
OtP020F06	FBgn0026077	Gasp	-	GO:0016490=structural constituent of peritrophic membrane;GO:0008061=chitin binding	1e-108	85.714
OtP020F07	FBgn0034197	CG15918	-	-	3e-34	38.164
OtP020F09	FBgn0024923	TER94	GO:0000226=microtubule cytoskeleton organization and biogenesis;GO:0007029=endoplasmic reticulum organization and biogenesis;GO:0007030=Golgi organization and biogenesis;GO:0007317=regulation of pole plasm oskar mRNA localization;GO:0016320=endoplasmic reticulum membrane fusion;GO:0008103=oocyte microtubule cytoskeleton polarization;GO:0008104=protein localization;GO:0042052=rhabdomere developmen…	GO:0016887=ATPase activity	1e-118	95.349
OtP020G07	FBgn0000120	Arrestin 1	GO:0016059=deactivation of rhodopsin mediated signaling;GO:0016060=metarhodopsin inactivation;GO:0007602=phototransduction;GO:0006897=endocytosis;GO:0045494=photoreceptor cell maintenance	GO:0016030=metarhodopsin binding	5e-64	57.949
OtP020G11	FBgn0001309	kismet	GO:0007350=blastoderm segmentation;GO:0007379=segment specification;GO:0019730=antimicrobial humoral response	GO:0008026=ATP-dependent helicase activity	2e-36	59.649
OtP020H03	FBgn0035558	CG11357	-	GO:0008499=UDP-galactose:beta-N-acetylglucosamine beta-1,3-galactosyltransferase activity;GO:0016757=transferase activity, transferring glycosyl groups	5e-17	43.269
OtP020H04	FBgn0033607	CG9062	-	-	5e-80	66.063
OtP020H06	FBgn0030745	CG4239	-	-	7e-94	80.203
OtP020H08	FBgn0026611	Argonaute-1	GO:0030422=RNA interference, production of siRNA;GO:0030423=RNA interference, targeting of mRNA for destruction;GO:0016246=RNA interference;GO:0035196=miRNA-mediated gene silencing, production of miRNAs;GO:0035279=miRNA-mediated gene silencing, mRNA cleavage;GO:0035195=miRNA-mediated gene silencing;GO:0007416=synaptogenesis;GO:0006342=chromatin silencing	GO:0003743=translation initiation factor activity;GO:0035198=miRNA binding	1e-135	96.203
OtP020H11	FBgn0033522	midlife-crisis	GO:0030718=germ-line stem cell maintenance;GO:0048477=oogenesis	GO:0008536=Ran GTPase binding	5e-80	71.574
