# Supplementary material for: EST and microarray analysis of horn development in Onthophagus beetles
Source: BMC Genomics. 2009 Oct 30;10:504. doi: 10.1186/1471-2164-10-504 (PMC2777201; doi:10.1186/1471-2164-10-504)
Supplement: Additional file 3 — Summary of BLASTx results of Onthophagus ESTs against all the datasets used in this study. Summary of BLASTx sequence alignments of Onthophagus ESTs against all the datasets used in this study. The bit score, E-value, and percent identity as well as the gene names from Tribolium, Drosophila, C. elegans, invertebrate, human, and nr dataset are shown for of each Ot non-redundant sequences. [file 1471-2164-10-504-S3.xls]

## Sheet: out.Otcontigsnr_TcNCBI_e-5_anno
	Tribolium castaneum						Drosophila melanogaster						Caenorhabditis elegans						"invertebrate"						Homo sapiens						non-redundant dataset
Query Name	Tribolium Hit Name	More Info	Bit Score	e-value	Percent Identity		fly Hit Name	Other info	Bit Score	e-value	Percent Identity		worm Hit Name	Other Info	Bit Score	e-value	Percent Identity		invertebrate Name	More Info	Bit Score	e-value	Percent Identity		human Name	Other Info	Bit Score	e-value	Percent Identity		nr Name	More Info	Bit Score	e-value	Percent Identity
contig001	ref|XP_966328.1|	gi|91084393|ref|XP_966328.1| PREDICTED: similar to CG6783-PB, isoform B isoform 1 [Tribolium castaneum]	184	1e-47	58.282		FBpp0099726	FBgn0037913	141	4e-34	55.039		Y40B10A.1a	WBGene00021486	99.4	1e-21	36.667		ref|XP_966328.1|	Tribolium castaneum|similar to CG6783-PB, isoform B	184	2e-46	58.282		ENSP00000256103	P02689	110	2e-24	44.715		ref|XP_966328.1|	Tribolium castaneum|similar to CG6783-PB, isoform B	184	3e-45	58.282
contig002	ref|XP_970621.1|	gi|91092062|ref|XP_970621.1| PREDICTED: similar to Vacuolar ATP synthase subunit E (V-ATPase E subunit) (Vacuolar proton pump E subunit) (V-ATPase 28 kDa subunit) [Tribolium castaneum]	261	1e-70	63.889		FBpp0078350	FBgn0015324	226	8e-60	57.407		C17H12.14	WBGene00006917	189	1e-48	47.222		ref|XP_970621.1|	Tribolium castaneum|similar to Vacuolar ATP synthase subunit E (V-ATPase E subunit) (Vacuolar proton pump E subunit) (V-ATPase 28 kDa subunit)	261	2e-69	63.889		ENSP00000253413	P36543	201	5e-52	50		ref|XP_970621.1|	Tribolium castaneum|similar to Vacuolar ATP synthase subunit E (V-ATPase E subunit) (Vacuolar proton pump E subunit) (V-ATPase 28 kDa subunit)	261	3e-68	63.889
contig003	ref|XP_976255.1|	gi|91078650|ref|XP_976255.1| PREDICTED: hypothetical protein [Tribolium castaneum]	46.2	9e-06	35														ref|NP_001036865.1|	Bombyx mori|cuticle protein	55.5	2e-07	43.902								gb|ABV22303.1|		79.7	2e-13	36.842
contig004																			ref|XP_001599107.1|	Nasonia vitripennis|similar to conserved hypothetical protein	68.2	2e-11	30								ref|XP_001599107.1|	Nasonia vitripennis|similar to conserved hypothetical protein	68.2	4e-10	30
contig005	ref|XP_972120.1|	gi|91082897|ref|XP_972120.1| PREDICTED: similar to CG4800-PA [Tribolium castaneum]	288	2e-78	81.765		FBpp0081820	FBgn0037874	282	2e-76	81.765		F25H2.11	WBGene00009122	133	1e-31	40.782		ref|XP_001605644.1|	Nasonia vitripennis|similar to translationally controlled tumor protein	298	1e-80	85.882		ENSP00000339051	Q5W0H4	145	8e-35	47.126		ref|XP_001605644.1|	Nasonia vitripennis|similar to translationally controlled tumor protein	298	3e-79	85.882
contig006	ref|XP_969409.1|	gi|91084701|ref|XP_969409.1| PREDICTED: similar to CG5812-PA [Tribolium castaneum]	67.4	3e-12	78.947		FBpp0079185	FBgn0031957	58.9	3e-09	61.538								ref|XP_551277.3|	Anopheles gambiae str. PEST|cuticular protein 10 from Low Complexity family (AGAP001543-PA)	68.6	2e-11	76.923								ref|XP_001866901.1|	Culex quinquefasciatus|Gly-rich protein	73.6	1e-11	82.051
contig007	ref|XP_967411.1|	gi|91079680|ref|XP_967411.1| PREDICTED: similar to H2A histone family, member X [Tribolium castaneum]	219	4e-58	93.333		FBpp0091111	FBgn0053865	201	3e-52	100		ZK131.6	WBGene00001886	194	3e-50	92.308		ref|XP_967411.1|	Tribolium castaneum|similar to H2A histone family, member X	219	5e-57	93.333		ENSP00000364310	P16104	200	9e-52	83.2		ref|XP_967411.1|	Tribolium castaneum|similar to H2A histone family, member X	219	8e-56	93.333
contig008	ref|XP_975765.1|	gi|91077012|ref|XP_975765.1| PREDICTED: similar to CG17759-PH, isoform H isoform 2 [Tribolium castaneum]	258	1e-69	89.437		FBpp0086949	FBgn0004435	235	2e-62	78.873		M01D7.7a	WBGene00001196	214	3e-56	72.917		ref|XP_975765.1|	Tribolium castaneum|similar to CG17759-PH, isoform H	258	2e-68	89.437		ENSP00000286548	P50148	221	8e-58	74.15		ref|XP_975765.1|	Tribolium castaneum|similar to CG17759-PH, isoform H	258	3e-67	89.437
contig009	ref|XP_973075.1|	gi|91087633|ref|XP_973075.1| PREDICTED: similar to CG30101-PA [Tribolium castaneum]	63.5	6e-11	59.184		FBpp0086118	FBgn0050101	52	4e-07	70								ref|XP_973075.1|	Tribolium castaneum|similar to CG30101-PA	63.5	9e-10	59.184								ref|XP_973075.1|	Tribolium castaneum|similar to CG30101-PA	63.5	2e-08	59.184
contig010	ref|XP_969958.1|	gi|91075982|ref|XP_969958.1| PREDICTED: similar to CG6277-PA [Tribolium castaneum]	133	4e-32	36.364		FBpp0084449	FBgn0039471	124	6e-29	35.897								ref|XP_001661297.1|	Aedes aegypti|lipase	139	1e-32	39.024		ENSP00000343331	Q6XZB0	111	7e-25	39.474		ref|XP_001845165.1|	Culex quinquefasciatus|vitellogenin-1	142	3e-32	42.347
contig011	ref|XP_971078.1|	gi|91078548|ref|XP_971078.1| PREDICTED: similar to CG10443-PA [Tribolium castaneum]	491	1e-140	74.214		FBpp0111712	FBgn0000464	414	1e-116	64.78		C09D8.1a	WBGene00004215	225	2e-59	38.154		ref|XP_971078.1|	Tribolium castaneum|similar to CG10443-PA	491	1e-138	74.214		ENSP00000353187		341	6e-94	53.145		ref|XP_971078.1|	Tribolium castaneum|similar to CG10443-PA	491	1e-137	74.214
contig012	ref|XP_975241.1|	gi|91077382|ref|XP_975241.1| PREDICTED: similar to CG10756-PA [Tribolium castaneum]	204	1e-53	91.743		FBpp0080872	FBgn0032847	186	7e-48	82.243		C14A4.10	WBGene00006397	110	6e-25	43.81		ref|XP_975241.1|	Tribolium castaneum|similar to CG10756-PA	204	2e-52	91.743		ENSP00000355051	Q15543	180	9e-46	91.579		ref|XP_975241.1|	Tribolium castaneum|similar to CG10756-PA	204	2e-51	91.743
contig013	ref|XP_968658.1|	gi|91077984|ref|XP_968658.1| PREDICTED: similar to CG5390-PA [Tribolium castaneum]	459	1e-129	57.326		FBpp0079653	FBgn0032213	384	1e-107	55.132		ZK546.15	WBGene00006619	112	4e-25	32.549		ref|XP_968658.1|	Tribolium castaneum|similar to CG5390-PA	459	1e-128	57.326		ENSP00000372254	Q6B051	144	2e-34	34.252		ref|XP_968658.1|	Tribolium castaneum|similar to CG5390-PA	459	1e-127	57.326
contig014	ref|XP_970719.1|	gi|91079989|ref|XP_970719.1| PREDICTED: similar to CG5939-PA, isoform A [Tribolium castaneum]	430	1e-121	75.649		FBpp0076321	FBgn0003149	373	1e-104	62.987		F07A5.7	WBGene00006754	241	4e-64	43.506		ref|XP_970719.1|	Tribolium castaneum|similar to CG5939-PA, isoform A	430	1e-120	75.649								ref|XP_970719.1|	Tribolium castaneum|similar to CG5939-PA, isoform A	430	1e-119	75.649
contig015	ref|XP_974131.1|	gi|91086073|ref|XP_974131.1| PREDICTED: similar to CG33265-PA [Tribolium castaneum]	94.4	2e-20	37.857		FBpp0075850	FBgn0036203	67.8	5e-12	30.702		H02I12.1	WBGene00010351	73.9	6e-14	34.746		ref|XP_316470.3|	Anopheles gambiae str. PEST|AGAP006434-PA	103	4e-22	35.57								ref|XP_316470.3|	Anopheles gambiae str. PEST|AGAP006434-PA	103	6e-21	35.57
contig016	ref|XP_968797.1|	gi|91094949|ref|XP_968797.1| PREDICTED: similar to CG17320-PA [Tribolium castaneum]	380	1e-106	73.64		FBpp0080666	FBgn0032715	344	3e-95	71.61		Y57A10C.6	WBGene00013284	252	1e-67	50.41		ref|NP_001107796.1|	Tribolium castaneum|Sterol carrier protein X-related thiolase	378	1e-104	73.222		ENSP00000360569	P22307	324	5e-89	64.957		ref|NP_001107796.1|	Tribolium castaneum|Sterol carrier protein X-related thiolase	378	1e-103	73.222
contig017	ref|NP_203157.1|COX2_15766		292	5e-80	65.179		FBpp0100177	FBgn0013675	321	2e-88	69.604		MTCE.31	WBGene00010965	150	7e-37	43.478		ref|NP_008279.1|COX2_10704		321	1e-87	69.604		ENSP00000354876	P00403	221	7e-58	49.533		gb|ABD61914.1|		359	1e-97	81.448
contig018																			ref|XP_001603242.1|	Nasonia vitripennis|hypothetical protein LOC100119468	64.3	4e-10	34.074								ref|XP_001603242.1|	Nasonia vitripennis|hypothetical protein LOC100119468	64.3	7e-09	34.074
contig019	ref|XP_974306.1|	gi|91083873|ref|XP_974306.1| PREDICTED: similar to CG6449-PA, isoform A [Tribolium castaneum]	132	1e-31	62.5		FBpp0089002	FBgn0036101	114	6e-26	65.06								ref|XP_974306.1|	Tribolium castaneum|similar to CG6449-PA, isoform A	132	1e-30	62.5		ENSP00000364595	Q92982	60.1	2e-09	44.444		ref|XP_974306.1|	Tribolium castaneum|similar to CG6449-PA, isoform A	132	2e-29	62.5
contig020	ref|XP_972699.1|	gi|91091448|ref|XP_972699.1| PREDICTED: similar to Cytochrome P450 314a1, mitochondrial precursor (CYPCCCXIVA1) (Ecdysone 20-monooxygenase) (E20MO) (Shade protein) [Tribolium castaneum]	212	1e-55	50		FBpp0089324	FBgn0003388	175	2e-44	47.753								ref|XP_972699.1|	Tribolium castaneum|similar to Cytochrome P450 314a1, mitochondrial precursor (CYPCCCXIVA1) (Ecdysone 20-monooxygenase) (E20MO) (Shade protein)	212	1e-54	50								ref|XP_972699.1|	Tribolium castaneum|similar to Cytochrome P450 314a1, mitochondrial precursor (CYPCCCXIVA1) (Ecdysone 20-monooxygenase) (E20MO) (Shade protein)	212	2e-53	50
contig021	ref|XP_967081.1|	gi|91082787|ref|XP_967081.1| PREDICTED: similar to CG15497-PA [Tribolium castaneum]	157	3e-39	41.5		FBpp0083512	FBgn0038894	135	2e-32	37.073								ref|XP_001607061.1|	Nasonia vitripennis|similar to conserved hypothetical protein	214	3e-55	52.381								ref|XP_001607061.1|	Nasonia vitripennis|similar to conserved hypothetical protein	214	5e-54	52.381
contig022	ref|XP_968898.1|	gi|91084431|ref|XP_968898.1| PREDICTED: similar to CG2150-PA [Tribolium castaneum]	107	4e-24	59.406		FBpp0085218	FBgn0003065	85.9	3e-17	50.98								ref|XP_968898.1|	Tribolium castaneum|similar to CG2150-PA	107	6e-23	59.406								ref|XP_968898.1|	Tribolium castaneum|similar to CG2150-PA	107	1e-21	59.406
contig023	ref|XP_973313.1|	gi|91090616|ref|XP_973313.1| PREDICTED: similar to Casein kinase I isoform alpha (CKI-alpha) (CK1) [Tribolium castaneum]	362	1e-101	96.175		FBpp0073515	FBgn0015024	309	1e-84	80.435		C03C10.1	WBGene00002202	324	2e-89	84.699		ref|XP_973313.1|	Tribolium castaneum|similar to Casein kinase I isoform alpha (CKI-alpha) (CK1)	362	1e-100	96.175		ENSP00000367074	P48729	333	8e-92	89.071		ref|XP_973313.1|	Tribolium castaneum|similar to Casein kinase I isoform alpha (CKI-alpha) (CK1)	362	1e-98	96.175
contig024	ref|XP_973533.1|	gi|91085015|ref|XP_973533.1| PREDICTED: similar to mitochondrial malate dehydrogenase precursor [Tribolium castaneum]	298	8e-82	67.265		FBpp0082985	FBgn0038587	273	6e-74	65.672		F20H11.3	WBGene00003162	241	3e-64	59.794		ref|XP_001600547.1|	Nasonia vitripennis|similar to mitochondrial malate dehydrogenase	302	1e-81	65.919		ENSP00000327070	P40926	263	1e-70	57.399		ref|XP_001600547.1|	Nasonia vitripennis|similar to mitochondrial malate dehydrogenase	302	2e-80	65.919
contig025	ref|XP_970131.1|	gi|91085467|ref|XP_970131.1| PREDICTED: similar to Guanine nucleotide-binding protein beta subunit 1 [Tribolium castaneum]	210	3e-55	98.113		FBpp0089185	FBgn0001105	202	2e-52	92.453		F13D12.7	WBGene00001679	183	8e-47	83.962		ref|XP_970131.1|	Tribolium castaneum|similar to Guanine nucleotide-binding protein beta subunit 1	210	5e-54	98.113		ENSP00000305260	P62879	179	2e-45	81.132		ref|XP_970131.1|	Tribolium castaneum|similar to Guanine nucleotide-binding protein beta subunit 1	210	8e-53	98.113
contig026	ref|NP_203167.1|ND1_15766		281	1e-76	63.927		FBpp0100187	FBgn0013679	278	3e-75	62.844		MTCE.11	WBGene00010959	140	8e-34	36.866		ref|YP_001649174.1|		295	1e-79	64.384		ENSP00000354687	P03886	210	1e-54	50.917		prf||2015259N		301	4e-80	65.753
contig027	ref|XP_974859.1|	gi|91086399|ref|XP_974859.1| PREDICTED: similar to CG5289-PA [Tribolium castaneum]	596	1e-171	91.592		FBpp0083906	FBgn0015282	576	1e-165	88.623		F29G9.5	WBGene00004502	537	1e-153	81.065		ref|XP_974859.1|	Tribolium castaneum|similar to CG5289-PA	596	1e-170	91.592		ENSP00000261303	P62191	563	1e-160	86.607		ref|XP_974859.1|	Tribolium castaneum|similar to CG5289-PA	596	1e-168	91.592
contig028	ref|XP_974133.1|	gi|91086839|ref|XP_974133.1| PREDICTED: similar to transmembrane protein 14C [Tribolium castaneum]	119	8e-28	68.293		FBpp0072000	FBgn0034902	67.4	6e-12	47.826								ref|XP_974133.1|	Tribolium castaneum|similar to transmembrane protein 14C	119	1e-26	68.293		ENSP00000229563	Q9P0S9	82	4e-16	54.795		ref|XP_974133.1|	Tribolium castaneum|similar to transmembrane protein 14C	119	2e-25	68.293
contig029	ref|XP_967332.1|	gi|91081847|ref|XP_967332.1| PREDICTED: similar to CG9564-PA [Tribolium castaneum]	230	3e-61	47.699		FBpp0087224	FBgn0050031	193	1e-49	48.75		ZK546.15	WBGene00006619	112	2e-25	37.387		ref|XP_967332.1|	Tribolium castaneum|similar to CG9564-PA	230	4e-60	47.699		ENSP00000330264		162	4e-40	40.807		gb|ABD57312.1|		239	1e-61	58.654
contig030	ref|XP_971572.1|	gi|91080009|ref|XP_971572.1| PREDICTED: similar to CG4409-PA [Tribolium castaneum]	80.9	6e-26	37.815														ref|XP_971572.1|	Tribolium castaneum|similar to CG4409-PA	80.9	7e-25	37.815								ref|XP_971572.1|	Tribolium castaneum|similar to CG4409-PA	80.9	1e-23	37.815
contig031	ref|XP_974347.1|	gi|91078968|ref|XP_974347.1| PREDICTED: similar to 60S ribosomal protein L7 [Tribolium castaneum]	399	1e-112	77.953		FBpp0079536	FBgn0005593	327	4e-90	67.717		F53G12.10	WBGene00004418	308	3e-84	60		ref|XP_974347.1|	Tribolium castaneum|similar to 60S ribosomal protein L7	399	1e-111	77.953		ENSP00000305052		290	1e-78	60.251		emb|CAJ17239.1|		452	1e-125	88.583
contig032	ref|XP_973571.1|	gi|91087659|ref|XP_973571.1| PREDICTED: similar to Proteasome subunit beta type 6 precursor (Proteasome delta chain) (Macropain delta chain) (Multicatalytic endopeptidase complex delta chain) (Proteasome subunit Y) [Tribolium castaneum]	285	5e-86	83.529		FBpp0086400	FBgn0010590	203	1e-54	56.471		K08D12.1	WBGene00003947	159	1e-39	45.509		ref|XP_973571.1|	Tribolium castaneum|similar to Proteasome subunit beta type 6 precursor (Proteasome delta chain) (Macropain delta chain) (Multicatalytic endopeptidase complex delta chain) (Proteasome subunit Y)	285	6e-85	83.529		ENSP00000270586	P28072	219	4e-60	60.588		ref|XP_973571.1|	Tribolium castaneum|similar to Proteasome subunit beta type 6 precursor (Proteasome delta chain) (Macropain delta chain) (Multicatalytic endopeptidase complex delta chain) (Proteasome subunit Y)	285	1e-83	83.529
contig033	ref|XP_975671.1|	gi|91087413|ref|XP_975671.1| PREDICTED: hypothetical protein [Tribolium castaneum]	139	5e-34	72.632		FBpp0073110	FBgn0035510	105	2e-23	59.783								ref|XP_975671.1|	Tribolium castaneum|hypothetical protein LOC664582	139	8e-33	72.632								ref|XP_975671.1|	Tribolium castaneum|hypothetical protein LOC664582	139	1e-31	72.632
contig034	ref|XP_971483.1|	gi|91089543|ref|XP_971483.1| PREDICTED: similar to CG6398-PA [Tribolium castaneum]	285	1e-106	80.838		FBpp0074236	FBgn0030870	206	3e-76	59.88								ref|XP_971483.1|	Tribolium castaneum|similar to CG6398-PA	285	1e-105	80.838								ref|XP_971483.1|	Tribolium castaneum|similar to CG6398-PA	285	1e-104	80.838
contig035
contig036	ref|XP_967421.1|	gi|91082097|ref|XP_967421.1| PREDICTED: similar to CG1919-PA [Tribolium castaneum]	125	1e-29	67.416		FBpp0076328	FBgn0035875	102	2e-22	63.889								ref|XP_967421.1|	Tribolium castaneum|similar to CG1919-PA	125	1e-28	67.416								ref|XP_967421.1|	Tribolium castaneum|similar to CG1919-PA	125	2e-27	67.416
contig037	ref|XP_968992.1|	gi|91091260|ref|XP_968992.1| PREDICTED: similar to CG1169-PA [Tribolium castaneum]	181	2e-59	52.821		FBpp0078260	FBgn0037428	97.1	8e-29	38.961								ref|XP_968992.1|	Tribolium castaneum|similar to CG1169-PA	181	2e-58	52.821								ref|XP_968992.1|	Tribolium castaneum|similar to CG1169-PA	181	4e-57	52.821
contig038	ref|XP_968930.1|	gi|91093129|ref|XP_968930.1| PREDICTED: similar to Low molecular weight phosphotyrosine protein phosphatase 2 (Low molecular weight cytosolic acid phosphatase 2) (PTPase 2) [Tribolium castaneum]	162	1e-53	65.741		FBpp0100064	FBgn0040076	106	7e-32	47.664		Y94H6A.7	WBGene00022379	48.9	5e-06	35.897		ref|XP_968930.1|	Tribolium castaneum|similar to Low molecular weight phosphotyrosine protein phosphatase 2 (Low molecular weight cytosolic acid phosphatase 2) (PTPase 2)	162	1e-52	65.741		ENSP00000272065	P24666	105	3e-34	47.706		ref|XP_968930.1|	Tribolium castaneum|similar to Low molecular weight phosphotyrosine protein phosphatase 2 (Low molecular weight cytosolic acid phosphatase 2) (PTPase 2)	162	2e-51	65.741
contig039	ref|XP_971106.1|	gi|91088497|ref|XP_971106.1| PREDICTED: similar to CG5590-PA [Tribolium castaneum]	343	2e-95	78.037		FBpp0084585	FBgn0039537	333	5e-92	76.636		C17G10.8	WBGene00000970	305	1e-83	70.813		ref|XP_971106.1|	Tribolium castaneum|similar to CG5590-PA	343	3e-94	78.037		ENSP00000262542	Q6YN16	296	2e-80	71.359		ref|XP_971106.1|	Tribolium castaneum|similar to CG5590-PA	343	5e-93	78.037
contig040	ref|XP_973781.1|	gi|91078924|ref|XP_973781.1| PREDICTED: similar to CG7558-PA [Tribolium castaneum]	602	1e-173	92.698		FBpp0076460	FBgn0011744	575	1e-164	86.667		Y71F9AL.16	WBGene00000199	481	1e-136	72.956		ref|XP_973781.1|	Tribolium castaneum|similar to CG7558-PA	602	1e-172	92.698		ENSP00000263238	P61158	527	1e-150	78.73		ref|XP_973781.1|	Tribolium castaneum|similar to CG7558-PA	602	1e-170	92.698
contig041	ref|XP_973916.1|	gi|91088011|ref|XP_973916.1| PREDICTED: similar to 40S ribosomal protein S26 (DS31) [Tribolium castaneum]	221	8e-59	90.517		FBpp0080641	FBgn0004413	190	3e-49	81.739		F39B2.6	WBGene00004495	157	2e-39	74		ref|XP_973916.1|	Tribolium castaneum|similar to 40S ribosomal protein S26 (DS31)	221	9e-58	90.517		ENSP00000348849	P62854	181	3e-46	86		emb|CAJ01870.1|		229	5e-59	94.828
contig042	ref|XP_975304.1|	gi|91080705|ref|XP_975304.1| PREDICTED: similar to CG5492-PB, isoform B [Tribolium castaneum]	244	2e-65	56.186		FBpp0074921	FBgn0036769	208	3e-54	46.535		T23D8.2	WBGene00006633	96.7	1e-20	33.14		ref|XP_975304.1|	Tribolium castaneum|similar to CG5492-PB, isoform B	244	2e-64	56.186		ENSP00000339820	Q96SJ8	112	4e-25	32.536		ref|XP_975304.1|	Tribolium castaneum|similar to CG5492-PB, isoform B	244	4e-63	56.186
contig043	ref|XP_968178.1|	gi|91094039|ref|XP_968178.1| PREDICTED: similar to Cofilin/actin-depolymerizing factor homolog (D61 protein) (Twinstar protein) [Tribolium castaneum]	289	4e-79	95.946		FBpp0072097	FBgn0011726	269	9e-73	89.189		C38C3.5c	WBGene00006794	94.7	3e-20	36.184		ref|XP_968178.1|	Tribolium castaneum|similar to Cofilin/actin-depolymerizing factor homolog (D61 protein) (Twinstar protein)	289	5e-78	95.946		ENSP00000340635	Q9Y281	76.3	3e-14	37.195		ref|XP_968178.1|	Tribolium castaneum|similar to Cofilin/actin-depolymerizing factor homolog (D61 protein) (Twinstar protein)	289	9e-77	95.946
contig044	ref|XP_967260.1|	gi|91084047|ref|XP_967260.1| PREDICTED: similar to CG1078-PA [Tribolium castaneum]	175	4e-62	65.942		FBpp0078568	FBgn0037255	130	2e-33	51.095		F32D1.9	WBGene00017988	86.7	2e-17	48.718		ref|XP_967260.1|	Tribolium castaneum|similar to CG1078-PA	175	4e-61	65.942		ENSP00000351383	Q6UN15	120	3e-27	58.879		ref|XP_967260.1|	Tribolium castaneum|similar to CG1078-PA	175	9e-60	65.942
contig045	ref|XP_973861.1|	gi|91088237|ref|XP_973861.1| PREDICTED: similar to CG6426-PA [Tribolium castaneum]	138	1e-33	66.667		FBpp0086191	FBgn0034162	161	3e-40	55.645		C45G7.3	WBGene00016670	61.6	3e-10	34.951		ref|XP_001600829.1|	Nasonia vitripennis|similar to GA19584-PA	182	6e-46	56.115								ref|XP_001600829.1|	Nasonia vitripennis|similar to GA19584-PA	182	1e-44	56.115
contig046							FBpp0086352	FBgn0034071	89.7	2e-18	67.797								ref|XP_314060.4|	Anopheles gambiae str. PEST|AGAP005164-PA	113	1e-24	67.606		ENSP00000349087	Q4ZIN3	110	2e-24	80		ref|XP_314060.4|	Anopheles gambiae str. PEST|AGAP005164-PA	113	2e-23	67.606
contig047							FBpp0077925	FBgn0011591	228	9e-60	45.353								ref|XP_001606620.1|	Nasonia vitripennis|similar to L(3)mbt-like 3 (Drosophila)	251	4e-66	54.978		ENSP00000307971	Q9Y644	158	1e-38	51.389		ref|XP_001606620.1|	Nasonia vitripennis|similar to L(3)mbt-like 3 (Drosophila)	251	7e-65	54.978
contig048	ref|XP_975314.1|	gi|91088745|ref|XP_975314.1| PREDICTED: similar to CG15449-PA [Tribolium castaneum]	155	8e-39	58.268		FBpp0076958	FBgn0031146	85.1	3e-17	38.017								ref|XP_975314.1|	Tribolium castaneum|similar to CG15449-PA	155	1e-37	58.268								ref|XP_975314.1|	Tribolium castaneum|similar to CG15449-PA	155	2e-36	58.268
contig049	ref|XP_971003.1|	gi|91094821|ref|XP_971003.1| PREDICTED: similar to CG3329-PA [Tribolium castaneum]	369	1e-103	81.778		FBpp0075382	FBgn0023174	320	5e-88	72.146		C47B2.4	WBGene00003948	174	5e-44	42.647		ref|XP_971003.1|	Tribolium castaneum|similar to CG3329-PA	369	1e-102	81.778		ENSP00000259457	Q99436	300	8e-82	65.351		ref|XP_971003.1|	Tribolium castaneum|similar to CG3329-PA	369	1e-100	81.778
contig050	ref|XP_975208.1|	gi|91091038|ref|XP_975208.1| PREDICTED: hypothetical protein [Tribolium castaneum]	57.8	3e-09	37.931														ref|XP_001659542.1|	Aedes aegypti|hypothetical protein	65.1	2e-10	41.176								ref|XP_001659542.1|	Aedes aegypti|hypothetical protein	65.1	4e-09	41.176
contig051	ref|XP_975893.1|	gi|91091116|ref|XP_975893.1| PREDICTED: similar to CG1404-PA, isoform A isoform 2 [Tribolium castaneum]	426	1e-120	97.596		FBpp0073328	FBgn0020255	406	1e-114	92.823		K01G5.4	WBGene00004302	377	1e-105	86.058		ref|XP_975893.1|	Tribolium castaneum|similar to CG1404-PA, isoform A	426	1e-119	97.596		ENSP00000254675	P62826	382	1e-106	89.474		ref|XP_966512.1|	Tribolium castaneum|similar to CG1404-PA, isoform A	426	1e-117	97.596
contig052	ref|XP_970945.1|	gi|91076336|ref|XP_970945.1| PREDICTED: similar to CG31217-PA [Tribolium castaneum]	85.1	4e-34	43.011		FBpp0082798	FBgn0051217	77	9e-28	48		F29D11.1	WBGene00003071	71.2	5e-26	35.088		ref|XP_321263.4|	Anopheles gambiae str. PEST|AGAP001798-PA	102	7e-41	43.519		ENSP00000371532	P98155	70.9	3e-27	41.333		ref|XP_321263.4|	Anopheles gambiae str. PEST|AGAP001798-PA	102	1e-39	43.519
contig053	ref|XP_970396.1|	gi|91088123|ref|XP_970396.1| PREDICTED: similar to CG1702-PA [Tribolium castaneum]	155	6e-39	39		FBpp0077002	FBgn0031117	122	2e-28	36.413								ref|XP_970396.1|	Tribolium castaneum|similar to CG1702-PA	155	8e-38	39		ENSP00000248935	P30711	120	8e-28	35.519		ref|XP_970396.1|	Tribolium castaneum|similar to CG1702-PA	155	1e-36	39
contig054	ref|XP_966722.1|	gi|91080395|ref|XP_966722.1| PREDICTED: similar to autophagy-related 12-like [Tribolium castaneum]	142	5e-35	73.75		FBpp0088364	FBgn0036255	97.1	7e-21	53.165		B0336.8	WBGene00002982	48.5	3e-06	33.333		ref|XP_966722.1|	Tribolium castaneum|similar to autophagy-related 12-like	142	7e-34	73.75		ENSP00000274459	O94817	115	5e-26	66.667		ref|XP_966722.1|	Tribolium castaneum|similar to autophagy-related 12-like	142	1e-32	73.75
contig055	ref|XP_968365.1|	gi|91083401|ref|XP_968365.1| PREDICTED: similar to Pheromone-binding protein-related protein 3 precursor (PBPRP-3) (Odorant-binding protein OS-F) [Tribolium castaneum]	46.6	4e-06	30.357
contig056	ref|XP_975157.1|	gi|91077738|ref|XP_975157.1| PREDICTED: similar to Prefoldin subunit 2 [Tribolium castaneum]	124	3e-29	49.315		FBpp0075967	FBgn0010741	102	2e-22	43.609		H20J04.5	WBGene00019220	68.9	2e-12	32.353		ref|XP_975157.1|	Tribolium castaneum|similar to Prefoldin subunit 2	124	5e-28	49.315		ENSP00000356989	Q9UHV9	123	2e-28	46.565		ref|XP_975157.1|	Tribolium castaneum|similar to Prefoldin subunit 2	124	8e-27	49.315
contig057	ref|XP_970684.1|	gi|91090406|ref|XP_970684.1| PREDICTED: similar to Negative elongation factor A homolog [Tribolium castaneum]	395	1e-111	86.036		FBpp0083453	FBgn0038872	356	7e-99	77.477								ref|XP_970684.1|	Tribolium castaneum|similar to Negative elongation factor A homolog	395	1e-110	86.036		ENSP00000372335		212	3e-55	49.554		ref|XP_970684.1|	Tribolium castaneum|similar to Negative elongation factor A homolog	395	1e-108	86.036
contig058
contig059	ref|XP_966834.1|	gi|91091216|ref|XP_966834.1| PREDICTED: similar to CG1154-PA [Tribolium castaneum]	138	2e-33	47.973		FBpp0078251	FBgn0037419	89.7	2e-18	32.886								ref|XP_966834.1|	Tribolium castaneum|similar to CG1154-PA	138	3e-32	47.973								ref|XP_966834.1|	Tribolium castaneum|similar to CG1154-PA	138	6e-31	47.973
contig060	ref|XP_968248.1|	gi|91094041|ref|XP_968248.1| PREDICTED: similar to translocase of outer mitochondrial membrane 20 homolog [Tribolium castaneum]	182	8e-47	59.868		FBpp0074672	FBgn0036928	119	2e-27	43.939		F23H12.2	WBGene00009092	92.4	2e-19	37.41		ref|XP_968248.1|	Tribolium castaneum|similar to translocase of outer mitochondrial membrane 20 homolog	182	1e-45	59.868		ENSP00000355566	Q15388	124	1e-28	46.809		ref|XP_968248.1|	Tribolium castaneum|similar to translocase of outer mitochondrial membrane 20 homolog	182	2e-44	59.868
contig061
contig062	ref|XP_972271.1|	gi|91082209|ref|XP_972271.1| PREDICTED: similar to ubiquitin-conjugating enzyme E2N [Tribolium castaneum]	159	8e-40	77.419		FBpp0073686	FBgn0000173	157	9e-39	75.789		Y54G2A.31	WBGene00006708	149	1e-36	73.913		ref|XP_972271.1|	Tribolium castaneum|similar to ubiquitin-conjugating enzyme E2N	159	1e-38	77.419		ENSP00000316176	P61088	154	8e-38	72.632		ref|XP_501290.1|	Yarrowia lipolytica CLIB122|hypothetical protein	151	4e-51	75
contig063	ref|XP_975644.1|	gi|91087377|ref|XP_975644.1| PREDICTED: similar to CG3738-PA [Tribolium castaneum]	106	5e-24	62.162		FBpp0079399	FBgn0010314	95.5	2e-20	75.926		C09G4.3	WBGene00001051	76.6	8e-15	59.615		ref|XP_975644.1|	Tribolium castaneum|similar to CG3738-PA	106	7e-23	62.162		ENSP00000344538	P61024	92.8	2e-19	69.091		ref|XP_975644.1|	Tribolium castaneum|similar to CG3738-PA	106	1e-21	62.162
contig064	ref|XP_971380.1|	gi|91076010|ref|XP_971380.1| PREDICTED: similar to small glutamine-rich tetratricopeptide repeat (TPR)-containing, alpha [Tribolium castaneum]	141	2e-34	41.799		FBpp0080535	FBgn0032640	93.6	1e-19	43.363		R05F9.10	WBGene00019893	116	1e-26	36.735		ref|XP_971380.1|	Tribolium castaneum|similar to small glutamine-rich tetratricopeptide repeat (TPR)-containing, alpha	141	2e-33	41.799		ENSP00000351496	Q96EQ0	129	2e-30	38.119		ref|XP_971380.1|	Tribolium castaneum|similar to small glutamine-rich tetratricopeptide repeat (TPR)-containing, alpha	141	4e-32	41.799
contig065	ref|XP_969424.1|	gi|91089827|ref|XP_969424.1| PREDICTED: similar to Splicing factor U2af 38 kDa subunit (U2 auxiliary factor 38 kDa subunit) (U2 snRNP auxiliary factor small subunit) [Tribolium castaneum]	382	1e-107	99.441		FBpp0077792	FBgn0017457	370	1e-103	96.089		Y116A8C.35	WBGene00006698	258	2e-69	64.607		ref|XP_969424.1|	Tribolium castaneum|similar to Splicing factor U2af 38 kDa subunit (U2 auxiliary factor 38 kDa subunit) (U2 snRNP auxiliary factor small subunit)	382	1e-106	99.441		ENSP00000369629	Q701P4	334	6e-92	85.475		ref|XP_397281.3|	Apis mellifera|similar to Splicing factor U2af 38 kDa subunit (U2 auxiliary factor 38 kDa subunit) (U2 snRNP auxiliary factor small subunit)	382	1e-104	99.441
contig066	ref|XP_968492.1|	gi|91094127|ref|XP_968492.1| PREDICTED: similar to CG7340-PB, isoform B [Tribolium castaneum]	314	3e-86	85.795		FBpp0082198	FBgn0040493	282	2e-76	74.457		ZK353.6	WBGene00002249	184	1e-46	54.118		ref|XP_968492.1|	Tribolium castaneum|similar to CG7340-PB, isoform B	314	4e-85	85.795		ENSP00000348395		267	1e-71	74.713		ref|XP_968492.1|	Tribolium castaneum|similar to CG7340-PB, isoform B	314	7e-84	85.795
contig067	ref|XP_970103.1|	gi|91091788|ref|XP_970103.1| PREDICTED: similar to Catalase [Tribolium castaneum]	545	1e-179	64.286		FBpp0074825	FBgn0000261	496	1e-158	60.363		Y54G11A.5	WBGene00000831	463	1e-142	56.01		ref|XP_970103.1|	Tribolium castaneum|similar to Catalase	545	1e-178	64.286		ENSP00000241052	P04040	506	1e-158	61.168		ref|XP_970103.1|	Tribolium castaneum|similar to Catalase	545	1e-177	64.286
contig068	ref|XP_976070.1|	gi|91088369|ref|XP_976070.1| PREDICTED: similar to Actin-5C isoform 3 [Tribolium castaneum]	270	1e-104	99.254		FBpp0100125	FBgn0000042	270	1e-104	99.254		T04C12.5	WBGene00000064	263	1e-102	95.522		ref|NP_511052.1|	Drosophila melanogaster|Actin 5C	270	1e-103	99.254		ENSP00000331514	P63261	268	1e-103	97.761		ref|XP_001600934.1|	Nasonia vitripennis|similar to RE12057p	270	1e-102	99.254
contig069	ref|XP_969664.1|	gi|91093096|ref|XP_969664.1| PREDICTED: similar to CG7367-PA [Tribolium castaneum]	94.7	2e-20	34.756		FBpp0072996	FBgn0035453	66.2	2e-11	30.818								ref|XP_001602723.1|	Nasonia vitripennis|similar to lipase	94.7	3e-19	34.706								ref|XP_001602723.1|	Nasonia vitripennis|similar to lipase	94.7	4e-18	34.706
contig070	ref|XP_968284.1|	gi|91081867|ref|XP_968284.1| PREDICTED: similar to CG11793-PA [Tribolium castaneum]	249	4e-67	79.085		FBpp0075958	FBgn0003462	233	1e-61	69.481		C15F1.7a	WBGene00004930	192	1e-49	56.41		ref|XP_968284.1|	Tribolium castaneum|similar to CG11793-PA	249	5e-66	79.085		ENSP00000374645	P00441	188	4e-48	59.74		ref|XP_968284.1|	Tribolium castaneum|similar to CG11793-PA	249	8e-65	79.085
contig071	ref|XP_971485.1|	gi|91090290|ref|XP_971485.1| PREDICTED: similar to Bax inhibitor-1 (BI-1) (Testis-enhanced gene transcript) [Tribolium castaneum]	323	5e-89	71.111		FBpp0076435	FBgn0035871	142	5e-34	37.273								ref|XP_971485.1|	Tribolium castaneum|similar to Bax inhibitor-1 (BI-1) (Testis-enhanced gene transcript)	323	8e-88	71.111		ENSP00000267115	P55061	172	4e-43	42.157		ref|XP_971485.1|	Tribolium castaneum|similar to Bax inhibitor-1 (BI-1) (Testis-enhanced gene transcript)	323	1e-86	71.111
contig072	ref|XP_971110.1|	gi|91089859|ref|XP_971110.1| PREDICTED: similar to CG17252-PA [Tribolium castaneum]	203	4e-53	76.515		FBpp0071293	FBgn0026149	150	1e-36	54.902		C28H8.1	WBGene00016192	77	1e-14	38.514		ref|XP_971110.1|	Tribolium castaneum|similar to CG17252-PA	203	5e-52	76.515		ENSP00000261822		98.6	7e-21	43.697		ref|XP_971110.1|	Tribolium castaneum|similar to CG17252-PA	203	9e-51	76.515
contig073
contig074	ref|XP_967758.1|	gi|91088067|ref|XP_967758.1| PREDICTED: similar to CG31688-PA [Tribolium castaneum]	239	3e-89	95.798		FBpp0080892	FBgn0051688	215	2e-65	88.393								ref|XP_967758.1|	Tribolium castaneum|similar to CG31688-PA	239	4e-88	95.798								ref|XP_967758.1|	Tribolium castaneum|similar to CG31688-PA	239	6e-87	95.798
contig075	ref|XP_970646.1|	gi|91078026|ref|XP_970646.1| PREDICTED: similar to CG7033-PA, isoform A [Tribolium castaneum]	315	1e-86	78.995		FBpp0071228	FBgn0030086	293	1e-79	72.43		T21B10.7	WBGene00011889	226	2e-59	57.477		ref|XP_970646.1|	Tribolium castaneum|similar to CG7033-PA, isoform A	315	2e-85	78.995		ENSP00000299300	P78371	276	3e-74	68.493		ref|XP_001850982.1|	Culex quinquefasciatus|thermosome subunit alpha	302	2e-93	76.256
contig076	ref|XP_967645.1|	gi|91091934|ref|XP_967645.1| PREDICTED: similar to CG1746-PA, isoform A [Tribolium castaneum]	125	1e-29	61.6		FBpp0085136	FBgn0039830	107	9e-24	55.932		Y82E9BR.3	WBGene00022336	70.1	2e-12	54.286		ref|XP_967645.1|	Tribolium castaneum|similar to CG1746-PA, isoform A	125	2e-28	61.6		ENSP00000257849	Q06055	82	9e-16	62.5		ref|XP_967645.1|	Tribolium castaneum|similar to CG1746-PA, isoform A	125	4e-27	61.6
contig077	ref|XP_966479.1|	gi|91088409|ref|XP_966479.1| PREDICTED: similar to deoxythymidylate kinase (thymidylate kinase) [Tribolium castaneum]	181	2e-46	43.396		FBpp0085966	FBgn0034299	156	2e-38	43.005		R53.2	WBGene00011272	145	3e-35	41.327		ref|XP_966479.1|	Tribolium castaneum|similar to deoxythymidylate kinase (thymidylate kinase)	181	3e-45	43.396		ENSP00000304802	P23919	166	3e-41	43.085		ref|XP_966479.1|	Tribolium castaneum|similar to deoxythymidylate kinase (thymidylate kinase)	181	5e-44	43.396
contig078	ref|XP_975674.1|	gi|91087419|ref|XP_975674.1| PREDICTED: hypothetical protein [Tribolium castaneum]	168	2e-42	57.927		FBpp0079526	FBgn0053302	116	1e-26	36.626								ref|XP_975674.1|	Tribolium castaneum|hypothetical protein LOC664585	168	2e-41	57.927								ref|XP_975674.1|	Tribolium castaneum|hypothetical protein LOC664585	168	4e-40	57.927
contig079	ref|XP_969322.1|	gi|91079955|ref|XP_969322.1| PREDICTED: similar to NTF2-related export protein (p15) [Tribolium castaneum]	142	7e-53	73.563		FBpp0072150	FBgn0028411	95.9	1e-33	52.632								ref|XP_969322.1|	Tribolium castaneum|similar to NTF2-related export protein (p15)	142	1e-51	73.563		ENSP00000339705	Q5JYV7	69.3	1e-24	43.902		ref|XP_969322.1|	Tribolium castaneum|similar to NTF2-related export protein (p15)	142	2e-50	73.563
contig080	ref|XP_971075.1|	gi|91077538|ref|XP_971075.1| PREDICTED: similar to CG6131-PA [Tribolium castaneum]	227	5e-60	73.154		FBpp0084506	FBgn0039480	175	7e-44	70.079								ref|XP_971075.1|	Tribolium castaneum|similar to CG6131-PA	227	8e-59	73.154								ref|XP_971075.1|	Tribolium castaneum|similar to CG6131-PA	227	1e-57	73.154
contig081																															gb|AAS68504.1|		75.5	3e-12	31.973
contig082	ref|XP_969402.1|	gi|91082627|ref|XP_969402.1| PREDICTED: similar to CG14745-PA [Tribolium castaneum]	168	1e-42	45.055		FBpp0087788	FBgn0043575	165	2e-41	42.938								ref|XP_316359.1|	Anopheles gambiae str. PEST|peptidoglycan recognition protein short class (AGAP006342-PA)	221	2e-57	55.08		ENSP00000008938	O75594	150	1e-36	44.578		ref|XP_316359.1|	Anopheles gambiae str. PEST|peptidoglycan recognition protein short class (AGAP006342-PA)	221	4e-56	55.08
contig083	ref|NP_258414.1|COX1_15766		289	5e-79	60.385		FBpp0100176	FBgn0013674	292	2e-79	60		MTCE.26	WBGene00010964	192	2e-49	50.265		ref|NP_008278.1|COX1_10704		292	1e-78	60		ENSP00000354499	P00395	246	2e-65	50.394		gb|AAN60688.1|		324	4e-87	67.442
contig084	ref|XP_970026.1|	gi|91075984|ref|XP_970026.1| PREDICTED: similar to CG6295-PA [Tribolium castaneum]	152	9e-38	37.156		FBpp0084520	FBgn0039475	120	1e-27	34.025								ref|XP_970026.1|	Tribolium castaneum|similar to CG6295-PA	152	1e-36	37.156		ENSP00000358223	P16233	92.4	4e-19	31.579		ref|XP_970026.1|	Tribolium castaneum|similar to CG6295-PA	152	2e-35	37.156
contig085							FBpp0078200	FBgn0053169	57	3e-09	51.852								ref|XP_001353381.1|	Drosophila pseudoobscura|GA17338 gene product from transcript GA17338-RA	58.5	6e-09	51.852		ENSP00000298966	Q9NRQ5	60.1	5e-10	52.727		ref|XP_870456.1|	Bos taurus|chromosome 11 open reading frame 75 ortholog	61.6	2e-08	52.632
contig086	ref|XP_968898.1|	gi|91084431|ref|XP_968898.1| PREDICTED: similar to CG2150-PA [Tribolium castaneum]	133	7e-32	59.524		FBpp0085218	FBgn0003065	112	3e-25	53.077								ref|XP_968898.1|	Tribolium castaneum|similar to CG2150-PA	133	9e-31	59.524								ref|XP_968898.1|	Tribolium castaneum|similar to CG2150-PA	133	2e-29	59.524
contig087	ref|XP_967875.1|	gi|91076582|ref|XP_967875.1| PREDICTED: similar to CG11089-PA [Tribolium castaneum]	348	6e-97	83.019		FBpp0084087	FBgn0039241	273	6e-74	66.029		C55F2.1b	WBGene00016957	236	1e-62	55.869		ref|XP_967875.1|	Tribolium castaneum|similar to CG11089-PA	348	8e-96	83.019		ENSP00000236959	P31939	272	3e-73	65.385		ref|XP_967875.1|	Tribolium castaneum|similar to CG11089-PA	348	1e-94	83.019
contig088	ref|XP_974477.1|	gi|91083003|ref|XP_974477.1| PREDICTED: similar to SelT-like protein precursor [Tribolium castaneum]	254	2e-68	67.033		FBpp0078639	FBgn0031670	202	2e-52	52		C35C5.3b	WBGene00007955	133	1e-31	38.776		ref|XP_974477.1|	Tribolium castaneum|similar to SelT-like protein precursor	254	3e-67	67.033		ENSP00000354787	P62341	144	9e-35	43.902		ref|XP_974477.1|	Tribolium castaneum|similar to SelT-like protein precursor	254	5e-66	67.033
contig089	ref|XP_968129.1|	gi|91081287|ref|XP_968129.1| PREDICTED: similar to CG7178-PC, isoform C [Tribolium castaneum]	184	2e-47	62.805		FBpp0074295	FBgn0004028	175	2e-44	57.317		W03F8.1	WBGene00006586	105	2e-23	41.212		ref|XP_968129.1|	Tribolium castaneum|similar to CG7178-PC, isoform C	184	2e-46	62.805		ENSP00000371330	OTTHUMP00000014143	53.1	3e-07	32.323		gb|ABY56688.1|		188	3e-46	60.976
contig090	ref|XP_972314.1|	gi|91091684|ref|XP_972314.1| PREDICTED: similar to CG11142-PA, isoform A [Tribolium castaneum]	268	1e-72	66.061		FBpp0078794	FBgn0031737	206	1e-53	54.706		B0280.5	WBGene00015102	66.6	1e-11	33.613		ref|XP_972314.1|	Tribolium castaneum|similar to CG11142-PA, isoform A	268	2e-71	66.061								ref|XP_972314.1|	Tribolium castaneum|similar to CG11142-PA, isoform A	268	3e-70	66.061
contig091	ref|XP_967571.1|	gi|91078616|ref|XP_967571.1| PREDICTED: similar to ribosomal protein S5 [Tribolium castaneum]	311	1e-85	87.293		FBpp0074180	FBgn0002590	298	1e-81	79.793		T05E11.1	WBGene00004474	270	4e-73	79.762		ref|XP_393226.1|	Apis mellifera|similar to ribosomal protein S5	314	1e-85	86.486		ENSP00000196551	P46782	301	3e-82	88.889		gb|ABG81962.1|		322	1e-86	93.714
contig092	ref|XP_967936.1|	gi|91093062|ref|XP_967936.1| PREDICTED: similar to ribosomal protein S13 [Tribolium castaneum]	209	2e-75	96.364		FBpp0099990	FBgn0010265	197	1e-68	88.182		C16A3.9	WBGene00004482	172	4e-58	76.364		ref|XP_967936.1|	Tribolium castaneum|similar to ribosomal protein S13	209	3e-74	96.364		ENSP00000228140	P62277	201	4e-52	79.07		emb|CAJ17188.1|		213	1e-74	98.182
contig093	ref|XP_966859.1|	gi|91083261|ref|XP_966859.1| PREDICTED: similar to CG14779-PA, isoform A [Tribolium castaneum]	244	2e-86	65.497		FBpp0070246	FBgn0013720	158	6e-55	43.103								ref|XP_966859.1|	Tribolium castaneum|similar to CG14779-PA, isoform A	244	3e-85	65.497								ref|XP_966859.1|	Tribolium castaneum|similar to CG14779-PA, isoform A	244	5e-84	65.497
contig094							FBpp0081576	FBgn0069242	323	5e-89	71.491		Y60A3A.9	WBGene00013360	283	8e-77	62.719		ref|XP_001656404.1|	Aedes aegypti|glycoprotein 25l	330	3e-90	71.861		ENSP00000370540	Q8N2P6	266	2e-71	58.952		ref|XP_001848650.1|	Culex quinquefasciatus|transmembrane emp24 domain-containing protein 9	331	3e-89	71.795
contig095	ref|XP_975685.1|	gi|91087441|ref|XP_975685.1| PREDICTED: similar to CG8462-PA [Tribolium castaneum]	58.9	7e-10	31.818														ref|XP_975685.1|	Tribolium castaneum|similar to CG8462-PA	58.9	9e-09	31.818								ref|XP_001863135.1|	Culex quinquefasciatus|general odorant-binding protein 56d	62	1e-08	36.538
contig096	ref|XP_974594.1|	gi|91087723|ref|XP_974594.1| PREDICTED: similar to CG5417-PA [Tribolium castaneum]	149	5e-37	84.706		FBpp0083318	FBgn0038808	96.7	9e-21	50		F25G6.8	WBGene00017799	57.4	5e-09	39.286		ref|XP_974594.1|	Tribolium castaneum|similar to CG5417-PA	149	7e-36	84.706		ENSP00000267884	P37108	101	6e-22	56.471		ref|XP_974594.1|	Tribolium castaneum|similar to CG5417-PA	149	1e-34	84.706
contig097	ref|XP_974757.1|	gi|91090974|ref|XP_974757.1| PREDICTED: similar to fumarylacetoacetate hydrolase domain containing 2A [Tribolium castaneum]	273	4e-74	68.478		FBpp0083584	FBgn0038924	171	5e-43	44.865		ZK688.3	WBGene00022798	72	4e-13	41.758		ref|XP_974757.1|	Tribolium castaneum|similar to fumarylacetoacetate hydrolase domain containing 2A	273	6e-73	68.478		ENSP00000233379	Q96GK7	190	1e-48	45.685		ref|XP_974757.1|	Tribolium castaneum|similar to fumarylacetoacetate hydrolase domain containing 2A	273	1e-71	68.478
contig098	ref|XP_968898.1|	gi|91084431|ref|XP_968898.1| PREDICTED: similar to CG2150-PA [Tribolium castaneum]	107	3e-24	59.406		FBpp0085218	FBgn0003065	85.9	2e-17	50.98								ref|XP_968898.1|	Tribolium castaneum|similar to CG2150-PA	107	4e-23	59.406								ref|XP_968898.1|	Tribolium castaneum|similar to CG2150-PA	107	7e-22	59.406
contig099	ref|XP_971550.1|	gi|91092686|ref|XP_971550.1| PREDICTED: similar to CG13551-PA, isoform A [Tribolium castaneum]	97.1	3e-21	78.947		FBpp0071944	FBgn0040660	71.2	3e-13	57.143		B0546.1	WBGene00015248	67.4	4e-12	49.091		ref|XP_971550.1|	Tribolium castaneum|similar to CG13551-PA, isoform A	97.1	3e-20	78.947		ENSP00000335203	Q9UII2	51.2	6e-07	46.154		ref|XP_971550.1|	Tribolium castaneum|similar to CG13551-PA, isoform A	97.1	5e-19	78.947
contig100	ref|XP_975505.1|	gi|91077004|ref|XP_975505.1| PREDICTED: similar to transcription factor IIB [Tribolium castaneum]	316	1e-104	94.375		FBpp0079634	FBgn0032248	292	7e-96	88.816		C54C6.6	WBGene00008288	267	4e-86	75.796		ref|XP_975505.1|	Tribolium castaneum|similar to transcription factor IIB	316	1e-103	94.375		ENSP00000262498	Q9Y6A4	295	9e-97	88.462		ref|XP_975505.1|	Tribolium castaneum|similar to transcription factor IIB	316	1e-101	94.375
contig101	ref|XP_972330.1|	gi|91082905|ref|XP_972330.1| PREDICTED: similar to eukaryotic translation initiation factor 2A [Tribolium castaneum]	176	5e-60	63.846		FBpp0078095	FBgn0037135	94.4	2e-23	42.574								ref|XP_972330.1|	Tribolium castaneum|similar to eukaryotic translation initiation factor 2A	176	7e-59	63.846		ENSP00000273435		88.6	1e-28	37.405		ref|XP_972330.1|	Tribolium castaneum|similar to eukaryotic translation initiation factor 2A	176	1e-57	63.846
contig102	ref|XP_968395.1|	gi|91092628|ref|XP_968395.1| PREDICTED: similar to 40S ribosomal protein S6 [Tribolium castaneum]	338	5e-94	88.889		FBpp0071087	FBgn0004922	314	3e-86	81.481		Y71A12B.1	WBGene00004475	252	9e-68	65.608		ref|XP_968395.1|	Tribolium castaneum|similar to 40S ribosomal protein S6	338	7e-93	88.889		ENSP00000369757	P62753	305	3e-83	81.915		ref|XP_968395.1|	Tribolium castaneum|similar to 40S ribosomal protein S6	338	1e-91	88.889
contig103	ref|XP_969591.1|	gi|91094431|ref|XP_969591.1| PREDICTED: similar to CG6180-PA [Tribolium castaneum]	343	3e-95	78		FBpp0079979	FBgn0032453	263	1e-70	68.715		F40A3.3b	WBGene00018218	232	1e-61	62.712		ref|XP_969591.1|	Tribolium castaneum|similar to CG6180-PA	343	4e-94	78		ENSP00000261313	P30086	202	3e-52	57.647		ref|XP_969591.1|	Tribolium castaneum|similar to CG6180-PA	343	7e-93	78
contig104	ref|XP_966334.1|	gi|91087467|ref|XP_966334.1| PREDICTED: similar to CG3612-PA isoform 1 [Tribolium castaneum]	406	0	84.252		FBpp0071794	FBgn0011211	384	0	80.159		H28O16.1a	WBGene00010419	327	1e-173	69.758		ref|XP_966334.1|	Tribolium castaneum|similar to CG3612-PA	406	0	84.252		ENSP00000282050	P25705	353	0	75		ref|XP_966334.1|	Tribolium castaneum|similar to CG3612-PA	406	0	84.252
contig105	ref|XP_972528.1|	gi|91084329|ref|XP_972528.1| PREDICTED: similar to Serine/threonine-protein phosphatase alpha-1 isoform [Tribolium castaneum]	382	1e-107	71.66		FBpp0087044	FBgn0010238	348	2e-96	65.53		F15G9.4b	WBGene00001863	76.6	1e-14	30.319		ref|XP_972528.1|	Tribolium castaneum|similar to Serine/threonine-protein phosphatase alpha-1 isoform	382	1e-105	71.66		ENSP00000342509		93.6	2e-19	30.172		sp|Q26474|LACH_SCHAM		389	1e-106	71.863
contig106
contig107	ref|XP_975399.1|	gi|91081055|ref|XP_975399.1| PREDICTED: similar to Glycogen synthase kinase-3 beta (GSK-3 beta) [Tribolium castaneum]	167	2e-42	94.186		FBpp0089159	FBgn0003371	192	2e-49	83.929		Y18D10A.5	WBGene00001746	116	1e-26	65.686		ref|NP_599105.1|	Drosophila melanogaster|shaggy	192	1e-48	83.929		ENSP00000324806		186	3e-47	81.579		gb|ABF18078.1|		201	6e-50	88.393
contig108	ref|XP_970337.1|	gi|91090266|ref|XP_970337.1| PREDICTED: similar to Selenoprotein M precursor (Protein SelM) [Tribolium castaneum]	100	2e-22	52.577														ref|XP_970337.1|	Tribolium castaneum|similar to Selenoprotein M precursor (Protein SelM)	100	3e-21	52.577		ENSP00000355008	Q8WWX9	78.2	6e-15	44.33		ref|XP_970337.1|	Tribolium castaneum|similar to Selenoprotein M precursor (Protein SelM)	100	5e-20	52.577
contig109	ref|XP_967693.1|	gi|91092534|ref|XP_967693.1| PREDICTED: similar to CG6584-PA, isoform A [Tribolium castaneum]	195	8e-51	71.2		FBpp0081771	FBgn0037847	153	1e-45	71.429		F44E2.6b	WBGene00018419	104	5e-23	50.515		ref|XP_001120023.1|	Apis mellifera|similar to SelR CG6584-PA, isoform A	173	2e-52	73.585		ENSP00000347324	Q6UXS2	119	4e-27	46.087		ref|XP_001120023.1|	Apis mellifera|similar to SelR CG6584-PA, isoform A	173	4e-51	73.585
contig110	ref|NP_203160.1|COX3_15766		166	4e-42	43.103		FBpp0100180	FBgn0013676	183	7e-47	45.614		MTCE.23	WBGene00010962	94.7	4e-20	51.613		ref|NP_008282.1|COX3_10704		183	5e-46	45.614		ENSP00000354982	Q7YCC7	143	2e-34	42.529		ref|NP_569065.1|		188	3e-46	46.32
contig111	ref|XP_967620.1|	gi|91093471|ref|XP_967620.1| PREDICTED: similar to CG7215-PA, isoform A [Tribolium castaneum]	103	3e-23	41.085		FBpp0099676	FBgn0038571	85.1	3e-17	39.062								ref|XP_967620.1|	Tribolium castaneum|similar to CG7215-PA, isoform A	103	4e-22	41.085								ref|XP_967620.1|	Tribolium castaneum|similar to CG7215-PA, isoform A	103	7e-21	41.085
contig112
contig113
contig114	ref|XP_971475.1|	gi|91086195|ref|XP_971475.1| PREDICTED: similar to CG1250-PA, isoform A [Tribolium castaneum]	789	0	91.971		FBpp0078360	FBgn0037357	729	0	83.942		Y113G7A.3	WBGene00004754	524	1e-149	61.22		ref|XP_971475.1|	Tribolium castaneum|similar to CG1250-PA, isoform A	789	0	91.971		ENSP00000306881	Q15436	650	0	74.146		ref|XP_971475.1|	Tribolium castaneum|similar to CG1250-PA, isoform A	789	0	91.971
contig115	ref|XP_975866.1|	gi|91076384|ref|XP_975866.1| PREDICTED: similar to tubulin, alpha 2 isoform 2 isoform 2 [Tribolium castaneum]	380	1e-106	93.467		FBpp0081153	FBgn0003884	379	1e-106	92.965		C44B11.3	WBGene00003175	353	4e-98	83.417		ref|XP_975866.1|	Tribolium castaneum|similar to Tubulin alpha-1 chain	380	1e-105	93.467		ENSP00000301072	Q9BQE3	377	1e-105	90.452		gb|ABU24274.1|		380	1e-104	93.467
contig116	ref|XP_969396.1|	gi|91079506|ref|XP_969396.1| PREDICTED: similar to CG6203-PC, isoform C [Tribolium castaneum]	343	3e-95	69.136		FBpp0081677	FBgn0028734	200	8e-52	47.748								ref|XP_969396.1|	Tribolium castaneum|similar to CG6203-PC, isoform C	343	5e-94	69.136		ENSP00000350170	P51114	213	2e-55	46.479		ref|XP_969396.1|	Tribolium castaneum|similar to CG6203-PC, isoform C	343	8e-93	69.136
contig117	ref|XP_967340.1|	gi|91084191|ref|XP_967340.1| PREDICTED: similar to Glucose dehydrogenase [Tribolium castaneum]	363	1e-101	73.246		FBpp0081114	FBgn0001112	308	3e-84	63.158								ref|XP_967340.1|	Tribolium castaneum|similar to Glucose dehydrogenase	363	1e-100	73.246								ref|XP_967340.1|	Tribolium castaneum|similar to Glucose dehydrogenase	363	5e-99	73.246
contig118	ref|XP_976187.1|	gi|91077200|ref|XP_976187.1| PREDICTED: similar to CG4914-PA isoform 2 [Tribolium castaneum]	244	5e-82	82.09		FBpp0075456	FBgn0036436	209	5e-69	70.213		C07G1.1	WBGene00006620	39.7	3e-06	30.303		ref|XP_976187.1|	Tribolium castaneum|similar to CG4914-PA	244	7e-81	82.09		ENSP00000332975	Q7RTZ1	55.8	4e-16	33.673		ref|XP_976187.1|	Tribolium castaneum|similar to CG4914-PA	244	1e-79	82.09
contig119	ref|XP_975727.1|	gi|91081837|ref|XP_975727.1| PREDICTED: similar to CG6803-PD, isoform D isoform 2 [Tribolium castaneum]	402	1e-131	72.285		FBpp0082492	FBgn0038294	125	1e-44	35.664								ref|XP_975727.1|	Tribolium castaneum|similar to CG6803-PD, isoform D	402	1e-130	72.285								ref|XP_975727.1|	Tribolium castaneum|similar to CG6803-PD, isoform D	402	1e-129	72.285
contig120	ref|XP_971653.1|	gi|91090564|ref|XP_971653.1| PREDICTED: similar to U2 small nuclear ribonucleoprotein A (U2 snRNP-A) [Tribolium castaneum]	287	2e-78	74.595		FBpp0088015	FBgn0033210	217	6e-57	57.542		H20J04.8	WBGene00044076	166	7e-42	45.902		ref|XP_971653.1|	Tribolium castaneum|similar to U2 small nuclear ribonucleoprotein A (U2 snRNP-A)	287	3e-77	74.595		ENSP00000254193	P09661	226	2e-59	59.358		ref|XP_971653.1|	Tribolium castaneum|similar to U2 small nuclear ribonucleoprotein A (U2 snRNP-A)	287	5e-76	74.595
contig121	ref|XP_967962.1|	gi|91077760|ref|XP_967962.1| PREDICTED: similar to epsilon subunit of coatomer protein complex isoform a [Tribolium castaneum]	297	2e-81	68.664		FBpp0078891	FBgn0027496	142	2e-34	36.486		F45G2.4	WBGene00009732	128	3e-30	35.238		ref|XP_967962.1|	Tribolium castaneum|similar to epsilon subunit of coatomer protein complex isoform a	297	3e-80	68.664		ENSP00000262812	O14579	224	5e-59	52.381		ref|XP_967962.1|	Tribolium castaneum|similar to epsilon subunit of coatomer protein complex isoform a	297	4e-79	68.664
contig122	ref|NP_001034489.1|	gi|86515328|ref|NP_001034489.1| homothorax [Tribolium castaneum]	67.4	5e-12	93.333		FBpp0081733	FBgn0001235	50.8	1e-06	75								ref|NP_001034489.1|	Tribolium castaneum|homothorax	67.4	7e-11	93.333								ref|NP_001034489.1|	Tribolium castaneum|homothorax	67.4	1e-09	93.333
contig123	ref|XP_967474.1|	gi|91076762|ref|XP_967474.1| PREDICTED: similar to CG2342-PA [Tribolium castaneum]	95.1	2e-20	61.333		FBpp0073110	FBgn0035510	93.2	1e-19	63.014								ref|XP_308914.4|	Anopheles gambiae str. PEST|cuticular protein 59, RR-2 family (AGAP006829-PA)	105	2e-22	37.097								ref|XP_308914.4|	Anopheles gambiae str. PEST|cuticular protein 59, RR-2 family (AGAP006829-PA)	105	3e-21	37.097
contig124	ref|XP_973097.1|	gi|91077584|ref|XP_973097.1| PREDICTED: similar to CG1964-PA [Tribolium castaneum]	49.7	2e-08	47.541														ref|XP_973097.1|	Tribolium castaneum|similar to CG1964-PA	49.7	3e-07	47.541								ref|XP_973097.1|	Tribolium castaneum|similar to CG1964-PA	49.7	4e-06	47.541
contig125	ref|XP_968414.1|	gi|91077260|ref|XP_968414.1| PREDICTED: similar to CG5596-PA, isoform A isoform 1 [Tribolium castaneum]	221	2e-58	73.333		FBpp0084565	FBgn0002772	161	3e-40	56.081		F09F7.2a	WBGene00003371	110	5e-25	42.754		ref|XP_968414.1|	Tribolium castaneum|similar to CG5596-PA, isoform A	221	3e-57	73.333		ENSP00000347055	P12829	102	5e-22	36.601		ref|XP_968414.1|	Tribolium castaneum|similar to CG5596-PA, isoform A	221	5e-56	73.333
contig126	ref|XP_972333.1|	gi|91083777|ref|XP_972333.1| PREDICTED: similar to Tetratricopeptide repeat protein 11 (TPR repeat protein 11) (Fis1 homolog) [Tribolium castaneum]	205	1e-53	75.591		FBpp0085410	FBgn0039969	77.4	8e-15	52.113		F13B9.8b	WBGene00001425	72	3e-13	33.333		ref|XP_972333.1|	Tribolium castaneum|similar to Tetratricopeptide repeat protein 11 (TPR repeat protein 11) (Fis1 homolog)	205	2e-52	75.591		ENSP00000223136	Q9Y3D6	133	2e-31	54.688		ref|XP_972333.1|	Tribolium castaneum|similar to Tetratricopeptide repeat protein 11 (TPR repeat protein 11) (Fis1 homolog)	205	3e-51	75.591
contig127	ref|XP_966560.1|	gi|91084835|ref|XP_966560.1| PREDICTED: similar to C29H12.2 [Tribolium castaneum]	221	1e-58	57.071								C29H12.2	WBGene00016235	146	8e-36	49.068		ref|XP_966560.1|	Tribolium castaneum|similar to C29H12.2	221	2e-57	57.071		ENSP00000350792	Q8N357	152	3e-37	52.83		ref|XP_966560.1|	Tribolium castaneum|similar to C29H12.2	221	3e-56	57.071
contig128	ref|NP_203166.1|CYTB_15766		319	4e-88	65.863		FBpp0100186	FBgn0013678	299	1e-81	64.807		MTCE.21	WBGene00000829	150	8e-37	40		ref|NP_203166.1|CYTB_15766		319	6e-87	65.863		ENSP00000354554	Q4EYI9	270	1e-72	56.71		ref|YP_192899.1|		323	7e-87	65.447
contig129	ref|XP_972528.1|	gi|91084329|ref|XP_972528.1| PREDICTED: similar to Serine/threonine-protein phosphatase alpha-1 isoform [Tribolium castaneum]	320	4e-88	79.897		FBpp0083297	FBgn0038799	94.7	5e-20	33.824								ref|XP_972528.1|	Tribolium castaneum|similar to Serine/threonine-protein phosphatase alpha-1 isoform	320	5e-87	79.897		ENSP00000348019	Q9NRA2	94	2e-19	31.724		ref|XP_972528.1|	Tribolium castaneum|similar to Serine/threonine-protein phosphatase alpha-1 isoform	320	9e-86	79.897
contig130	ref|XP_971770.1|	gi|91092362|ref|XP_971770.1| PREDICTED: similar to CG32676-PA [Tribolium castaneum]	219	4e-58	68.987		FBpp0071432	FBgn0052676	158	3e-39	61.719								ref|XP_971770.1|	Tribolium castaneum|similar to CG32676-PA	219	5e-57	68.987		ENSP00000300952	Q504T8	111	8e-25	43.307		ref|XP_971770.1|	Tribolium castaneum|similar to CG32676-PA	219	9e-56	68.987
contig131	ref|XP_967058.1|	gi|91077442|ref|XP_967058.1| PREDICTED: similar to CG2216-PA, isoform A [Tribolium castaneum]	253	7e-68	60.19		FBpp0084998	FBgn0015222	214	6e-56	53.623		C54F6.14	WBGene00001500	73.2	2e-13	30		ref|XP_967058.1|	Tribolium castaneum|similar to CG2216-PA, isoform A	253	1e-66	60.19		ENSP00000273550	P02794	88.2	1e-17	31.707		gb|AAP57194.1|		268	5e-70	62.019
contig132	ref|XP_972946.1|	gi|91076494|ref|XP_972946.1| PREDICTED: similar to CREG1 protein precursor (Cellular repressor of E1A-stimulated genes 1) [Tribolium castaneum]	249	7e-67	64.535		FBpp0088836	FBgn0025456	114	6e-26	33.939								ref|XP_972946.1|	Tribolium castaneum|similar to CREG1 protein precursor (Cellular repressor of E1A-stimulated genes 1)	249	1e-65	64.535		ENSP00000271377	O75629	138	9e-33	37.647		ref|XP_972946.1|	Tribolium castaneum|similar to CREG1 protein precursor (Cellular repressor of E1A-stimulated genes 1)	249	2e-64	64.535
contig133	ref|XP_975669.1|	gi|91087409|ref|XP_975669.1| PREDICTED: hypothetical protein [Tribolium castaneum]	108	1e-24	80.645		FBpp0079492	FBgn0051876	91.3	5e-19	68.852								ref|XP_975669.1|	Tribolium castaneum|hypothetical protein LOC664580	108	2e-23	80.645								ref|XP_975669.1|	Tribolium castaneum|hypothetical protein LOC664580	108	3e-22	80.645
contig134													Y26D4A.9	WBGene00012506	60.5	2e-14	30.159		ref|NP_493291.2|	Caenorhabditis elegans|Y26D4A.9	60.5	2e-13	30.159								emb|CAP20797.1|		64.3	7e-14	33.333
contig135	ref|XP_972043.1|	gi|91091188|ref|XP_972043.1| PREDICTED: similar to CG7272-PA [Tribolium castaneum]	211	1e-55	52.604		FBpp0075303	FBgn0036501	136	1e-32	35.437		C06G8.1	WBGene00007384	85.5	2e-17	30.653		ref|XP_972043.1|	Tribolium castaneum|similar to CG7272-PA	211	2e-54	52.604								ref|XP_972043.1|	Tribolium castaneum|similar to CG7272-PA	211	3e-53	52.604
contig136	ref|XP_968936.1|	gi|91093819|ref|XP_968936.1| PREDICTED: similar to CG5320-PF, isoform F [Tribolium castaneum]	285	6e-78	75.135		FBpp0088988	FBgn0001098	241	3e-64	63.684		ZK829.4	WBGene00014095	165	2e-41	52.288		ref|XP_968936.1|	Tribolium castaneum|similar to CG5320-PF, isoform F	285	9e-77	75.135		ENSP00000277865	P00367	187	7e-48	56.442		ref|XP_968936.1|	Tribolium castaneum|similar to CG5320-PF, isoform F	285	1e-75	75.135
contig137	ref|XP_969577.1|	gi|91092204|ref|XP_969577.1| PREDICTED: similar to CG5474-PA [Tribolium castaneum]	255	1e-68	71.676		FBpp0075209	FBgn0011016	231	3e-61	63.793		T04G9.5	WBGene00020216	104	4e-23	36.25		ref|XP_969577.1|	Tribolium castaneum|similar to CG5474-PA	255	1e-67	71.676		ENSP00000295702	P43308	171	7e-43	49.693		ref|XP_969577.1|	Tribolium castaneum|similar to CG5474-PA	255	2e-66	71.676
contig138							FBpp0087159	FBgn0033669	110	1e-24	32.571								ref|XP_001602913.1|	Nasonia vitripennis|similar to proteasome inhibitor	120	5e-27	41.06		ENSP00000371324	Q5QPM9	59.7	3e-09	30.841		ref|XP_001602913.1|	Nasonia vitripennis|similar to proteasome inhibitor	120	8e-26	41.06
contig139	ref|XP_971611.1|	gi|91094505|ref|XP_971611.1| PREDICTED: similar to zinc finger RNA binding protein [Tribolium castaneum]	480	1e-136	80.471		FBpp0075249	FBgn0017453	313	2e-85	52.025		Y95B8A.7	WBGene00022387	138	4e-33	36.652		ref|XP_971611.1|	Tribolium castaneum|similar to zinc finger RNA binding protein	480	1e-135	80.471		ENSP00000373723	Q96KR1	205	8e-53	34.559		ref|XP_971611.1|	Tribolium castaneum|similar to zinc finger RNA binding protein	480	1e-134	80.471
contig140	ref|XP_970913.1|	gi|91083461|ref|XP_970913.1| PREDICTED: similar to CG10933-PA [Tribolium castaneum]	380	1e-106	72.263		FBpp0086020	FBgn0034264	308	2e-84	67.347		C26C6.8	WBGene00007742	75.9	2e-14	33.918		ref|XP_970913.1|	Tribolium castaneum|similar to CG10933-PA	380	1e-105	72.263								ref|XP_970913.1|	Tribolium castaneum|similar to CG10933-PA	380	1e-104	72.263
contig141	ref|XP_970404.1|	gi|91090792|ref|XP_970404.1| PREDICTED: similar to Cytochrome P450 4c3 (CYPIVC3) [Tribolium castaneum]	146	5e-36	44.242		FBpp0073845	FBgn0030615	113	1e-25	34.091		Y17G9B.3	WBGene00021200	106	1e-23	35.484		ref|XP_970404.1|	Tribolium castaneum|cytochrome P450 monooxigenase CYP4Q6	146	6e-35	44.242		ENSP00000368079	Q6ZWL3	119	3e-27	34.536		gb|AAM54723.1|		155	3e-36	40.838
contig142	ref|XP_970482.1|	gi|91094173|ref|XP_970482.1| PREDICTED: similar to CG7623-PA [Tribolium castaneum]	149	7e-37	50.331		FBpp0082903	FBgn0038524	115	3e-26	43.243								ref|XP_970482.1|	Tribolium castaneum|similar to CG7623-PA	149	1e-35	50.331		ENSP00000288373	Q8TB61	87.4	1e-17	35.971		ref|XP_970482.1|	Tribolium castaneum|similar to CG7623-PA	149	2e-34	50.331
contig143	ref|XP_974357.1|	gi|91085045|ref|XP_974357.1| PREDICTED: similar to UV excision repair protein RAD23 homolog A (hHR23A) [Tribolium castaneum]	350	4e-97	60.736		FBpp0088191	FBgn0026777	258	5e-69	42.065		ZK20.3	WBGene00013924	184	9e-47	33.626		ref|XP_974357.1|	Tribolium castaneum|similar to UV excision repair protein RAD23 homolog A (hHR23A)	350	6e-96	60.736		ENSP00000321365	P54725	266	4e-71	48.406		ref|XP_974357.1|	Tribolium castaneum|similar to UV excision repair protein RAD23 homolog A (hHR23A)	350	1e-94	60.736
contig144	ref|XP_971842.1|	gi|91077164|ref|XP_971842.1| PREDICTED: similar to CG14301-PA [Tribolium castaneum]	335	7e-93	77.665		FBpp0083107	FBgn0038632	264	4e-71	70.349								ref|XP_971842.1|	Tribolium castaneum|similar to CG14301-PA	335	9e-92	77.665								ref|XP_971842.1|	Tribolium castaneum|similar to CG14301-PA	335	2e-90	77.665
contig145	ref|XP_970805.1|	gi|91087907|ref|XP_970805.1| PREDICTED: similar to CG9649-PA [Tribolium castaneum]	66.6	4e-12	33.582														ref|XP_970805.1|	Tribolium castaneum|similar to CG9649-PA	66.6	6e-11	33.582								ref|XP_970805.1|	Tribolium castaneum|similar to CG9649-PA	66.6	9e-10	33.582
contig146	ref|XP_970410.1|	gi|91092660|ref|XP_970410.1| PREDICTED: similar to CG3715-PA [Tribolium castaneum]	323	1e-148	72.936		FBpp0076186	FBgn0015296	212	4e-55	48.402		F54A5.3a	WBGene00018788	90.9	2e-18	33.143		ref|XP_970410.1|	Tribolium castaneum|similar to CG3715-PA	323	1e-147	72.936		ENSP00000264554	P98077	183	5e-46	40.726		ref|XP_970410.1|	Tribolium castaneum|similar to CG3715-PA	323	1e-146	72.936
contig147
contig148	ref|XP_967871.1|	gi|91081471|ref|XP_967871.1| PREDICTED: similar to CG1019-PA, isoform A isoform 1 [Tribolium castaneum]	157	2e-39	76.404		FBpp0072089	FBgn0011643	143	1e-34	69.663		T04C9.4b	WBGene00003375	125	2e-29	57.732		ref|XP_967871.1|	Tribolium castaneum|similar to CG1019-PA, isoform A	157	3e-38	76.404		ENSP00000265968	P50461	85.1	6e-17	45.679		ref|XP_967871.1|	Tribolium castaneum|similar to CG1019-PA, isoform A	157	5e-37	76.404
contig149	ref|XP_971875.1|	gi|91089565|ref|XP_971875.1| PREDICTED: similar to CG4863-PA, isoform A [Tribolium castaneum]	418	1e-118	86.463		FBpp0081822	FBgn0020910	392	1e-110	78.166		F13B10.2a	WBGene00004414	344	2e-95	68.996		ref|NP_001037126.1|	Bombyx mori|ribosomal protein L3	421	1e-117	87.336		ENSP00000346001	P39023	357	5e-99	70.742		emb|CAJ17226.1|		431	1e-119	90.83
contig150	ref|XP_968338.1|	gi|91077050|ref|XP_968338.1| PREDICTED: similar to CG11790-PA, isoform A [Tribolium castaneum]	283	5e-77	60.455		FBpp0084135	FBgn0039265	231	4e-61	47.863								ref|XP_394728.1|	Apis mellifera|similar to CG11790-PA, isoform A	321	2e-87	64.831								ref|XP_394728.1|	Apis mellifera|similar to CG11790-PA, isoform A	321	3e-86	64.831
contig151	ref|XP_972044.1|	gi|91092106|ref|XP_972044.1| PREDICTED: similar to CG4769-PA [Tribolium castaneum]	467	1e-132	73.203		FBpp0076848	FBgn0035600	391	1e-109	63.072		C54G4.8	WBGene00000869	260	9e-70	51.406		ref|XP_972044.1|	Tribolium castaneum|similar to CG4769-PA	467	1e-131	73.203		ENSP00000317159	P08574	347	2e-95	57.338		ref|XP_972044.1|	Tribolium castaneum|similar to CG4769-PA	467	1e-130	73.203
contig152	ref|XP_967480.1|	gi|91088621|ref|XP_967480.1| PREDICTED: similar to CG6647-PA, isoform A isoform 1 [Tribolium castaneum]	318	2e-87	60.714		FBpp0100039	FBgn0004363	259	2e-69	64.021		R05G6.7	WBGene00019900	155	4e-38	40.86		ref|XP_967480.1|	Tribolium castaneum|similar to CG6647-PA, isoform A	318	3e-86	60.714		ENSP00000344876	P45880	249	4e-66	60.825		ref|XP_967480.1|	Tribolium castaneum|similar to CG6647-PA, isoform A	318	6e-85	60.714
contig153	ref|XP_975669.1|	gi|91087409|ref|XP_975669.1| PREDICTED: hypothetical protein [Tribolium castaneum]	140	4e-34	69.903		FBpp0073110	FBgn0035510	105	2e-23	59.783								ref|XP_975669.1|	Tribolium castaneum|hypothetical protein LOC664580	140	5e-33	69.903								ref|XP_975669.1|	Tribolium castaneum|hypothetical protein LOC664580	140	9e-32	69.903
contig154	ref|XP_970644.1|	gi|91092014|ref|XP_970644.1| PREDICTED: similar to Cathepsin L precursor (Cysteine proteinase 1) [Tribolium castaneum]	288	9e-79	68.878		FBpp0086719	FBgn0013770	273	6e-74	63.902		T03E6.7	WBGene00000776	171	2e-43	48.187		ref|XP_970644.1|	Tribolium castaneum|similar to Cathepsin L precursor (Cysteine proteinase 1)	288	1e-77	68.878		ENSP00000340470	Q5T8F0	168	4e-42	45.876		dbj|BAA24442.1|		302	1e-80	71.429
contig155	ref|XP_971759.1|	gi|91088517|ref|XP_971759.1| PREDICTED: similar to CG7726-PA [Tribolium castaneum]	337	1e-93	97.059		FBpp0085717	FBgn0013325	321	3e-88	91.765		F07D10.1	WBGene00004423	283	4e-77	78.286		ref|XP_971759.1|	Tribolium castaneum|similar to CG7726-PA	337	2e-92	97.059		ENSP00000363676	P62913	299	2e-81	84.615		emb|CAJ17263.1|		352	1e-95	93.583
contig156	ref|XP_970013.1|	gi|91092650|ref|XP_970013.1| PREDICTED: similar to CG33126-PA [Tribolium castaneum]	300	2e-82	65.421		FBpp0077607	FBgn0053126	107	6e-24	33.526								ref|XP_970013.1|	Tribolium castaneum|similar to CG33126-PA	300	2e-81	65.421								ref|XP_970013.1|	Tribolium castaneum|similar to CG33126-PA	300	4e-80	65.421
contig157	ref|XP_969640.1|	gi|91086153|ref|XP_969640.1| PREDICTED: similar to CG10472-PA [Tribolium castaneum]	189	8e-49	48.223		FBpp0076774	FBgn0035670	142	1e-34	33.636		ZK546.15	WBGene00006619	97.1	8e-21	33.981		ref|XP_969640.1|	Tribolium castaneum|similar to CG10472-PA	189	1e-47	48.223		ENSP00000324414		105	6e-23	34.171		gb|ABZ04021.1|		254	4e-66	57.658
contig158	ref|XP_968550.1|	gi|91090045|ref|XP_968550.1| PREDICTED: similar to RIKEN cDNA G430041M01 [Tribolium castaneum]	161	2e-40	91.463		FBpp0088946	FBgn0003742	101	5e-22	51.852		C18D11.4	WBGene00004705	81.3	5e-16	45		ref|XP_968550.1|	Tribolium castaneum|similar to RIKEN cDNA G430041M01	161	3e-39	91.463		ENSP00000371626	Q59GA1	105	4e-23	59.756		ref|XP_968550.1|	Tribolium castaneum|similar to RIKEN cDNA G430041M01	161	4e-38	91.463
contig159	ref|XP_972052.1|	gi|91095047|ref|XP_972052.1| PREDICTED: similar to CG9008-PA, isoform A [Tribolium castaneum]	498	1e-142	85.145		FBpp0080153	FBgn0028540	485	1e-137	78.929								ref|XP_001600174.1|	Nasonia vitripennis|similar to GA21473-PA	511	1e-144	86.545								ref|XP_001600174.1|	Nasonia vitripennis|similar to GA21473-PA	511	1e-143	86.545
contig160	ref|XP_972203.1|	gi|91095051|ref|XP_972203.1| PREDICTED: similar to CG13139-PA [Tribolium castaneum]	167	3e-42	95.181		FBpp0079592	FBgn0032230	180	9e-46	80.556								ref|NP_609390.1|	Drosophila melanogaster|CG13139	180	6e-45	80.556		ENSP00000358314	Q8IVB5	160	1e-39	91.765		ref|NP_609390.1|	Drosophila melanogaster|CG13139	180	1e-43	80.556
contig161	ref|XP_967337.1|	gi|91083383|ref|XP_967337.1| PREDICTED: similar to Guanine nucleotide exchange factor-related protein (Deafness locus associated putative guanine nucleotide exchange factor) (DelGEF) [Tribolium castaneum]	525	1e-149	68.132		FBpp0077598	FBgn0031344	212	5e-55	35.013		F07B7.12	WBGene00017190	55.1	8e-08	30.088		ref|XP_967337.1|	Tribolium castaneum|similar to Guanine nucleotide exchange factor-related protein (Deafness locus associated putative guanine nucleotide exchange factor) (DelGEF)	525	1e-148	68.132		ENSP00000265965		199	6e-51	33.75		ref|XP_967337.1|	Tribolium castaneum|similar to Guanine nucleotide exchange factor-related protein (Deafness locus associated putative guanine nucleotide exchange factor) (DelGEF)	525	1e-147	68.132
contig162	ref|XP_970074.1|	gi|91090256|ref|XP_970074.1| PREDICTED: similar to CG12090-PC, isoform C [Tribolium castaneum]	173	1e-100	54.248		FBpp0072587	FBgn0035227	107	6e-50	41.379								ref|XP_970074.1|	Tribolium castaneum|similar to CG12090-PC, isoform C	173	3e-99	54.248		ENSP00000371543		80.1	4e-15	38.655		ref|XP_970074.1|	Tribolium castaneum|similar to CG12090-PC, isoform C	173	5e-98	54.248
contig163	ref|XP_970151.1|	gi|91092590|ref|XP_970151.1| PREDICTED: similar to Transcription initiation factor IIB (General transcription factor TFIIB) [Tribolium castaneum]	441	1e-125	91.102		FBpp0079615	FBgn0004915	418	1e-117	86.017		W03F9.5	WBGene00006648	274	4e-74	58.667		ref|XP_970151.1|	Tribolium castaneum|similar to Transcription initiation factor IIB (General transcription factor TFIIB)	441	1e-123	91.102		ENSP00000359531	Q00403	368	1e-102	77.637		ref|XP_970151.1|	Tribolium castaneum|similar to Transcription initiation factor IIB (General transcription factor TFIIB)	441	1e-122	91.102
contig164	ref|XP_968062.1|	gi|91084077|ref|XP_968062.1| PREDICTED: similar to odorant response abnormal 4 [Tribolium castaneum]	368	1e-106	48.177														ref|XP_968062.1|	Tribolium castaneum|similar to odorant response abnormal 4	368	1e-105	48.177								ref|XP_968062.1|	Tribolium castaneum|similar to odorant response abnormal 4	368	1e-104	48.177
contig165	ref|XP_975669.1|	gi|91087409|ref|XP_975669.1| PREDICTED: hypothetical protein [Tribolium castaneum]	140	3e-34	69.903		FBpp0073110	FBgn0035510	105	2e-23	59.783								ref|XP_975669.1|	Tribolium castaneum|hypothetical protein LOC664580	140	4e-33	69.903								ref|XP_975669.1|	Tribolium castaneum|hypothetical protein LOC664580	140	7e-32	69.903
contig166	ref|XP_970026.1|	gi|91075984|ref|XP_970026.1| PREDICTED: similar to CG6295-PA [Tribolium castaneum]	131	2e-31	31.878		FBpp0072996	FBgn0035453	73.6	1e-13	35.246								ref|XP_970026.1|	Tribolium castaneum|similar to CG6295-PA	131	2e-30	31.878		ENSP00000343331	Q6XZB0	71.2	1e-12	34.615		ref|XP_970026.1|	Tribolium castaneum|similar to CG6295-PA	131	4e-29	31.878
contig167	ref|XP_972932.1|	gi|91087961|ref|XP_972932.1| PREDICTED: similar to CG4123-PA, isoform A [Tribolium castaneum]	75.9	2e-25	53.448		FBpp0075157	FBgn0026061	61.6	6e-15	48.214								ref|XP_972932.1|	Tribolium castaneum|similar to CG4123-PA, isoform A	75.9	3e-24	53.448								ref|XP_972932.1|	Tribolium castaneum|similar to CG4123-PA, isoform A	75.9	5e-23	53.448
contig168	ref|XP_972400.1|	gi|91092948|ref|XP_972400.1| PREDICTED: similar to ubiquinol-cytochrome c reductase, Rieske iron-sulfur polypeptide 1 [Tribolium castaneum]	245	8e-66	56.502		FBpp0077581	FBgn0021906	185	3e-47	60.123		F42G8.12	WBGene00002162	155	2e-38	52.229		ref|XP_972400.1|	Tribolium castaneum|similar to ubiquinol-cytochrome c reductase, Rieske iron-sulfur polypeptide 1	245	1e-64	56.502		ENSP00000303001	Q5H9F8	190	1e-48	57.764		ref|XP_972400.1|	Tribolium castaneum|similar to ubiquinol-cytochrome c reductase, Rieske iron-sulfur polypeptide 1	245	2e-63	56.502
contig169	ref|XP_967918.1|	gi|91088069|ref|XP_967918.1| PREDICTED: similar to CG3018-PA, isoform A [Tribolium castaneum]	298	8e-82	93.919		FBpp0077742	FBgn0010602	288	2e-78	89.865		F29B9.6	WBGene00006706	260	4e-70	77.703		ref|XP_967918.1|	Tribolium castaneum|similar to CG3018-PA, isoform A	298	1e-80	93.919		ENSP00000324897	P63279	282	3e-76	85.135		ref|XP_967918.1|	Tribolium castaneum|similar to CG3018-PA, isoform A	298	2e-79	93.919
contig170	ref|XP_970396.1|	gi|91088123|ref|XP_970396.1| PREDICTED: similar to CG1702-PA [Tribolium castaneum]	235	1e-62	50.704		FBpp0077002	FBgn0031117	221	4e-58	48.095								ref|XP_311299.1|	Anopheles gambiae str. PEST|glutathione transferase, theta class (AGAP000761-PA)	240	3e-63	54.167		ENSP00000248935	P30711	171	7e-43	42.991		ref|XP_311299.1|	Anopheles gambiae str. PEST|glutathione transferase, theta class (AGAP000761-PA)	240	5e-62	54.167
contig171	ref|XP_973895.1|	gi|91091406|ref|XP_973895.1| PREDICTED: similar to CG17127-PA [Tribolium castaneum]	139	9e-34	86.076		FBpp0079725	FBgn0032299	122	2e-28	76								ref|XP_973895.1|	Tribolium castaneum|similar to CG17127-PA	139	1e-32	86.076								ref|XP_973895.1|	Tribolium castaneum|similar to CG17127-PA	139	2e-31	86.076
contig172
contig173
contig174	ref|XP_971361.1|	gi|91090123|ref|XP_971361.1| PREDICTED: similar to CG9494-PA [Tribolium castaneum]	152	1e-37	43.038		FBpp0079355	FBgn0032074	142	2e-34	40.331		T23D8.2	WBGene00006633	94.7	4e-20	31.138		ref|XP_001605056.1|	Nasonia vitripennis|similar to tetraspanin	172	9e-43	47.34		ENSP00000257857	P08962	102	4e-22	40		ref|XP_001605056.1|	Nasonia vitripennis|similar to tetraspanin	172	2e-41	47.34
contig175							FBpp0112286	FBgn0050381	49.3	3e-06	32.759																				ref|XP_001374241.1|	Monodelphis domestica|similar to Phosphatidylinositol-glycan biosynthesis class X protein precursor (PIG-X)	71.2	7e-11	30.464
contig176	ref|XP_966517.1|	gi|91093044|ref|XP_966517.1| PREDICTED: similar to CG1548-PA isoform 1 [Tribolium castaneum]	165	3e-80	79		FBpp0087972	FBgn0029093	142	3e-68	62.281		R12H7.2	WBGene00000217	90.9	4e-41	61.111		ref|XP_966517.1|	Tribolium castaneum|similar to CG1548-PA	165	4e-79	79		ENSP00000236671	P07339	107	2e-49	52.174		ref|XP_966517.1|	Tribolium castaneum|similar to CG1548-PA	165	6e-78	79
contig177	ref|XP_967142.1|	gi|91090111|ref|XP_967142.1| PREDICTED: similar to CG1572-PA, isoform A isoform 1 [Tribolium castaneum]	132	9e-32	46.341		FBpp0073389	FBgn0030309	92.4	3e-19	36.242								ref|XP_967142.1|	Tribolium castaneum|similar to CG1572-PA, isoform A	132	1e-30	46.341								ref|XP_967142.1|	Tribolium castaneum|similar to CG1572-PA, isoform A	132	2e-29	46.341
contig178	ref|XP_970142.1|	gi|91089503|ref|XP_970142.1| PREDICTED: similar to CG10997-PA [Tribolium castaneum]	360	1e-100	71.875		FBpp0073666	FBgn0030529	424	1e-119	80.156		Y105E8A.22	WBGene00001365	160	1e-39	37.591		ref|NP_001040533.1|	Bombyx mori|chloride intracellular channel	429	1e-120	82.101		ENSP00000344165		108	8e-24	30.488		gb|ABF18454.1|		436	1e-120	83.203
contig179	ref|XP_966522.1|	gi|91095031|ref|XP_966522.1| PREDICTED: similar to poly A binding protein, cytoplasmic 1 isoform 1 [Tribolium castaneum]	353	2e-98	72.881		FBpp0085922	FBgn0003031	204	4e-53	49.805		Y106G6H.2c	WBGene00003902	152	2e-37	43.568		ref|XP_966522.1|	Tribolium castaneum|similar to poly A binding protein, cytoplasmic 1 a	353	3e-97	72.881		ENSP00000313007	P11940	203	2e-52	50.996		ref|XP_966522.1|	Tribolium castaneum|similar to poly A binding protein, cytoplasmic 1 a	353	6e-96	72.881
contig180	ref|XP_976428.1|	gi|91087673|ref|XP_976428.1| PREDICTED: hypothetical protein [Tribolium castaneum]	85.1	2e-17	49.438														ref|XP_976428.1|	Tribolium castaneum|hypothetical protein LOC662612	85.1	2e-16	49.438								ref|XP_976428.1|	Tribolium castaneum|hypothetical protein LOC662612	85.1	4e-15	49.438
contig181	ref|XP_975866.1|	gi|91076384|ref|XP_975866.1| PREDICTED: similar to tubulin, alpha 2 isoform 2 isoform 2 [Tribolium castaneum]	653	0	96.386		FBpp0081153	FBgn0003884	652	0	96.084		C44B11.3	WBGene00003175	608	1e-174	87.349		ref|XP_975866.1|	Tribolium castaneum|similar to Tubulin alpha-1 chain	653	0	96.386		ENSP00000354037		648	0	95.181		gb|ABU24274.1|		653	0	96.386
contig182							FBpp0080280	FBgn0024183	77	1e-14	68		F56D12.5a	WBGene00006924	53.5	1e-07	63.636		ref|XP_392925.2|	Apis mellifera|similar to vasa intronic gene CG4170-PA, isoform A	85.5	2e-16	54.217		ENSP00000360033		70.9	1e-12	46.575		ref|XP_392925.2|	Apis mellifera|similar to vasa intronic gene CG4170-PA, isoform A	85.5	3e-15	54.217
contig183	ref|XP_969555.1|	gi|91084901|ref|XP_969555.1| PREDICTED: similar to Eukaryotic translation initiation factor 4E transporter (eIF4E transporter) (4E-T) (Eukaryotic translation initiation factor 4E nuclear import factor 1) [Tribolium castaneum]	101	5e-22	53.543														ref|XP_969555.1|	Tribolium castaneum|similar to Eukaryotic translation initiation factor 4E transporter (eIF4E transporter) (4E-T) (Eukaryotic translation initiation factor 4E nuclear import factor 1)	101	7e-21	53.543								ref|XP_969555.1|	Tribolium castaneum|similar to Eukaryotic translation initiation factor 4E transporter (eIF4E transporter) (4E-T) (Eukaryotic translation initiation factor 4E nuclear import factor 1)	101	1e-19	53.543
contig184	ref|XP_973808.1|	gi|91078150|ref|XP_973808.1| PREDICTED: similar to CG8927-PA, isoform A [Tribolium castaneum]	98.2	2e-21	42.373														ref|XP_973808.1|	Tribolium castaneum|similar to CG8927-PA, isoform A	98.2	3e-20	42.373								ref|XP_973808.1|	Tribolium castaneum|similar to CG8927-PA, isoform A	98.2	4e-19	42.373
contig185	ref|XP_975766.1|	gi|91077446|ref|XP_975766.1| PREDICTED: similar to CG1469-PA, isoform A isoform 2 [Tribolium castaneum]	223	6e-59	51.542		FBpp0084988	FBgn0015221	164	7e-41	38.326								ref|XP_975766.1|	Tribolium castaneum|similar to CG1469-PA, isoform A	223	9e-58	51.542								ref|XP_966312.1|	Tribolium castaneum|similar to CG1469-PA, isoform A	223	2e-56	51.542
contig186	ref|XP_966795.1|	gi|91078600|ref|XP_966795.1| PREDICTED: similar to CG9036-PA [Tribolium castaneum]	122	1e-28	37.799		FBpp0085613	FBgn0034499	101	4e-22	35.714								ref|XP_966795.1|	Tribolium castaneum|similar to CG9036-PA	122	2e-27	37.799								ref|XP_966795.1|	Tribolium castaneum|similar to CG9036-PA	122	3e-26	37.799
contig187	ref|XP_967771.1|	gi|91092984|ref|XP_967771.1| PREDICTED: similar to CG13072-PA [Tribolium castaneum]	169	4e-43	67.939		FBpp0075238	FBgn0036580	152	1e-37	57.812		D2005.3	WBGene00008398	83.2	9e-17	39.231		ref|XP_967771.1|	Tribolium castaneum|similar to CG13072-PA	169	5e-42	67.939		ENSP00000221784	O14737	107	1e-23	48.062		ref|XP_967771.1|	Tribolium castaneum|similar to CG13072-PA	169	8e-41	67.939
contig188	ref|XP_969275.1|	gi|91088457|ref|XP_969275.1| PREDICTED: similar to CG33166-PB, isoform B [Tribolium castaneum]	318	7e-88	84.358		FBpp0072597	FBgn0020248	275	2e-74	72.067		C48B4.2	WBGene00004401	100	5e-22	40.833		ref|XP_969275.1|	Tribolium castaneum|similar to CG33166-PB, isoform B	318	9e-87	84.358		ENSP00000374579	P58872	154	7e-38	45.355		ref|XP_969275.1|	Tribolium castaneum|similar to CG33166-PB, isoform B	318	2e-85	84.358
contig189	ref|XP_967824.1|	gi|91083569|ref|XP_967824.1| PREDICTED: similar to CG30404-PA, isoform A [Tribolium castaneum]	247	3e-66	67.358		FBpp0071661	FBgn0050404	80.1	1e-15	37.008								ref|XP_967824.1|	Tribolium castaneum|similar to CG30404-PA, isoform A	247	4e-65	67.358								ref|XP_967824.1|	Tribolium castaneum|similar to CG30404-PA, isoform A	247	7e-64	67.358
contig190	ref|XP_976125.1|	gi|91090872|ref|XP_976125.1| PREDICTED: similar to CG7977-PA isoform 3 [Tribolium castaneum]	192	7e-50	87.619		FBpp0072687	FBgn0026372	174	5e-44	79.048		F55D10.2	WBGene00004438	121	3e-28	57.576		ref|XP_976125.1|	Tribolium castaneum|similar to CG7977-PA	192	9e-49	87.619		ENSP00000347969	P62750	140	1e-33	66.667		ref|XP_967229.1|	Tribolium castaneum|similar to CG7977-PA	192	2e-47	87.619
contig191	ref|XP_974733.1|	gi|91083029|ref|XP_974733.1| PREDICTED: similar to COP9 signalosome complex subunit 8 (Signalosome subunit 8) (SGN8) (JAB1-containing signalosome subunit 8) (COP9 homolog) [Tribolium castaneum]	226	5e-60	63.905		FBpp0079262	FBgn0028835	75.1	5e-14	30.726								ref|XP_974733.1|	Tribolium castaneum|similar to COP9 signalosome complex subunit 8 (Signalosome subunit 8) (SGN8) (JAB1-containing signalosome subunit 8) (COP9 homolog)	226	7e-59	63.905		ENSP00000346340	Q99627	161	9e-40	42.784		ref|XP_974733.1|	Tribolium castaneum|similar to COP9 signalosome complex subunit 8 (Signalosome subunit 8) (SGN8) (JAB1-containing signalosome subunit 8) (COP9 homolog)	226	1e-57	63.905
contig192	ref|XP_973459.1|	gi|91082525|ref|XP_973459.1| PREDICTED: similar to CG14661-PA [Tribolium castaneum]	227	3e-60	54.902														ref|XP_973459.1|	Tribolium castaneum|similar to CG14661-PA	227	4e-59	54.902								ref|XP_973459.1|	Tribolium castaneum|similar to CG14661-PA	227	6e-58	54.902
contig193	ref|XP_976414.1|	gi|91089947|ref|XP_976414.1| PREDICTED: hypothetical protein [Tribolium castaneum]	48.1	4e-06	31		FBpp0110463	FBgn0037235	123	2e-28	33.191								ref|XP_001120028.1|	Apis mellifera|similar to CG1103-PA	184	7e-46	42.222								ref|XP_001120028.1|	Apis mellifera|similar to CG1103-PA	184	1e-44	42.222
contig194							FBpp0074982	FBgn0036726	85.9	1e-17	36.207								ref|XP_001662410.1|	Aedes aegypti|hypothetical protein	93.2	4e-19	39.806								ref|XP_001662410.1|	Aedes aegypti|hypothetical protein	93.2	5e-18	39.806
contig195	ref|XP_969238.1|	gi|91091510|ref|XP_969238.1| PREDICTED: similar to 60S ribosomal protein L15 [Tribolium castaneum]	342	6e-95	82.353		FBpp0112467	FBgn0028697	296	6e-81	70.098		K11H12.2	WBGene00004427	247	5e-66	55.882		ref|XP_969238.1|	Tribolium castaneum|similar to 60S ribosomal protein L15	342	8e-94	82.353		ENSP00000352402	Q5T6E0	278	3e-75	65.196		ref|XP_969238.1|	Tribolium castaneum|similar to 60S ribosomal protein L15	342	1e-92	82.353
contig196	ref|XP_972746.1|	gi|91080043|ref|XP_972746.1| PREDICTED: similar to CG5554-PA [Tribolium castaneum]	289	6e-79	70.408		FBpp0072035	FBgn0034914	240	6e-64	50.704		F46E10.9	WBGene00001073	241	4e-64	54.634		ref|XP_972746.1|	Tribolium castaneum|similar to CG5554-PA	289	9e-78	70.408		ENSP00000267434	Q9H3N1	221	8e-58	51.337		ref|XP_972746.1|	Tribolium castaneum|similar to CG5554-PA	289	2e-76	70.408
contig197	ref|XP_967557.1|	gi|91076764|ref|XP_967557.1| PREDICTED: similar to CG4052-PA [Tribolium castaneum]	132	9e-32	51.471		FBpp0073110	FBgn0035510	124	6e-29	51.587								ref|XP_001660348.1|	Aedes aegypti|cuticle protein, putative	132	1e-30	41.117								ref|XP_001660348.1|	Aedes aegypti|cuticle protein, putative	132	2e-29	41.117
contig198	ref|XP_966579.1|	gi|91093699|ref|XP_966579.1| PREDICTED: similar to Probable G-protein coupled receptor Mth-like 1 precursor (Methuselah-like 1 protein) [Tribolium castaneum]	268	1e-72	74.556		FBpp0074089	FBgn0030766	189	1e-48	57.233								ref|XP_966579.1|	Tribolium castaneum|similar to Probable G-protein coupled receptor Mth-like 1 precursor (Methuselah-like 1 protein)	268	1e-71	74.556								ref|XP_966579.1|	Tribolium castaneum|similar to Probable G-protein coupled receptor Mth-like 1 precursor (Methuselah-like 1 protein)	268	2e-70	74.556
contig199	ref|XP_967681.1|	gi|91089221|ref|XP_967681.1| PREDICTED: similar to CG13603-PA [Tribolium castaneum]	305	1e-83	70.588		FBpp0083897	FBgn0039135	215	2e-56	50.971								ref|XP_967681.1|	Tribolium castaneum|similar to CG13603-PA	305	1e-82	70.588		ENSP00000340477	Q6ZVK1	100	1e-21	32.961		ref|XP_967681.1|	Tribolium castaneum|similar to CG13603-PA	305	2e-81	70.588
contig200							FBpp0075952	FBgn0036136	238	5e-75	73.62		F19B6.2a	WBGene00006733	140	2e-40	50.685		ref|XP_001605370.1|	Nasonia vitripennis|similar to ubiquitin fusion degradaton protein	259	3e-81	76.923		ENSP00000263202		225	4e-71	68.902		ref|XP_001605370.1|	Nasonia vitripennis|similar to ubiquitin fusion degradaton protein	259	6e-80	76.923
contig201	ref|XP_974776.1|	gi|91077326|ref|XP_974776.1| PREDICTED: similar to CG6009-PA [Tribolium castaneum]	291	2e-79	66.82		FBpp0083127	FBgn0015781	205	3e-53	50.455		M153.1	WBGene00010924	156	1e-38	40.724		ref|XP_974776.1|	Tribolium castaneum|similar to CG6009-PA	291	2e-78	66.82		ENSP00000366802	Q53H96	155	7e-38	38.073		ref|XP_974776.1|	Tribolium castaneum|similar to CG6009-PA	291	4e-77	66.82
contig202	ref|XP_968784.1|	gi|91093076|ref|XP_968784.1| PREDICTED: similar to CG31522-PB, isoform B [Tribolium castaneum]	253	2e-68	72.5		FBpp0078581	FBgn0051522	236	8e-63	62.5		C40H1.4	WBGene00001242	57.4	6e-09	31.25		ref|XP_968784.1|	Tribolium castaneum|similar to CG31522-PB, isoform B	253	3e-67	72.5		ENSP00000373802	Q589T3	147	1e-35	49.306		ref|XP_968784.1|	Tribolium castaneum|similar to CG31522-PB, isoform B	253	5e-66	72.5
contig203	ref|XP_975024.1|	gi|91089723|ref|XP_975024.1| PREDICTED: similar to CG5395-PA [Tribolium castaneum]	285	7e-78	77.596		FBpp0079654	FBgn0005322	242	2e-64	63.243		K04D7.2a	WBGene00010557	158	2e-39	45.161		ref|XP_975024.1|	Tribolium castaneum|similar to CG5395-PA	285	9e-77	77.596		ENSP00000339016	Q8NBU5	209	3e-54	55.135		ref|XP_975024.1|	Tribolium castaneum|similar to CG5395-PA	285	2e-75	77.596
contig204	ref|XP_972103.1|	gi|91076036|ref|XP_972103.1| PREDICTED: similar to CG3140-PA [Tribolium castaneum]	328	1e-90	80.203		FBpp0072072	FBgn0022708	322	1e-88	83.158		C29E4.8	WBGene00016205	265	2e-71	63.285		ref|XP_972103.1|	Tribolium castaneum|similar to CG3140-PA	328	2e-89	80.203		ENSP00000346921	P54819	284	7e-77	68.627		ref|XP_001864865.1|	Culex quinquefasciatus|adenylate kinase 1	328	1e-88	79.104
contig205	ref|XP_967115.1|	gi|91093781|ref|XP_967115.1| PREDICTED: similar to CG32217-PA [Tribolium castaneum]	196	7e-51	51.053		FBpp0077790	FBgn0024352	82.4	3e-16	38.462		R09E12.3	WBGene00019983	73.9	8e-14	34.951		ref|XP_967115.1|	Tribolium castaneum|similar to CG32217-PA	196	1e-49	51.053		ENSP00000012443	P53041	75.5	5e-14	34.4		ref|XP_967115.1|	Tribolium castaneum|similar to CG32217-PA	196	2e-48	51.053
contig206	ref|XP_970856.1|	gi|91082435|ref|XP_970856.1| PREDICTED: similar to CG9140-PA [Tribolium castaneum]	576	1e-165	80		FBpp0078847	FBgn0031771	565	1e-161	80.48		C09H10.3	WBGene00003831	493	1e-140	78.644		ref|XP_970856.1|	Tribolium castaneum|similar to CG9140-PA	576	1e-164	80		ENSP00000322450	P49821	528	1e-150	81.579		ref|XP_970856.1|	Tribolium castaneum|similar to CG9140-PA	576	1e-162	80
contig207	ref|XP_970657.1|	gi|91081331|ref|XP_970657.1| PREDICTED: similar to Kr-h2 protein [Tribolium castaneum]	233	3e-62	62.637		FBpp0078823	FBgn0028419	176	1e-44	47.644		Y37D8A.17	WBGene00012555	94	7e-20	32.609		ref|XP_970657.1|	Tribolium castaneum|similar to Kr-h2 protein	233	4e-61	62.637		ENSP00000264452	P57088	115	4e-26	38.286		ref|XP_970657.1|	Tribolium castaneum|similar to Kr-h2 protein	233	7e-60	62.637
contig208	ref|XP_973121.1|	gi|91087969|ref|XP_973121.1| PREDICTED: similar to CG2713-PA [Tribolium castaneum]	221	3e-59	50.215		FBpp0070474	FBgn0024978	179	2e-45	51.316		T21C9.12	WBGene00011897	98.2	4e-21	41.525		ref|XP_973121.1|	Tribolium castaneum|similar to CG2713-PA	221	4e-58	50.215		ENSP00000318115		121	9e-28	41.549		ref|XP_973121.1|	Tribolium castaneum|similar to CG2713-PA	221	6e-57	50.215
contig209	ref|XP_973308.1|	gi|91088583|ref|XP_973308.1| PREDICTED: similar to Nur77 downstream protein 2 [Tribolium castaneum]	139	7e-34	69.388		FBpp0074161	FBgn0030821	107	7e-24	51.515		C16C10.11	WBGene00007630	84	7e-17	47.917		ref|XP_973308.1|	Tribolium castaneum|similar to Nur77 downstream protein 2	139	1e-32	69.388		ENSP00000352987	Q9Y6H1	104	1e-22	50		ref|XP_973308.1|	Tribolium castaneum|similar to Nur77 downstream protein 2	139	2e-31	69.388
contig210	ref|XP_976037.1|	gi|91091964|ref|XP_976037.1| PREDICTED: similar to CG4843-PB, isoform B isoform 4 [Tribolium castaneum]	163	8e-49	46.316		FBpp0088899	FBgn0003721	279	2e-87	74		Y105E8B.1e	WBGene00002978	210	2e-64	56.701		ref|NP_001103783.1|	Bombyx mori|tropomyosin	298	1e-93	79.5		ENSP00000344759	OTTHUMP00000034172	171	1e-48	47.917		ref|NP_001103783.1|	Bombyx mori|tropomyosin	298	2e-92	79.5
contig211
contig212	ref|XP_973115.1|	gi|91085243|ref|XP_973115.1| PREDICTED: similar to CG11522-PB, isoform B [Tribolium castaneum]	271	2e-73	53.462		FBpp0085166	FBgn0039857	198	4e-51	43.462		R151.3	WBGene00004417	144	5e-35	39.592		ref|XP_973115.1|	Tribolium castaneum|similar to CG11522-PB, isoform B	271	3e-72	53.462		ENSP00000202773	Q02878	183	2e-46	41.418		emb|CAJ17235.1|		348	3e-94	67.176
contig213	ref|XP_967211.1|	gi|91093945|ref|XP_967211.1| PREDICTED: similar to methylthioadenosine phosphorylase [Tribolium castaneum]	258	9e-70	59.33		FBpp0086072	FBgn0034215	244	4e-65	57.767		B0228.7	WBGene00015064	199	9e-52	47.805		ref|XP_967211.1|	Tribolium castaneum|similar to methylthioadenosine phosphorylase	258	1e-68	59.33		ENSP00000369519	Q13126	250	9e-67	58.373		ref|XP_967211.1|	Tribolium castaneum|similar to methylthioadenosine phosphorylase	258	2e-67	59.33
contig214	ref|XP_976255.1|	gi|91078650|ref|XP_976255.1| PREDICTED: hypothetical protein [Tribolium castaneum]	46.2	9e-06	35														ref|NP_001036865.1|	Bombyx mori|cuticle protein	55.5	2e-07	43.902								gb|ABV22303.1|		79.7	2e-13	36.842
contig215	ref|XP_972528.1|	gi|91084329|ref|XP_972528.1| PREDICTED: similar to Serine/threonine-protein phosphatase alpha-1 isoform [Tribolium castaneum]	196	5e-51	69.286		FBpp0071006	FBgn0029942	119	2e-27	47.967		R05D7.4	WBGene00011029	108	2e-24	41.935		ref|XP_972528.1|	Tribolium castaneum|similar to Serine/threonine-protein phosphatase alpha-1 isoform	196	6e-50	69.286		ENSP00000222800	Q8NFV4	119	2e-27	44.366		ref|XP_972528.1|	Tribolium castaneum|similar to Serine/threonine-protein phosphatase alpha-1 isoform	196	1e-48	69.286
contig216	ref|XP_975671.1|	gi|91087413|ref|XP_975671.1| PREDICTED: hypothetical protein [Tribolium castaneum]	140	4e-34	58.594		FBpp0073110	FBgn0035510	105	3e-23	59.783								ref|XP_975671.1|	Tribolium castaneum|hypothetical protein LOC664582	140	5e-33	58.594								ref|XP_975671.1|	Tribolium castaneum|hypothetical protein LOC664582	140	9e-32	58.594
contig217	ref|XP_973895.1|	gi|91091406|ref|XP_973895.1| PREDICTED: similar to CG17127-PA [Tribolium castaneum]	139	9e-34	86.076		FBpp0079725	FBgn0032299	122	2e-28	76								ref|XP_973895.1|	Tribolium castaneum|similar to CG17127-PA	139	1e-32	86.076								ref|XP_973895.1|	Tribolium castaneum|similar to CG17127-PA	139	2e-31	86.076
contig218	ref|XP_968567.1|	gi|91093573|ref|XP_968567.1| PREDICTED: similar to CG11027-PA [Tribolium castaneum]	313	3e-86	85		FBpp0088256	FBgn0013749	340	5e-94	92.778		F57H12.1	WBGene00000183	310	6e-85	84.358		ref|XP_001352329.1|	Drosophila pseudoobscura|GA10714 gene product from transcript GA10714-RA	342	1e-93	93.333		ENSP00000000233	P84085	312	3e-85	82.778		ref|XP_001352329.1|	Drosophila pseudoobscura|GA10714 gene product from transcript GA10714-RA	342	2e-92	93.333
contig219	ref|XP_968009.1|	gi|91092422|ref|XP_968009.1| PREDICTED: similar to CG5651-PA, isoform A [Tribolium castaneum]	426	1e-120	92.641		FBpp0076285	FBgn0035946	382	1e-106	83.983		Y39E4B.1	WBGene00012714	318	2e-87	67.965		ref|XP_968009.1|	Tribolium castaneum|similar to CG5651-PA, isoform A	426	1e-119	92.641		ENSP00000296577	P61221	363	1e-100	77.489		ref|XP_968009.1|	Tribolium castaneum|similar to CG5651-PA, isoform A	426	1e-117	92.641
contig220	ref|XP_967981.1|	gi|91082599|ref|XP_967981.1| PREDICTED: similar to CG18431-PA, isoform A [Tribolium castaneum]	298	1e-81	82.386		FBpp0099764	FBgn0061355	261	3e-70	73.295								ref|XP_967981.1|	Tribolium castaneum|similar to CG18431-PA, isoform A	298	2e-80	82.386								ref|XP_967981.1|	Tribolium castaneum|similar to CG18431-PA, isoform A	298	3e-79	82.386
contig221	ref|XP_974732.1|	gi|91080959|ref|XP_974732.1| PREDICTED: similar to tetratricopeptide repeat domain 5 (predicted) [Tribolium castaneum]	60.8	3e-10	66.667														ref|XP_974732.1|	Tribolium castaneum|similar to tetratricopeptide repeat domain 5 (predicted)	60.8	4e-09	66.667								ref|XP_974732.1|	Tribolium castaneum|similar to tetratricopeptide repeat domain 5 (predicted)	60.8	7e-08	66.667
contig222	ref|XP_972120.1|	gi|91082897|ref|XP_972120.1| PREDICTED: similar to CG4800-PA [Tribolium castaneum]	290	2e-79	83.832		FBpp0081820	FBgn0037874	283	5e-77	83.234		F25H2.11	WBGene00009122	135	1e-32	41.477		ref|XP_001605644.1|	Nasonia vitripennis|similar to translationally controlled tumor protein	300	3e-81	87.425		ENSP00000339051	Q5W0H4	145	4e-35	47.368		ref|XP_001605644.1|	Nasonia vitripennis|similar to translationally controlled tumor protein	300	6e-80	87.425
contig223	ref|XP_968424.1|	gi|91077056|ref|XP_968424.1| PREDICTED: similar to CG4205-PA [Tribolium castaneum]	230	2e-61	78.102		FBpp0076226	FBgn0011769	224	3e-59	72.662		Y73F8A.27	WBGene00013532	189	8e-49	60.563		ref|XP_001659837.1|	Aedes aegypti|adrenodoxin	236	4e-62	66.467		ENSP00000370134	Q6P4F2	179	2e-45	59.231		ref|XP_001659837.1|	Aedes aegypti|adrenodoxin	236	7e-61	66.467
contig224	ref|XP_974002.1|	gi|91088615|ref|XP_974002.1| PREDICTED: similar to CG12117-PA [Tribolium castaneum]	214	2e-56	48		FBpp0071184	FBgn0014032	117	5e-27	30.357								ref|XP_974002.1|	Tribolium castaneum|similar to CG12117-PA	214	3e-55	48		ENSP00000234454	P35270	107	2e-23	31.604		ref|XP_974002.1|	Tribolium castaneum|similar to CG12117-PA	214	6e-54	48
contig225	ref|XP_973469.1|	gi|91087653|ref|XP_973469.1| PREDICTED: similar to CG15693-PA [Tribolium castaneum]	136	2e-33	77.907		FBpp0083371	FBgn0019936	137	4e-33	81.818		Y105E8A.16	WBGene00004489	127	2e-30	74.026		ref|XP_001660168.1|	Aedes aegypti|40S ribosomal protein S20	140	2e-33	77.011		ENSP00000009589	P60866	142	1e-34	85		ref|NP_588436.1|	Schizosaccharomyces pombe 972h-|40S ribosomal protein S20	120	2e-38	75.676
contig226	ref|XP_970665.1|	gi|91083729|ref|XP_970665.1| PREDICTED: similar to CG3297-PA, isoform A [Tribolium castaneum]	172	4e-74	68.067		FBpp0075378	FBgn0002778	140	1e-57	55.738		F27C8.1	WBGene00000002	92.8	3e-35	38.211		ref|XP_970665.1|	Tribolium castaneum|similar to CG3297-PA, isoform A	172	5e-73	68.067		ENSP00000261622	Q01650	104	3e-42	38.462		ref|XP_970665.1|	Tribolium castaneum|similar to CG3297-PA, isoform A	172	9e-72	68.067
contig227	ref|XP_967960.1|	gi|91077042|ref|XP_967960.1| PREDICTED: similar to CG3752-PA [Tribolium castaneum]	195	4e-78	80.556		FBpp0079406	FBgn0012036	192	2e-49	70.732		F54D8.3a	WBGene00000107	184	3e-47	59.333		ref|XP_967960.1|	Tribolium castaneum|similar to CG3752-PA	195	6e-77	80.556		ENSP00000332256	P47895	146	2e-49	58.716		ref|XP_967960.1|	Tribolium castaneum|similar to CG3752-PA	195	1e-75	80.556
contig228	ref|XP_971334.1|	gi|91081711|ref|XP_971334.1| PREDICTED: similar to Transmembrane protein PFT27 (TPA regulated locus protein) [Tribolium castaneum]	172	9e-44	69.466		FBpp0082505	FBgn0038297	123	1e-28	46.753		Y54F10AL.1b	WBGene00021847	124	5e-29	68.182		ref|XP_971334.1|	Tribolium castaneum|similar to Transmembrane protein PFT27 (TPA regulated locus protein)	172	1e-42	69.466		ENSP00000257288	Q9HC07	127	1e-29	56.25		ref|XP_971334.1|	Tribolium castaneum|similar to Transmembrane protein PFT27 (TPA regulated locus protein)	172	2e-41	69.466
contig229
contig230	ref|XP_966308.1|	gi|91076258|ref|XP_966308.1| PREDICTED: similar to CG9916-PA isoform 1 [Tribolium castaneum]	301	1e-82	86.585		FBpp0074017	FBgn0004432	285	1e-77	80.588		Y49A3A.5	WBGene00000877	238	2e-63	66.071		ref|XP_001607038.1|	Nasonia vitripennis|similar to putative peptidyl-prolyl cis-trans isomerase	303	4e-82	84.756		ENSP00000225174	P30405	279	2e-75	74.556		sp|P54985|PPIA_BLAGE		305	2e-81	86.585
contig231	ref|XP_967765.1|	gi|91091236|ref|XP_967765.1| PREDICTED: similar to CG5447-PA [Tribolium castaneum]	266	4e-72	82.313		FBpp0084384	FBgn0039427	183	1e-46	67.769		Y57G11C.33	WBGene00013323	95.5	2e-20	35.526		ref|XP_967765.1|	Tribolium castaneum|similar to CG5447-PA	266	6e-71	82.313		ENSP00000285621	Q2TAP0	163	2e-40	62.931		ref|XP_967765.1|	Tribolium castaneum|similar to CG5447-PA	266	1e-69	82.313
contig232	ref|XP_968395.1|	gi|91092628|ref|XP_968395.1| PREDICTED: similar to 40S ribosomal protein S6 [Tribolium castaneum]	347	1e-96	80.841		FBpp0071087	FBgn0004922	314	4e-86	72.897		Y71A12B.1	WBGene00004475	248	2e-66	66.304		ref|XP_968395.1|	Tribolium castaneum|similar to 40S ribosomal protein S6	347	2e-95	80.841		ENSP00000369757	P62753	310	7e-85	73.832		ref|XP_968395.1|	Tribolium castaneum|similar to 40S ribosomal protein S6	347	3e-94	80.841
contig233	ref|XP_970778.1|	gi|91078254|ref|XP_970778.1| PREDICTED: similar to ubiquitin-conjugating enzyme E2M [Tribolium castaneum]	354	1e-98	92.308		FBpp0076445	FBgn0035853	298	2e-81	80.11		M7.1	WBGene00002344	95.5	2e-20	37.594		ref|XP_970778.1|	Tribolium castaneum|similar to ubiquitin-conjugating enzyme E2M	354	2e-97	92.308		ENSP00000253023	P61081	305	2e-83	79.235		ref|XP_970778.1|	Tribolium castaneum|similar to ubiquitin-conjugating enzyme E2M	354	3e-96	92.308
contig234	ref|XP_970177.1|	gi|91080467|ref|XP_970177.1| PREDICTED: similar to CG32499-PA [Tribolium castaneum]	344	1e-95	80.829		FBpp0077054	FBgn0052499	295	1e-80	67.876		F48E3.8c	WBGene00018607	102	2e-22	41.129		ref|NP_001103903.1|	Tribolium castaneum|chitin deacetylase 4	344	2e-94	80.829								ref|NP_001103903.1|	Tribolium castaneum|chitin deacetylase 4	344	3e-93	80.829
contig235	ref|XP_973323.1|	gi|91080257|ref|XP_973323.1| PREDICTED: similar to CG5525-PA [Tribolium castaneum]	321	1e-88	81.373		FBpp0079992	FBgn0032444	290	4e-79	74.752		K01C8.10	WBGene00000379	249	7e-67	71.658		ref|XP_973323.1|	Tribolium castaneum|similar to CG5525-PA	321	1e-87	81.373		ENSP00000233836	P50991	262	3e-70	66.162		ref|XP_973323.1|	Tribolium castaneum|similar to CG5525-PA	321	2e-86	81.373
contig236	ref|XP_970960.1|	gi|91079848|ref|XP_970960.1| PREDICTED: similar to CG15918-PA [Tribolium castaneum]	313	5e-86	55.805		FBpp0086137	FBgn0034197	270	6e-73	46.816		C54G7.3a	WBGene00002983	133	1e-31	30.584		ref|NP_001103904.1|	Tribolium castaneum|chitin deacetylase 9	313	7e-85	55.805								ref|NP_001103904.1|	Tribolium castaneum|chitin deacetylase 9	313	1e-83	55.805
contig237	ref|XP_969773.1|	gi|91082009|ref|XP_969773.1| PREDICTED: similar to CG31301-PA [Tribolium castaneum]	160	2e-40	65.517		FBpp0082543	FBgn0051301	114	4e-26	49.057		R05D11.6	WBGene00011034	59.3	2e-09	32.743		ref|XP_969773.1|	Tribolium castaneum|similar to CG31301-PA	160	3e-39	65.517								ref|XP_969773.1|	Tribolium castaneum|similar to CG31301-PA	160	5e-38	65.517
contig238							FBpp0071520	FBgn0016726	94	2e-20	71.186		B0513.3	WBGene00004443	77.4	1e-15	70		ref|XP_001119952.1|	Apis mellifera|similar to Ribosomal protein L29 CG10071-PA, isoform A	115	3e-26	82.258		ENSP00000294189	P47914	79.3	8e-16	70		emb|CAJ17407.1|		118	1e-25	88.71
contig239	ref|NP_001034525.1|	gi|86515392|ref|NP_001034525.1| regulatory subunit A of protein phosphatase 2, alpha isoform [Tribolium castaneum]	320	1e-116	96.914		FBpp0099975	FBgn0005776	273	8e-74	80.247		F48E8.5	WBGene00003901	221	6e-69	63.354		ref|NP_001034525.1|	Tribolium castaneum|protein phosphatase 2, regulatory subunit A, alpha isoform	320	1e-115	96.914		ENSP00000324804	P30153	280	4e-95	84.568		ref|NP_001034525.1|	Tribolium castaneum|protein phosphatase 2, regulatory subunit A, alpha isoform	320	1e-114	96.914
contig240	ref|XP_967206.1|	gi|91093222|ref|XP_967206.1| PREDICTED: similar to CG6459-PA [Tribolium castaneum]	317	2e-87	59.398		FBpp0086051	FBgn0034259	272	2e-73	51.673		F59A2.3	WBGene00010303	100	9e-22	31.111		ref|XP_967206.1|	Tribolium castaneum|similar to CG6459-PA	317	4e-86	59.398		ENSP00000225698	Q07021	133	3e-31	35.616		ref|XP_967206.1|	Tribolium castaneum|similar to CG6459-PA	317	6e-85	59.398
contig241	ref|XP_974082.1|	gi|91089171|ref|XP_974082.1| PREDICTED: similar to CG9738-PA [Tribolium castaneum]	202	5e-53	64.242		FBpp0081378	FBgn0024326	168	3e-42	65.909		R03G5.2	WBGene00004758	114	4e-26	50.98		ref|XP_974082.1|	Tribolium castaneum|similar to CG9738-PA	202	7e-52	64.242		ENSP00000262445	P45985	167	7e-42	72.477		ref|XP_974082.1|	Tribolium castaneum|similar to CG9738-PA	202	1e-50	64.242
contig242	ref|XP_968535.1|	gi|91085433|ref|XP_968535.1| PREDICTED: similar to CG9383-PA [Tribolium castaneum]	289	5e-79	90.323		FBpp0074715	FBgn0029094	258	3e-69	68.235		F10G7.3	WBGene00017368	175	2e-44	47.399		ref|XP_968535.1|	Tribolium castaneum|similar to CG9383-PA	289	7e-78	90.323		ENSP00000263382	Q9NVP2	227	7e-60	67.097		ref|XP_968535.1|	Tribolium castaneum|similar to CG9383-PA	289	1e-76	90.323
contig243
contig244	ref|XP_971460.1|	gi|91082187|ref|XP_971460.1| PREDICTED: similar to CG16817-PA [Tribolium castaneum]	214	3e-56	69.93		FBpp0081560	FBgn0037728	95.1	4e-20	42.017		ZC395.10	WBGene00022599	84	7e-17	37.168		ref|XP_971460.1|	Tribolium castaneum|similar to CG16817-PA	214	4e-55	69.93		ENSP00000262033	Q15185	80.5	2e-15	32.374		ref|XP_971460.1|	Tribolium castaneum|similar to CG16817-PA	214	6e-54	69.93
contig245	ref|XP_971047.1|	gi|91089287|ref|XP_971047.1| PREDICTED: similar to Der1-like domain family, member 2 [Tribolium castaneum]	205	1e-53	61.963		FBpp0082758	FBgn0038438	171	5e-43	54.088		R151.6	WBGene00020109	158	3e-39	55.263		ref|XP_971047.1|	Tribolium castaneum|similar to Der1-like domain family, member 2	205	1e-52	61.963		ENSP00000158771	Q9GZP9	192	4e-49	58.282		ref|XP_971047.1|	Tribolium castaneum|similar to Der1-like domain family, member 2	205	2e-51	61.963
contig246	ref|XP_973885.1|	gi|91087005|ref|XP_973885.1| PREDICTED: similar to CG5658-PA [Tribolium castaneum]	97.8	2e-21	34.375		FBpp0112001	FBgn0034155	282	9e-77	70		C52E12.2b	WBGene00006831	189	1e-48	55.758		ref|XP_397276.2|	Apis mellifera|similar to unc-104 CG8566-PD	309	6e-84	75.598		ENSP00000366284		240	9e-64	56.853		ref|XP_397276.2|	Apis mellifera|similar to unc-104 CG8566-PD	309	9e-83	75.598
contig247	ref|XP_966347.1|	gi|91092834|ref|XP_966347.1| PREDICTED: similar to CG4143-PA, isoform A isoform 1 [Tribolium castaneum]	256	4e-69	86.486		FBpp0075152	FBgn0026208	230	5e-61	76.19		H21P03.1	WBGene00003148	162	2e-40	50		ref|XP_966347.1|	Tribolium castaneum|similar to CG4143-PA, isoform A	256	6e-68	86.486		ENSP00000224073	O60869	211	6e-55	70.833		ref|XP_966347.1|	Tribolium castaneum|similar to CG4143-PA, isoform A	256	1e-66	86.486
contig248	ref|XP_967128.1|	gi|91091966|ref|XP_967128.1| PREDICTED: similar to CG4843-PB, isoform B isoform 1 [Tribolium castaneum]	68.9	5e-13	100		FBpp0082536	FBgn0004117	68.9	1e-12	100		Y105E8B.1a	WBGene00002978	50.1	4e-07	66.667		ref|NP_001040445.1|	Bombyx mori|tropomyosin 1	68.9	6e-12	100								dbj|BAG30739.1|		68.9	1e-10	100
contig249
contig250	ref|XP_970719.1|	gi|91079989|ref|XP_970719.1| PREDICTED: similar to CG5939-PA, isoform A [Tribolium castaneum]	302	6e-83	81.122		FBpp0076321	FBgn0003149	256	9e-69	66.327		F07A5.7	WBGene00006754	147	4e-36	44.578		ref|XP_970719.1|	Tribolium castaneum|similar to CG5939-PA, isoform A	302	9e-82	81.122		ENSP00000226209	P11055	105	3e-23	36.42		ref|XP_970719.1|	Tribolium castaneum|similar to CG5939-PA, isoform A	302	2e-80	81.122
contig251							FBpp0078602	FBgn0037213	207	7e-54	78.049		R148.5b	WBGene00020104	152	2e-37	63.559		ref|XP_307982.4|	Anopheles gambiae str. PEST|AGAP002200-PA	207	3e-53	78.049								ref|XP_307982.4|	Anopheles gambiae str. PEST|AGAP002200-PA	207	4e-52	78.049
contig252	ref|XP_975937.1|	gi|91093815|ref|XP_975937.1| PREDICTED: similar to CG4264-PA, isoform A isoform 2 [Tribolium castaneum]	393	1e-110	93.72		FBpp0082519	FBgn0001219	371	1e-103	88.406		F26D10.3	WBGene00002005	352	1e-97	84.615		ref|XP_975937.1|	Tribolium castaneum|similar to CG4264-PA, isoform A	393	1e-109	93.72		ENSP00000227378	P11142	373	1e-104	88.889		gb|ABP97091.1|		400	1e-110	97.101
contig253
contig254	ref|NP_001034501.1|	gi|86515348|ref|NP_001034501.1| extradenticle [Tribolium castaneum]	336	3e-93	83.654		FBpp0073942	FBgn0000611	295	1e-80	73.953		F31E3.1	WBGene00000443	150	4e-37	47.337		ref|NP_001034501.1|	Tribolium castaneum|extradenticle	336	4e-92	83.654		ENSP00000341455		260	8e-70	66.507		ref|NP_001034501.1|	Tribolium castaneum|extradenticle	336	7e-91	83.654
contig255	ref|XP_971776.1|	gi|91094751|ref|XP_971776.1| PREDICTED: similar to CG11094-PB, isoform B [Tribolium castaneum]	142	2e-34	67.619		FBpp0081258	FBgn0000504	105	5e-23	81.818		C27C12.6	WBGene00007776	82.8	3e-16	64.286		ref|XP_971776.1|	Tribolium castaneum|similar to CG11094-PB, isoform B	142	2e-33	67.619		ENSP00000371711	Q9Y5R6	85.9	7e-17	66.071		ref|XP_971776.1|	Tribolium castaneum|similar to CG11094-PB, isoform B	142	4e-32	67.619
contig256	ref|XP_975558.1|	gi|91081145|ref|XP_975558.1| PREDICTED: similar to CG7283-PA, isoform A [Tribolium castaneum]	371	1e-103	85.78		FBpp0075764	FBgn0036213	337	6e-93	78.44		Y71F9AL.13a	WBGene00004412	281	3e-76	63.889		ref|XP_975558.1|	Tribolium castaneum|similar to CG7283-PA, isoform A	371	1e-102	85.78		ENSP00000355258	P62906	313	1e-85	70.642		emb|CAJ17260.1|		389	1e-107	89.45
contig257	ref|XP_969989.1|	gi|91085627|ref|XP_969989.1| PREDICTED: hypothetical protein [Tribolium castaneum]	203	8e-53	48.02														ref|XP_969989.1|	Tribolium castaneum|hypothetical protein LOC658513	203	1e-51	48.02								ref|XP_969989.1|	Tribolium castaneum|hypothetical protein LOC658513	203	2e-50	48.02
contig258
contig259	ref|XP_969931.1|	gi|91089497|ref|XP_969931.1| PREDICTED: similar to CG5442-PB, isoform B [Tribolium castaneum]	163	6e-41	98.718		FBpp0088838	FBgn0040286	157	9e-39	96.104		EEED8.7b	WBGene00004701	113	2e-25	62.667		ref|XP_969931.1|	Tribolium castaneum|similar to CG5442-PB, isoform B	163	8e-40	98.718		ENSP00000293233	Q01130	135	5e-32	79.487		ref|XP_393352.2|	Apis mellifera|similar to SC35 CG5442-PB, isoform B	163	2e-38	98.718
contig260	ref|XP_967625.1|	gi|91093867|ref|XP_967625.1| PREDICTED: similar to CG1862-PB, isoform B [Tribolium castaneum]	313	4e-86	83.815		FBpp0088147	FBgn0040324	273	8e-74	74.706		C43F9.8	WBGene00001163	91.3	4e-19	39.85		ref|XP_967625.1|	Tribolium castaneum|similar to CG1862-PB, isoform B	313	5e-85	83.815		ENSP00000245323	P52799	73.2	3e-13	33.333		ref|XP_967625.1|	Tribolium castaneum|similar to CG1862-PB, isoform B	313	9e-84	83.815
contig261
contig262	ref|XP_969584.1|	gi|91093363|ref|XP_969584.1| PREDICTED: similar to CG10576-PA, isoform A [Tribolium castaneum]	366	1e-102	74.059		FBpp0076827	FBgn0035630	330	4e-91	68.201		W08E12.7	WBGene00021088	226	9e-60	48.472		ref|XP_395683.2|	Apis mellifera|similar to CG10576-PA, isoform A	367	1e-101	74.576		ENSP00000302886	Q9UQ80	285	4e-77	58.333		ref|XP_395683.2|	Apis mellifera|similar to CG10576-PA, isoform A	367	1e-100	74.576
contig263	ref|XP_971849.1|	gi|91080017|ref|XP_971849.1| PREDICTED: similar to CG1915-PC, isoform C [Tribolium castaneum]	63.5	1e-10	31.138		FBpp0071854	FBgn0034797	63.2	3e-10	31.325		C09D1.1g	WBGene00006820	65.9	4e-11	30.653		ref|XP_001195120.1|	Strongylocentrotus purpuratus|similar to ENSANGP00000029682	77.8	9e-14	34.091		ENSP00000333119	Q96HF8	75.1	2e-13	32.787		ref|YP_674627.1|		90.9	2e-16	37.079
contig264	ref|XP_969714.1|	gi|91085133|ref|XP_969714.1| PREDICTED: similar to CG3214-PA [Tribolium castaneum]	184	1e-47	71.429		FBpp0077425	FBgn0031436	167	3e-42	62.5		Y94H6A.8	WBGene00022380	119	1e-27	48.276		ref|XP_969714.1|	Tribolium castaneum|similar to CG3214-PA	184	2e-46	71.429		ENSP00000330737	Q9UI09	92	3e-19	52.439		ref|XP_969714.1|	Tribolium castaneum|similar to CG3214-PA	184	2e-45	71.429
contig265	ref|XP_975881.1|	gi|91086981|ref|XP_975881.1| PREDICTED: hypothetical protein [Tribolium castaneum]	52.4	9e-08	44.286														ref|XP_975881.1|	Tribolium castaneum|hypothetical protein LOC662285	52.4	1e-06	44.286
contig266	ref|XP_967038.1|	gi|91094403|ref|XP_967038.1| PREDICTED: similar to stress-induced-phosphoprotein 1 (Hsp70/Hsp90-organizing protein), partial [Tribolium castaneum]	216	6e-57	55.981		FBpp0077790	FBgn0024352	144	7e-35	61.404		R05F9.10	WBGene00019893	79	2e-15	33.929		ref|XP_967038.1|	Tribolium castaneum|similar to stress-induced-phosphoprotein 1 (Hsp70/Hsp90-organizing protein)	216	9e-56	55.981		ENSP00000305958	P31948	185	4e-47	52.308		ref|XP_967038.1|	Tribolium castaneum|similar to stress-induced-phosphoprotein 1 (Hsp70/Hsp90-organizing protein)	216	2e-54	55.981
contig267	ref|XP_969451.1|	gi|91094955|ref|XP_969451.1| PREDICTED: similar to CG10851-PB, isoform B [Tribolium castaneum]	316	6e-87	82.902		FBpp0082274	FBgn0004587	265	2e-71	70.37		W02B12.3a	WBGene00004698	169	1e-42	45.366		ref|XP_969451.1|	Tribolium castaneum|similar to CG10851-PB, isoform B	316	8e-86	82.902		ENSP00000362900	Q08170	241	5e-64	67.232		ref|XP_969451.1|	Tribolium castaneum|similar to CG10851-PB, isoform B	316	1e-84	82.902
contig268
contig269	ref|XP_968702.1|	gi|91092390|ref|XP_968702.1| PREDICTED: similar to CG3016-PA [Tribolium castaneum]	263	4e-71	65.728		FBpp0070793	FBgn0029819	129	1e-30	48.387		Y67D2.2	WBGene00022052	70.1	1e-12	37.736		ref|XP_968702.1|	Tribolium castaneum|similar to CG3016-PA	263	6e-70	65.728		ENSP00000367115		77.4	2e-14	35.556		ref|XP_968702.1|	Tribolium castaneum|similar to CG3016-PA	263	1e-68	65.728
contig270
contig271																			ref|XP_001635968.1|	Nematostella vectensis|predicted protein	62.4	2e-09	45.455		ENSP00000361796		51.6	8e-07	38.462		ref|XP_001342373.1|	Danio rerio|hypothetical protein LOC100002628	78.2	5e-13	54.795
contig272
contig273	ref|XP_967899.1|	gi|91082597|ref|XP_967899.1| PREDICTED: similar to CG4651-PA, isoform A [Tribolium castaneum]	327	2e-90	75.355		FBpp0099517	FBgn0011272	253	9e-68	63.592		C32E8.2a	WBGene00004425	205	2e-53	51.707		ref|XP_967899.1|	Tribolium castaneum|similar to CG4651-PA, isoform A	327	2e-89	75.355		ENSP00000307889	P26373	238	4e-63	58.537		emb|CAJ17269.1|		333	7e-90	77.358
contig274	ref|XP_969015.1|	gi|91076110|ref|XP_969015.1| PREDICTED: similar to CG8884-PG, isoform G [Tribolium castaneum]	375	1e-109	70.526		FBpp0082663	FBgn0013334	182	1e-50	40.19		C16C2.4	WBGene00007621	80.9	2e-18	34.81		ref|XP_969015.1|	Tribolium castaneum|similar to CG8884-PG, isoform G	375	1e-108	70.526		ENSP00000369500	Q96A49	121	8e-31	36.095		ref|XP_969015.1|	Tribolium castaneum|similar to CG8884-PG, isoform G	375	1e-106	70.526
contig275	ref|XP_976331.1|	gi|91083137|ref|XP_976331.1| PREDICTED: hypothetical protein [Tribolium castaneum]	164	2e-41	43.348														ref|XP_976331.1|	Tribolium castaneum|hypothetical protein LOC659856	164	3e-40	43.348								ref|XP_976331.1|	Tribolium castaneum|hypothetical protein LOC659856	164	6e-39	43.348
contig276							FBpp0074248	FBgn0030868	52.4	3e-07	33.721								ref|XP_001355190.1|	Drosophila pseudoobscura|GA11957 gene product from transcript GA11957-RA	60.8	5e-09	37.349								ref|XP_001355190.1|	Drosophila pseudoobscura|GA11957 gene product from transcript GA11957-RA	60.8	8e-08	37.349
contig277	ref|XP_967981.1|	gi|91082599|ref|XP_967981.1| PREDICTED: similar to CG18431-PA, isoform A [Tribolium castaneum]	212	1e-55	78.626		FBpp0099764	FBgn0061355	175	3e-44	66.412								ref|XP_967981.1|	Tribolium castaneum|similar to CG18431-PA, isoform A	212	1e-54	78.626								ref|XP_967981.1|	Tribolium castaneum|similar to CG18431-PA, isoform A	212	3e-53	78.626
contig278	ref|XP_969772.1|	gi|91081669|ref|XP_969772.1| PREDICTED: similar to Eukaryotic translation initiation factor 4 gamma 2 (eIF-4-gamma 2) (eIF-4G 2) (eIF4G 2) (p97) (Death associated protein 5) (DAP-5) [Tribolium castaneum]	315	8e-87	83.417		FBpp0100139	FBgn0010488	202	3e-52	57.653								ref|XP_969772.1|	Tribolium castaneum|similar to Eukaryotic translation initiation factor 4 gamma 2 (eIF-4-gamma 2) (eIF-4G 2) (eIF4G 2) (p97) (Death associated protein 5) (DAP-5)	315	1e-85	83.417		ENSP00000340281	P78344	185	5e-47	55.026		ref|XP_969772.1|	Tribolium castaneum|similar to Eukaryotic translation initiation factor 4 gamma 2 (eIF-4-gamma 2) (eIF-4G 2) (eIF4G 2) (p97) (Death associated protein 5) (DAP-5)	315	2e-84	83.417
contig279	ref|XP_971634.1|	gi|91083757|ref|XP_971634.1| PREDICTED: similar to CG5502-PA [Tribolium castaneum]	606	1e-174	90.432		FBpp0084617	FBgn0003279	528	1e-150	79.012		B0041.4	WBGene00004415	419	1e-117	63.522		ref|XP_971634.1|	Tribolium castaneum|similar to CG5502-PA	606	1e-173	90.432		ENSP00000311430	P36578	478	1e-135	71.118		ref|XP_971634.1|	Tribolium castaneum|similar to CG5502-PA	606	1e-172	90.432
contig280	ref|XP_975873.1|	gi|91082421|ref|XP_975873.1| PREDICTED: similar to eukaryotic translation initiation factor 4A2 isoform 2 [Tribolium castaneum]	680	0	92.162		FBpp0078809	FBgn0001942	574	1e-164	82.948		F57B9.6a	WBGene00002083	509	1e-144	73.314		ref|XP_975873.1|	Tribolium castaneum|similar to eukaryotic translation initiation factor 4A2	680	0	92.162		ENSP00000326381	Q14240	576	1e-164	80.46		ref|XP_966500.1|	Tribolium castaneum|similar to eukaryotic translation initiation factor 4A2	680	0	92.162
contig281	ref|XP_968712.1|	gi|91093736|ref|XP_968712.1| PREDICTED: similar to DOMON domain-containing protein CG14681 precursor [Tribolium castaneum]	573	1e-164	80.357		FBpp0100156	FBgn0037820	494	1e-140	68.955								ref|XP_968712.1|	Tribolium castaneum|similar to DOMON domain-containing protein CG14681 precursor	573	1e-163	80.357								ref|XP_968712.1|	Tribolium castaneum|similar to DOMON domain-containing protein CG14681 precursor	573	1e-161	80.357
contig282	ref|XP_969420.1|	gi|91088101|ref|XP_969420.1| PREDICTED: similar to zinc finger protein 650 [Tribolium castaneum]	221	5e-61	57.653		FBpp0071054	FBgn0029985	152	3e-37	42.64								ref|XP_969420.1|	Tribolium castaneum|similar to zinc finger protein 650	221	7e-60	57.653		ENSP00000272793	Q6ZT12	139	2e-33	41.799		ref|XP_969420.1|	Tribolium castaneum|similar to zinc finger protein 650	221	1e-58	57.653
contig283	ref|XP_966484.1|	gi|91091058|ref|XP_966484.1| PREDICTED: similar to CG31000-PC, isoform C [Tribolium castaneum]	99.4	1e-21	30.182		FBpp0099613	FBgn0003435	236	1e-62	48.443		C44B7.2a	WBGene00016624	156	2e-38	37.023		ref|XP_001604099.1|	Nasonia vitripennis|similar to smooth	246	7e-65	55.061		ENSP00000373401	NP_001005335	196	4e-50	45.113		ref|XP_001604099.1|	Nasonia vitripennis|similar to smooth	246	1e-63	55.061
contig284	ref|XP_966697.1|	gi|91091338|ref|XP_966697.1| PREDICTED: similar to CG10851-PA, isoform A [Tribolium castaneum]	323	5e-89	93.21		FBpp0082274	FBgn0004587	261	3e-70	76		W02B12.3a	WBGene00004698	167	5e-42	47.059		ref|XP_966697.1|	Tribolium castaneum|similar to CG10851-PA, isoform A	323	7e-88	93.21		ENSP00000362900	Q08170	236	2e-62	70.909		ref|XP_966697.1|	Tribolium castaneum|similar to CG10851-PA, isoform A	323	1e-86	93.21
contig285	ref|XP_975468.1|	gi|91076988|ref|XP_975468.1| PREDICTED: similar to H2A histone family, member Z [Tribolium castaneum]	198	1e-51	99.029		FBpp0084434	FBgn0001197	189	1e-48	98.969		R08C7.3	WBGene00019947	176	1e-44	90.909		ref|XP_975468.1|	Tribolium castaneum|similar to H2A histone family, member Z	198	2e-50	99.029		ENSP00000296417	P0C0S5	191	4e-49	98.98		ref|XP_975468.1|	Tribolium castaneum|similar to H2A histone family, member Z	198	3e-49	99.029
contig286	ref|XP_968396.1|	gi|91092840|ref|XP_968396.1| PREDICTED: similar to CG4609-PC, isoform C [Tribolium castaneum]	300	3e-82	66.524		FBpp0099912	FBgn0014163	254	7e-68	68.478		Y48C3A.3	WBGene00012987	107	1e-23	42.308		ref|XP_968396.1|	Tribolium castaneum|similar to CG4609-PC, isoform C	300	4e-81	66.524		ENSP00000374328	Q5TGI0	75.1	1e-13	36.937		ref|XP_968396.1|	Tribolium castaneum|similar to CG4609-PC, isoform C	300	8e-80	66.524
contig287	ref|XP_971671.1|	gi|91077146|ref|XP_971671.1| PREDICTED: similar to CG14307-PB, isoform B [Tribolium castaneum]	278	9e-76	75.648		FBpp0089359	FBgn0004652	213	8e-56	79.839		R12E2.1	WBGene00020030	59.3	2e-09	33.645		ref|XP_971671.1|	Tribolium castaneum|similar to CG14307-PB, isoform B	278	1e-74	75.648		ENSP00000209884	Q9Y2M5	60.1	3e-09	30.097		ref|XP_971671.1|	Tribolium castaneum|similar to CG14307-PB, isoform B	278	2e-73	75.648
contig288	ref|XP_975376.1|	gi|91077412|ref|XP_975376.1| PREDICTED: similar to Headcase protein [Tribolium castaneum]	225	8e-60	75		FBpp0084985	FBgn0010113	148	4e-36	57.025		B0238.9	WBGene00015073	65.5	3e-11	35.802		ref|XP_975376.1|	Tribolium castaneum|similar to Headcase protein	225	1e-58	75		ENSP00000356630	Q9UBI9	115	6e-26	56.25		ref|XP_975376.1|	Tribolium castaneum|similar to Headcase protein	225	2e-57	75
contig289	ref|XP_974879.1|	gi|91079020|ref|XP_974879.1| PREDICTED: similar to CG7008-PA [Tribolium castaneum]	343	2e-95	74.89		FBpp0072419	FBgn0035121	268	3e-72	61.161		F10G7.2	WBGene00006626	168	3e-42	45.631		ref|XP_974879.1|	Tribolium castaneum|similar to CG7008-PA	343	3e-94	74.89		ENSP00000346762	Q7KZF4	205	3e-53	50.655		ref|XP_974879.1|	Tribolium castaneum|similar to CG7008-PA	343	5e-93	74.89
contig290	ref|XP_975329.1|	gi|91080713|ref|XP_975329.1| PREDICTED: similar to CG10302-PA [Tribolium castaneum]	391	1e-109	79.832		FBpp0080637	FBgn0032679	331	3e-91	68.201								ref|XP_975329.1|	Tribolium castaneum|similar to CG10302-PA	391	1e-108	79.832		ENSP00000374134	P42704	188	4e-48	52		ref|XP_975329.1|	Tribolium castaneum|similar to CG10302-PA	391	1e-107	79.832
contig291
contig292
contig293	ref|XP_968322.1|	gi|91093881|ref|XP_968322.1| PREDICTED: similar to CG7184-PA, isoform A [Tribolium castaneum]	360	1e-100	58.305		FBpp0078039	FBgn0029152	272	4e-73	50		Y55F3AM.6a	WBGene00021924	212	4e-55	38.276		ref|XP_968322.1|	Tribolium castaneum|similar to CG7184-PA, isoform A	360	7e-99	58.305		ENSP00000348118	Q13434	251	9e-67	47.49		ref|XP_968322.1|	Tribolium castaneum|similar to CG7184-PA, isoform A	360	1e-97	58.305
contig294	ref|XP_975817.1|	gi|91094799|ref|XP_975817.1| PREDICTED: similar to CG1873-PA, isoform A isoform 2 [Tribolium castaneum]	454	1e-128	92.562		FBpp0089104	FBgn0000557	436	1e-123	89.212		R03G5.1d	WBGene00001169	382	1e-106	76.987		ref|XP_975817.1|	Tribolium castaneum|similar to CG1873-PA, isoform A	454	1e-127	92.562		ENSP00000298049	Q05639	388	1e-108	78.571		ref|XP_975817.1|	Tribolium castaneum|similar to CG1873-PA, isoform A	454	1e-126	92.562
contig295	ref|XP_974237.1|	gi|91089663|ref|XP_974237.1| PREDICTED: similar to CG32423-PC, isoform C [Tribolium castaneum]	239	1e-63	73.054		FBpp0076878	FBgn0052423	222	3e-58	68.862		R10E4.2a	WBGene00011199	176	2e-44	58.434		ref|XP_393384.3|	Apis mellifera|similar to CG32423-PB, isoform B	246	1e-64	74.85		ENSP00000294904	P29558	197	1e-50	64.103		ref|XP_393384.3|	Apis mellifera|similar to CG32423-PB, isoform B	246	3e-63	74.85
contig296
contig297	ref|XP_973272.1|	gi|91086577|ref|XP_973272.1| PREDICTED: similar to Protein daughterless [Tribolium castaneum]	244	3e-65	61.504		FBpp0079598	FBgn0000413	55.8	4e-08	56.364								ref|XP_973272.1|	Tribolium castaneum|similar to Protein daughterless	244	5e-64	61.504								ref|XP_973272.1|	Tribolium castaneum|similar to Protein daughterless	244	8e-63	61.504
contig298							FBpp0073337	FBgn0030266	61.6	6e-10	31.933								ref|NP_572685.2|	Drosophila melanogaster|CG11122	61.6	4e-09	31.933								ref|XP_001846738.1|	Culex quinquefasciatus|hypothetical protein	82.8	3e-14	30.5
contig299	ref|XP_975145.1|	gi|91091024|ref|XP_975145.1| PREDICTED: similar to CG7597-PA, isoform A [Tribolium castaneum]	98.6	1e-21	50														ref|XP_975145.1|	Tribolium castaneum|similar to CG7597-PA, isoform A	98.6	2e-20	50								ref|XP_975145.1|	Tribolium castaneum|similar to CG7597-PA, isoform A	98.6	3e-19	50
contig300	ref|XP_968727.1|	gi|91076392|ref|XP_968727.1| PREDICTED: similar to CG5266-PA [Tribolium castaneum]	427	1e-120	90.129		FBpp0082062	FBgn0086134	391	1e-109	81.974		D1054.2	WBGene00003923	291	3e-79	62.931		ref|XP_968727.1|	Tribolium castaneum|similar to CG5266-PA	427	1e-119	90.129		ENSP00000223321	P25787	378	1e-105	79.828		ref|XP_968727.1|	Tribolium castaneum|similar to CG5266-PA	427	1e-118	90.129
contig301	ref|XP_973687.1|	gi|91078142|ref|XP_973687.1| PREDICTED: similar to CG17838-PE, isoform E [Tribolium castaneum]	180	4e-46	91.176		FBpp0083370	FBgn0038826	162	2e-40	79.808		F58D5.1	WBGene00002000	48.9	4e-06	34.615		ref|XP_973687.1|	Tribolium castaneum|similar to CG17838-PE, isoform E	180	6e-45	91.176		ENSP00000363741	O43390	107	2e-23	57.143		ref|XP_973687.1|	Tribolium castaneum|similar to CG17838-PE, isoform E	180	1e-43	91.176
contig302	ref|XP_976122.1|	gi|91083829|ref|XP_976122.1| PREDICTED: similar to Growth hormone-inducible transmembrane protein (Dermal papilla derived protein 2) (Transmembrane BAX inhibitor motif-containing protein 5) isoform 3 [Tribolium castaneum]	299	7e-82	59.127		FBpp0073284	FBgn0030263	229	1e-60	45.382		K11H12.8a	WBGene00019664	211	5e-55	43.651		ref|XP_976122.1|	Tribolium castaneum|similar to Growth hormone-inducible transmembrane protein (Dermal papilla derived protein 2) (Transmembrane BAX inhibitor motif-containing protein 5)	299	1e-80	59.127		ENSP00000361207	Q9H3K2	245	4e-65	49.2		ref|XP_967223.1|	Tribolium castaneum|similar to Growth hormone-inducible transmembrane protein (Dermal papilla derived protein 2) (Transmembrane BAX inhibitor motif-containing protein 5)	299	2e-79	59.127
contig303	ref|XP_971169.1|	gi|91089073|ref|XP_971169.1| PREDICTED: similar to CG11009-PA [Tribolium castaneum]	304	3e-83	57.455		FBpp0075666	FBgn0036318	210	1e-54	48.276		C18B2.4	WBGene00015955	164	9e-41	42.927		ref|XP_971169.1|	Tribolium castaneum|similar to CG11009-PA	304	4e-82	57.455		ENSP00000254806	Q969T9	155	7e-38	39.098		ref|XP_971169.1|	Tribolium castaneum|similar to CG11009-PA	304	8e-81	57.455
contig304	ref|XP_973251.1|	gi|91076508|ref|XP_973251.1| PREDICTED: similar to CG5771-PB, isoform B [Tribolium castaneum]	316	4e-87	95.783		FBpp0083414	FBgn0015790	308	2e-84	92.771		F53G12.1	WBGene00004274	299	9e-82	90.303		ref|XP_623997.1|	Apis mellifera|similar to Rab-protein 11 CG5771-PB, isoform B	317	3e-86	96.386		ENSP00000261890	P62491	312	3e-85	94.578		ref|XP_623997.1|	Apis mellifera|similar to Rab-protein 11 CG5771-PB, isoform B	317	6e-85	96.386
contig305	ref|XP_966666.1|	gi|91090186|ref|XP_966666.1| PREDICTED: similar to Protein Star [Tribolium castaneum]	315	2e-86	52.65		FBpp0077659	FBgn0003310	186	3e-47	34.615								ref|XP_966666.1|	Tribolium castaneum|similar to Protein Star	315	3e-85	52.65								ref|XP_966666.1|	Tribolium castaneum|similar to Protein Star	315	6e-84	52.65
contig306	ref|XP_970548.1|	gi|91092226|ref|XP_970548.1| PREDICTED: similar to CG11081-PA, isoform A [Tribolium castaneum]	262	1e-70	51.362		FBpp0088246	FBgn0025740	382	1e-106	65.862		Y55F3AL.1	WBGene00004047	236	1e-62	44.664		ref|XP_395735.3|	Apis mellifera|similar to plexin B CG17245-PA	404	1e-112	70.213		ENSP00000251675	Q9HCM2	270	2e-72	51.527		ref|XP_395735.3|	Apis mellifera|similar to plexin B CG17245-PA	404	1e-111	70.213
contig307	ref|XP_975847.1|	gi|91086473|ref|XP_975847.1| PREDICTED: similar to CG3265-PE, isoform E isoform 2 [Tribolium castaneum]	320	2e-88	71.946		FBpp0089088	FBgn0027066	286	1e-77	58.577		Y59A8B.7	WBGene00013344	187	6e-48	50.556		ref|XP_975847.1|	Tribolium castaneum|similar to CG3265-PB, isoform B	320	3e-87	71.946		ENSP00000364721	Q15691	235	4e-62	55.3		ref|XP_975847.1|	Tribolium castaneum|similar to CG3265-PB, isoform B	320	6e-86	71.946
contig308	ref|XP_968887.1|	gi|91081299|ref|XP_968887.1| PREDICTED: similar to CG3702-PA [Tribolium castaneum]	198	2e-51	57.222		FBpp0077166	FBgn0031590	155	3e-38	46.629		R166.2	WBGene00011302	115	2e-26	33.714		ref|XP_968887.1|	Tribolium castaneum|similar to CG3702-PA	198	2e-50	57.222		ENSP00000270281		125	4e-29	39.264		ref|XP_968887.1|	Tribolium castaneum|similar to CG3702-PA	198	4e-49	57.222
contig309
contig310	ref|XP_966749.1|	gi|91088979|ref|XP_966749.1| PREDICTED: similar to CG30389-PC, isoform C [Tribolium castaneum]	334	2e-92	82.54		FBpp0071556	FBgn0050389	286	1e-77	69.474								ref|XP_966749.1|	Tribolium castaneum|similar to CG30389-PC, isoform C	334	2e-91	82.54		ENSP00000363463	Q8N5G2	283	1e-76	69.149		ref|XP_966749.1|	Tribolium castaneum|similar to CG30389-PC, isoform C	334	4e-90	82.54
contig311	ref|XP_971755.1|	gi|91086519|ref|XP_971755.1| PREDICTED: similar to Synaptic vesicle membrane protein VAT-1 homolog [Tribolium castaneum]	382	1e-107	71.923								F39B2.3	WBGene00009554	85.1	5e-17	33.75		ref|XP_971755.1|	Tribolium castaneum|similar to Synaptic vesicle membrane protein VAT-1 homolog	382	1e-106	71.923		ENSP00000303129	Q9HCJ6	244	8e-65	52.036		ref|XP_971755.1|	Tribolium castaneum|similar to Synaptic vesicle membrane protein VAT-1 homolog	382	1e-104	71.923
contig312	ref|XP_970697.1|	gi|91095381|ref|XP_970697.1| PREDICTED: similar to Histone H1, partial [Tribolium castaneum]	101	2e-22	77.419		FBpp0091110	FBgn0053864	86.7	1e-17	62.903		F59A7.4	WBGene00001857	53.1	1e-07	46.032		ref|XP_970697.1|	Tribolium castaneum|similar to Histone H1	101	2e-21	77.419		ENSP00000330074	P16401	48.1	9e-06	43.548		gb|ABW86655.1|		104	6e-21	79.032
contig313	ref|XP_976132.1|	gi|91077148|ref|XP_976132.1| PREDICTED: similar to CG10701-PD, isoform D isoform 2 [Tribolium castaneum]	383	1e-107	90.732		FBpp0089236	FBgn0011661	375	1e-104	89.216		C01G8.5a	WBGene00001333	318	3e-87	74.384		ref|XP_976132.1|	Tribolium castaneum|similar to CG10701-PB, isoform B	383	1e-106	90.732		ENSP00000342830	P35241	347	1e-95	80.488		ref|XP_976132.1|	Tribolium castaneum|similar to CG10701-PB, isoform B	383	1e-105	90.732
contig314	ref|XP_970462.1|	gi|91089057|ref|XP_970462.1| PREDICTED: similar to CG32130-PA, isoform A [Tribolium castaneum]	57	5e-09	39.216														ref|XP_970462.1|	Tribolium castaneum|similar to CG32130-PA, isoform A	57	7e-08	39.216								ref|XP_970462.1|	Tribolium castaneum|similar to CG32130-PA, isoform A	57	1e-06	39.216
contig315	ref|XP_976046.1|	gi|91084511|ref|XP_976046.1| PREDICTED: similar to CG31988-PA isoform 3 [Tribolium castaneum]	189	1e-48	46.512		FBpp0111439	FBgn0085354	164	1e-40	44.186		C28H8.6a	WBGene00016197	140	1e-33	33.728		ref|XP_976046.1|	Tribolium castaneum|similar to CG31988-PA	189	1e-47	46.512		ENSP00000331829	P49023	158	7e-39	44.311		gb|AAD53751.1|AF172845_1		192	2e-47	45.882
contig316	ref|XP_971386.1|	gi|91077136|ref|XP_971386.1| PREDICTED: similar to methyl-CpG binding domain protein 5 [Tribolium castaneum]	59.7	7e-10	76.316														ref|XP_971386.1|	Tribolium castaneum|similar to methyl-CpG binding domain protein 5	59.7	9e-09	76.316								ref|XP_971386.1|	Tribolium castaneum|similar to methyl-CpG binding domain protein 5	59.7	2e-07	76.316
contig317
contig318	ref|XP_972999.1|	gi|91084541|ref|XP_972999.1| PREDICTED: similar to Vacuolar protein sorting 26 homolog (VPS26 protein homolog) [Tribolium castaneum]	387	1e-108	80.083		FBpp0070298	FBgn0014411	347	5e-96	82		T20D3.7	WBGene00006931	317	3e-87	74.5		ref|XP_972999.1|	Tribolium castaneum|similar to Vacuolar protein sorting 26 homolog (VPS26 protein homolog)	387	1e-107	80.083		ENSP00000281187	Q4G0F5	338	3e-93	80.5		ref|XP_972999.1|	Tribolium castaneum|similar to Vacuolar protein sorting 26 homolog (VPS26 protein homolog)	387	1e-106	80.083
contig319	ref|XP_975842.1|	gi|91085081|ref|XP_975842.1| PREDICTED: similar to CG6058-PF, isoform F isoform 3 [Tribolium castaneum]	337	2e-93	82		FBpp0084371	FBgn0000064	319	9e-88	77.723		T05D4.1	WBGene00011474	276	7e-75	69.849		ref|XP_975842.1|	Tribolium castaneum|similar to CG6058-PF, isoform F	337	3e-92	82		ENSP00000226253	P09972	271	5e-73	69.898		gb|AAU95197.1|		337	3e-91	83
contig320
contig321	ref|XP_971668.1|	gi|91076450|ref|XP_971668.1| PREDICTED: similar to CG5605-PA, isoform A [Tribolium castaneum]	235	8e-63	96.61		FBpp0077836	FBgn0036974	235	2e-62	96.61		T05H4.6	WBGene00020269	207	6e-54	83.898		ref|XP_001661879.1|	Aedes aegypti|eukaryotic peptide chain release factor subunit	235	1e-61	96.61		ENSP00000353741	P62495	220	1e-57	89.831		ref|XP_452701.1|	Kluyveromyces lactis NRRL Y-1140|hypothetical protein	194	8e-94	79.661
contig322	ref|XP_970395.1|	gi|91087895|ref|XP_970395.1| PREDICTED: similar to CG33521-PA, isoform A [Tribolium castaneum]	438	1e-123	54.054		FBpp0090953	FBgn0053521	186	3e-47	39.091								ref|XP_970395.1|	Tribolium castaneum|similar to CG33521-PA, isoform A	438	1e-122	54.054								ref|XP_970395.1|	Tribolium castaneum|similar to CG33521-PA, isoform A	438	1e-121	54.054
contig323	ref|XP_975507.1|	gi|91087235|ref|XP_975507.1| PREDICTED: similar to CG8461-PA [Tribolium castaneum]	54.3	6e-09	59.459		FBpp0082445	FBgn0038235	45.1	9e-06	39.583		T22H9.1	WBGene00020705	52.8	4e-08	44.231		ref|XP_001120288.1|	Apis mellifera|similar to CG8461-PA	59.7	3e-09	44.643								ref|XP_001120288.1|	Apis mellifera|similar to CG8461-PA	59.7	6e-08	44.643
contig324	ref|XP_972827.1|	gi|91078876|ref|XP_972827.1| PREDICTED: similar to CG10236-PA [Tribolium castaneum]	234	3e-62	46.988		FBpp0076722	FBgn0002526	145	9e-37	32.941								ref|XP_972827.1|	Tribolium castaneum|similar to CG10236-PA	234	4e-61	46.988		ENSP00000374308	XP_001130075	119	5e-27	32		ref|XP_972827.1|	Tribolium castaneum|similar to CG10236-PA	234	7e-60	46.988
contig325	ref|XP_972774.1|	gi|91095071|ref|XP_972774.1| PREDICTED: similar to CG31534-PA, isoform A [Tribolium castaneum]	169	1e-42	70.833		FBpp0078504	FBgn0051531	125	4e-29	47.445								ref|XP_972774.1|	Tribolium castaneum|similar to CG31534-PA, isoform A	169	1e-41	70.833								ref|XP_972774.1|	Tribolium castaneum|similar to CG31534-PA, isoform A	169	2e-40	70.833
contig326	ref|XP_975847.1|	gi|91086473|ref|XP_975847.1| PREDICTED: similar to CG3265-PE, isoform E isoform 2 [Tribolium castaneum]	393	1e-113	76.172		FBpp0089088	FBgn0027066	345	1e-95	61.679		Y59A8B.7	WBGene00013344	234	4e-62	43.151		ref|XP_975847.1|	Tribolium castaneum|similar to CG3265-PB, isoform B	393	1e-111	76.172		ENSP00000364721	Q15691	284	1e-76	56.107		ref|XP_975847.1|	Tribolium castaneum|similar to CG3265-PB, isoform B	393	1e-110	76.172
contig327	ref|XP_970456.1|	gi|91086169|ref|XP_970456.1| PREDICTED: similar to CG5422-PB, isoform B [Tribolium castaneum]	522	1e-149	89.324		FBpp0083979	FBgn0005649	448	1e-126	71.835		C18A3.5a	WBGene00015943	294	8e-80	51.648		ref|XP_970456.1|	Tribolium castaneum|similar to CG5422-PB, isoform B	522	1e-147	89.324		ENSP00000358084	O15187	347	2e-95	61.786		ref|XP_970456.1|	Tribolium castaneum|similar to CG5422-PB, isoform B	522	1e-146	89.324
contig328	ref|XP_967052.1|	gi|91076354|ref|XP_967052.1| PREDICTED: similar to CG8165-PA [Tribolium castaneum]	258	2e-69	91.538		FBpp0081541	FBgn0037703	77	3e-14	32.759								ref|XP_967052.1|	Tribolium castaneum|similar to CG8165-PA	258	3e-68	91.538		ENSP00000335929		85.1	2e-16	34.247		ref|XP_967052.1|	Tribolium castaneum|similar to CG8165-PA	258	6e-67	91.538
contig329	ref|XP_972436.1|	gi|91086229|ref|XP_972436.1| PREDICTED: similar to CG3800-PA [Tribolium castaneum]	187	2e-48	58.042		FBpp0071903	FBgn0034802	152	2e-37	46.012		K08D12.3a	WBGene00019537	97.8	4e-21	32.075		ref|XP_972436.1|	Tribolium castaneum|similar to CG3800-PA	187	3e-47	58.042		ENSP00000303844	P62633	111	8e-25	34.375		ref|XP_972436.1|	Tribolium castaneum|similar to CG3800-PA	187	5e-46	58.042
contig330	ref|XP_966491.1|	gi|91076132|ref|XP_966491.1| PREDICTED: similar to Serine/threonine-protein kinase 3 (STE20-like kinase MST2) (MST-2) (Mammalian STE20-like protein kinase 2) (Serine/threonine-protein kinase Krs-1) isoform 1 [Tribolium castaneum]	372	1e-104	97.861		FBpp0085688	FBgn0034453	325	1e-89	85.87		F14H12.4b	WBGene00017472	312	1e-85	81.72		ref|XP_001604121.1|	Nasonia vitripennis|similar to serine/threonine protein kinase	373	1e-103	97.326		ENSP00000347009	Q13188	343	8e-95	89.305		ref|NP_001116818.1|	Bombyx mori|serine-threonine kinase-like protein	374	1e-102	97.861
contig331	ref|XP_967487.1|	gi|91091928|ref|XP_967487.1| PREDICTED: similar to eukaryotic translation initiation factor 4B [Tribolium castaneum]	213	1e-56	65.476		FBpp0112404	FBgn0020660	113	2e-25	38.596								ref|XP_967487.1|	Tribolium castaneum|similar to eukaryotic translation initiation factor 4B	213	2e-55	65.476		ENSP00000262056	Q4G0E3	129	7e-30	41.808		ref|XP_967487.1|	Tribolium castaneum|similar to eukaryotic translation initiation factor 4B	213	3e-54	65.476
contig332
contig333	ref|XP_976024.1|	gi|91087921|ref|XP_976024.1| PREDICTED: similar to CG1417-PE, isoform E isoform 3 [Tribolium castaneum]	231	1e-61	67.196		FBpp0089306	FBgn0003423	189	2e-48	56.069		B0513.5	WBGene00007197	113	1e-25	47.788		ref|XP_976024.1|	Tribolium castaneum|similar to CG1417-PE, isoform E	231	2e-60	67.196		ENSP00000334726		118	5e-27	41.497		ref|XP_976024.1|	Tribolium castaneum|similar to CG1417-PE, isoform E	231	4e-59	67.196
contig334	ref|XP_975150.1|	gi|91087113|ref|XP_975150.1| PREDICTED: similar to CG3320-PA, isoform A [Tribolium castaneum]	137	1e-35	48.148		FBpp0077475	FBgn0014010	258	2e-83	81.818		F26H9.6	WBGene00004268	249	2e-76	80		ref|XP_001602993.1|	Nasonia vitripennis|similar to Rab5-prov protein	274	8e-93	90.968		ENSP00000345689	P51148	267	6e-85	87.821		ref|XP_001602993.1|	Nasonia vitripennis|similar to Rab5-prov protein	274	1e-91	90.968
contig335	ref|XP_967748.1|	gi|91084199|ref|XP_967748.1| PREDICTED: similar to CG8231-PA [Tribolium castaneum]	445	1e-126	84.496		FBpp0073902	FBgn0027329	410	1e-115	78.295		F01F1.8a	WBGene00000381	316	7e-87	62.642		ref|XP_967748.1|	Tribolium castaneum|similar to CG8231-PA	445	1e-124	84.496		ENSP00000352019	NP_001009186	357	6e-99	65.891		ref|XP_967748.1|	Tribolium castaneum|similar to CG8231-PA	445	1e-123	84.496
contig336
contig337	ref|XP_972075.1|	gi|91085205|ref|XP_972075.1| PREDICTED: similar to CG32593-PB, isoform B [Tribolium castaneum]	287	3e-78	79.57		FBpp0073771	FBgn0024753	255	3e-68	71.348								ref|XP_972075.1|	Tribolium castaneum|similar to CG32593-PB, isoform B	287	5e-77	79.57		ENSP00000333941	Q14254	202	6e-52	59.551		ref|XP_972075.1|	Tribolium castaneum|similar to CG32593-PB, isoform B	287	9e-76	79.57
contig338	ref|XP_968821.1|	gi|91082617|ref|XP_968821.1| PREDICTED: similar to CG14066-PA, isoform A [Tribolium castaneum]	190	5e-49	38.558		FBpp0088624	FBgn0040108	97.1	2e-20	54.43		R144.7b	WBGene00020097	87.8	8e-18	68.333		ref|XP_968821.1|	Tribolium castaneum|similar to CG14066-PA, isoform A	190	7e-48	38.558		ENSP00000285894		99	7e-21	61.538		ref|XP_968821.1|	Tribolium castaneum|similar to CG14066-PA, isoform A	190	1e-46	38.558
contig339	ref|XP_970719.1|	gi|91079989|ref|XP_970719.1| PREDICTED: similar to CG5939-PA, isoform A [Tribolium castaneum]	189	1e-48	89.091		FBpp0076323	FBgn0003149	167	8e-42	75		F07A5.7	WBGene00006754	94	9e-20	47.115		ref|XP_970719.1|	Tribolium castaneum|similar to CG5939-PA, isoform A	189	2e-47	89.091		ENSP00000226209	P11055	80.9	2e-15	45.745		ref|XP_970719.1|	Tribolium castaneum|similar to CG5939-PA, isoform A	189	3e-46	89.091
contig340																															sp|Q25054|HOL2_HOLDI		56.6	8e-07	47.826
contig341
contig342	ref|XP_972389.1|	gi|91088885|ref|XP_972389.1| PREDICTED: similar to CG1341-PA [Tribolium castaneum]	386	1e-108	86.996		FBpp0088021	FBgn0028687	356	8e-99	80.717		C52E4.4	WBGene00004501	333	7e-92	73.214		ref|XP_972389.1|	Tribolium castaneum|similar to CG1341-PA	386	1e-107	86.996		ENSP00000292644	P35998	350	1e-96	78.924		ref|XP_972389.1|	Tribolium castaneum|similar to CG1341-PA	386	1e-106	86.996
contig343	ref|XP_968511.1|	gi|91079186|ref|XP_968511.1| PREDICTED: similar to CG12348-PC, isoform C [Tribolium castaneum]	227	3e-60	66.279		FBpp0074937	FBgn0052190	178	3e-45	52.273		F44A6.1b	WBGene00009674	95.1	4e-20	36.111		ref|XP_968511.1|	Tribolium castaneum|similar to CG12348-PC, isoform C	227	4e-59	66.279		ENSP00000263273	Q02818	139	4e-33	39.773		ref|XP_968511.1|	Tribolium castaneum|similar to CG12348-PC, isoform C	227	7e-58	66.279
contig344	ref|XP_967447.1|	gi|91090202|ref|XP_967447.1| PREDICTED: similar to CG10465-PA [Tribolium castaneum]	377	1e-105	68.136		FBpp0085430	FBgn0033017	300	1e-81	56.357		D2045.8	WBGene00008425	90.9	1e-18	31.522		ref|XP_967447.1|	Tribolium castaneum|similar to CG10465-PA	377	1e-104	68.136		ENSP00000228495	Q9H3F6	264	1e-70	53.047		ref|XP_967447.1|	Tribolium castaneum|similar to CG10465-PA	377	1e-103	68.136
contig345	ref|XP_975535.1|	gi|91081125|ref|XP_975535.1| PREDICTED: similar to CG3652-PA [Tribolium castaneum]	385	1e-108	82.432		FBpp0077149	FBgn0031600	317	7e-87	69.369		W02D9.2	WBGene00012208	186	1e-47	46.774		ref|XP_975535.1|	Tribolium castaneum|similar to CG3652-PA	385	1e-107	82.432		ENSP00000363774	Q96EC8	241	5e-64	55.122		ref|XP_975535.1|	Tribolium castaneum|similar to CG3652-PA	385	1e-105	82.432
contig346	ref|XP_969971.1|	gi|91080461|ref|XP_969971.1| PREDICTED: similar to CG13778-PA, isoform A [Tribolium castaneum]	377	1e-105	75.203		FBpp0110277	FBgn0031885	243	1e-64	49.231								ref|XP_969971.1|	Tribolium castaneum|similar to CG13778-PA, isoform A	377	1e-104	75.203		ENSP00000366533	OTTHUMP00000070181	245	3e-65	51.562		ref|XP_969971.1|	Tribolium castaneum|similar to CG13778-PA, isoform A	377	1e-103	75.203
contig347	ref|XP_976004.1|	gi|91090794|ref|XP_976004.1| PREDICTED: hypothetical protein isoform 1 [Tribolium castaneum]	96.3	1e-20	46.377														ref|XP_976004.1|	Tribolium castaneum|hypothetical protein LOC658987	96.3	2e-19	46.377								ref|XP_976004.1|	Tribolium castaneum|hypothetical protein LOC658987	96.3	3e-18	46.377
contig348	ref|XP_967476.1|	gi|91080607|ref|XP_967476.1| PREDICTED: similar to Y69H2.3a isoform 1 [Tribolium castaneum]	99	1e-21	32.984								Y69H2.3b	WBGene00013481	80.1	1e-15	30.198		ref|XP_967476.1|	Tribolium castaneum|similar to Y69H2.3a	99	2e-20	32.984								ref|NP_001082460.1|	Xenopus laevis|Riddle 4	105	3e-21	34.021
contig349	ref|XP_972359.1|	gi|91094315|ref|XP_972359.1| PREDICTED: similar to CG11614-PA [Tribolium castaneum]	194	2e-50	52.252		FBpp0074806	FBgn0002945	95.1	5e-20	67.105								ref|XP_972359.1|	Tribolium castaneum|similar to CG11614-PA	194	3e-49	52.252		ENSP00000268459	Q8WZ08	89.7	4e-18	38.926		ref|XP_972359.1|	Tribolium castaneum|similar to CG11614-PA	194	6e-48	52.252
contig350	ref|XP_971409.1|	gi|91085661|ref|XP_971409.1| PREDICTED: similar to CG14305-PA, isoform A [Tribolium castaneum]	322	8e-89	88.506		FBpp0083056	FBgn0038630	234	4e-62	65.698		H39E23.1c	WBGene00003916	119	2e-27	34.434		ref|XP_394567.3|	Apis mellifera|similar to CG14305-PA, isoform A	322	7e-88	90.805		ENSP00000329016	Q96PF2	144	9e-35	41.818		ref|XP_394567.3|	Apis mellifera|similar to CG14305-PA, isoform A	322	1e-86	90.805
contig351	ref|XP_975975.1|	gi|91095037|ref|XP_975975.1| PREDICTED: similar to poly A binding protein, cytoplasmic 1 isoform 4 [Tribolium castaneum]	327	2e-90	96.97		FBpp0085922	FBgn0003031	274	4e-74	85.256		Y106G6H.2a	WBGene00003902	265	2e-71	77.301		ref|XP_975975.1|	Tribolium castaneum|similar to poly A binding protein, cytoplasmic 1 a	327	2e-89	96.97		ENSP00000174661		301	4e-82	87.879		ref|XP_975939.1|	Tribolium castaneum|similar to poly A binding protein, cytoplasmic 1 a	327	4e-88	96.97
contig352	ref|XP_970430.1|	gi|91077526|ref|XP_970430.1| PREDICTED: similar to Ubiquitin-conjugating enzyme E2-17 kDa (Ubiquitin-protein ligase) (Ubiquitin carrier protein) (Effete protein) [Tribolium castaneum]	314	2e-86	100		FBpp0082477	FBgn0011217	314	5e-86	100		M7.1	WBGene00002344	306	9e-84	96.599		ref|NP_731941.1|	Drosophila melanogaster|effete	314	3e-85	100		ENSP00000345285	Q8N924	300	1e-81	95.238		ref|NP_731941.1|	Drosophila melanogaster|effete	314	6e-84	100
contig353	ref|XP_970697.1|	gi|91095381|ref|XP_970697.1| PREDICTED: similar to Histone H1, partial [Tribolium castaneum]	120	5e-28	58.824		FBpp0091110	FBgn0053864	114	8e-26	70.667		F59A7.4	WBGene00001857	70.1	1e-12	47.5		ref|XP_001121111.1|	Apis mellifera|similar to Histone H1	126	8e-29	75.949		ENSP00000330074	P16401	74.7	1e-13	53.247		gb|ABW86655.1|		133	1e-29	83.117
contig354	ref|XP_968516.1|	gi|91079698|ref|XP_968516.1| PREDICTED: similar to CG8201-PA, isoform A [Tribolium castaneum]	207	2e-54	86.066		FBpp0085656	FBgn0026193	188	2e-48	65.644		H39E23.1b	WBGene00003916	172	1e-43	59.119		ref|XP_968516.1|	Tribolium castaneum|similar to CG8201-PA, isoform A	207	2e-53	86.066		ENSP00000216288		176	2e-44	63.226		ref|XP_968516.1|	Tribolium castaneum|similar to CG8201-PA, isoform A	207	4e-52	86.066
contig355	ref|XP_969708.1|	gi|91083613|ref|XP_969708.1| PREDICTED: similar to CG17272-PA [Tribolium castaneum]	266	4e-72	84.564		FBpp0083396	FBgn0038830	233	1e-61	75.839		T21H3.3	WBGene00000552	95.5	2e-20	37.762		ref|XP_969708.1|	Tribolium castaneum|similar to CG17272-PA	266	6e-71	84.564		ENSP00000291295	P62158	97.1	2e-20	37.162		ref|XP_969708.1|	Tribolium castaneum|similar to CG17272-PA	266	1e-69	84.564
contig356	ref|XP_970661.1|	gi|91082431|ref|XP_970661.1| PREDICTED: similar to Profilin (Chickadee protein) [Tribolium castaneum]	234	1e-62	90.476		FBpp0089196	FBgn0000308	221	4e-58	81.746		K03E6.6	WBGene00003991	94	5e-20	37.302		ref|XP_970661.1|	Tribolium castaneum|similar to Profilin (Chickadee protein)	234	1e-61	90.476								ref|XP_970661.1|	Tribolium castaneum|similar to Profilin (Chickadee protein)	234	2e-60	90.476
contig357
contig358	ref|XP_973601.1|	gi|91085019|ref|XP_973601.1| PREDICTED: similar to CG1832-PA, isoform A [Tribolium castaneum]	312	1e-85	58		FBpp0099821	FBgn0032979	52.4	6e-07	34.375								ref|XP_973601.1|	Tribolium castaneum|similar to CG1832-PA, isoform A	312	2e-84	58								ref|XP_973601.1|	Tribolium castaneum|similar to CG1832-PA, isoform A	312	4e-83	58
contig359	ref|XP_973667.1|	gi|91085021|ref|XP_973667.1| PREDICTED: similar to CG1507-PA, isoform A [Tribolium castaneum]	419	1e-117	92.308		FBpp0089039	FBgn0022361	360	1e-100	81.106		F45E4.2	WBGene00004046	134	9e-32	39.13		ref|XP_973667.1|	Tribolium castaneum|similar to CG1507-PA, isoform A	419	1e-116	92.308		ENSP00000332706	Q00577	228	7e-60	50.655		ref|XP_973667.1|	Tribolium castaneum|similar to CG1507-PA, isoform A	419	1e-115	92.308
contig360	ref|XP_975889.1|	gi|91089509|ref|XP_975889.1| PREDICTED: similar to H3 histone, family 3B isoform 2 [Tribolium castaneum]	265	1e-71	100		FBpp0078649	FBgn0014857	265	3e-71	100		F45E1.6	WBGene00001945	263	6e-71	99.265		ref|XP_001608164.1|	Nasonia vitripennis|hypothetical protein LOC100117018	269	1e-71	100		ENSP00000254810	P84243	265	5e-71	100		ref|XP_001608164.1|	Nasonia vitripennis|hypothetical protein LOC100117018	269	2e-70	100
contig361
contig362	ref|XP_968042.1|	gi|91079322|ref|XP_968042.1| PREDICTED: similar to CG8615-PA [Tribolium castaneum]	261	9e-71	70.213		FBpp0076602	FBgn0035753	217	5e-57	60.106		Y45F10D.12	WBGene00004430	181	4e-46	54.438		ref|XP_968042.1|	Tribolium castaneum|similar to CG8615-PA	261	1e-69	70.213		ENSP00000084795	Q07020	194	5e-50	52.406		emb|CAJ17294.1|		263	1e-68	70.745
contig363
contig364	ref|XP_973442.1|	gi|91089149|ref|XP_973442.1| PREDICTED: similar to Lethal(2)essential for life protein (Protein Efl21) [Tribolium castaneum]	188	2e-48	55.429		FBpp0072009	FBgn0011296	103	1e-22	37.288		C14B9.1	WBGene00002011	58.5	4e-09	37.5		ref|XP_973442.1|	Tribolium castaneum|similar to Lethal(2)essential for life protein (Protein Efl21)	188	2e-47	55.429		ENSP00000302476	Q16082	88.6	7e-18	31.977		dbj|BAD91164.1|		189	1e-46	55.814
contig365	ref|XP_974329.1|	gi|91082993|ref|XP_974329.1| PREDICTED: similar to Small nuclear ribonucleoprotein associated protein B (snRNP-B) (Sm protein B) (Sm-B) (SmB) [Tribolium castaneum]	203	5e-53	69.935		FBpp0079635	FBgn0010083	171	3e-43	62.252		W08E3.1	WBGene00004915	115	2e-26	42.138		ref|XP_974329.1|	Tribolium castaneum|similar to Small nuclear ribonucleoprotein associated protein B (snRNP-B) (Sm protein B) (Sm-B) (SmB)	203	7e-52	69.935		ENSP00000303591	Q15182	152	5e-37	55.263		ref|XP_974329.1|	Tribolium castaneum|similar to Small nuclear ribonucleoprotein associated protein B (snRNP-B) (Sm protein B) (Sm-B) (SmB)	203	1e-50	69.935
contig366	ref|XP_973714.1|	gi|91095261|ref|XP_973714.1| PREDICTED: similar to CG11785-PA [Tribolium castaneum]	266	3e-72	70.526		FBpp0084133	FBgn0045866	248	3e-66	62.827		F47G9.1	WBGene00009829	192	2e-49	51.562		ref|XP_973714.1|	Tribolium castaneum|similar to CG11785-PA	266	4e-71	70.526		ENSP00000303145	P49755	197	7e-51	56.41		ref|XP_973714.1|	Tribolium castaneum|similar to CG11785-PA	266	7e-70	70.526
contig367
contig368	ref|XP_969396.1|	gi|91079506|ref|XP_969396.1| PREDICTED: similar to CG6203-PC, isoform C [Tribolium castaneum]	81.6	2e-16	72.881		FBpp0081678	FBgn0028734	74.3	7e-14	87.805								ref|XP_969396.1|	Tribolium castaneum|similar to CG6203-PC, isoform C	81.6	3e-15	72.881		ENSP00000350170	P51114	60.8	1e-09	70.732		ref|XP_969396.1|	Tribolium castaneum|similar to CG6203-PC, isoform C	81.6	5e-14	72.881
contig369	ref|XP_975842.1|	gi|91085081|ref|XP_975842.1| PREDICTED: similar to CG6058-PF, isoform F isoform 3 [Tribolium castaneum]	574	1e-164	81.143		FBpp0084370	FBgn0000064	532	1e-151	77.65		T05D4.1	WBGene00011474	474	1e-134	70.058		ref|XP_975842.1|	Tribolium castaneum|similar to CG6058-PF, isoform F	574	1e-163	81.143		ENSP00000226253	P09972	462	1e-130	67.723		ref|XP_966330.1|	Tribolium castaneum|similar to CG6058-PF, isoform F	574	1e-162	81.143
contig370	ref|XP_970267.1|	gi|91089271|ref|XP_970267.1| PREDICTED: similar to CG17912-PA [Tribolium castaneum]	212	7e-56	57.812		FBpp0111954	FBgn0032600	184	3e-47	76.19		B0035.1b	WBGene00007105	150	4e-37	81.579		ref|XP_970267.1|	Tribolium castaneum|similar to CG17912-PA	212	9e-55	57.812		ENSP00000322777		164	1e-40	80		ref|XP_970267.1|	Tribolium castaneum|similar to CG17912-PA	212	2e-53	57.812
contig371	ref|XP_967832.1|	gi|91085569|ref|XP_967832.1| PREDICTED: similar to CG10188-PB, isoform B [Tribolium castaneum]	163	4e-41	69.565														ref|XP_967832.1|	Tribolium castaneum|similar to CG10188-PB, isoform B	163	5e-40	69.565								ref|XP_967832.1|	Tribolium castaneum|similar to CG10188-PB, isoform B	163	9e-39	69.565
contig372	ref|XP_966417.1|	gi|91081641|ref|XP_966417.1| PREDICTED: similar to protein phosphatase 1, catalytic subunit, beta isoform 1 [Tribolium castaneum]	644	0	98.397		FBpp0071382	FBgn0000711	612	1e-175	92.605		F29F11.6	WBGene00001747	611	1e-175	92.857		ref|XP_966417.1|	Tribolium castaneum|similar to protein phosphatase 1, catalytic subunit, beta	644	0	98.397		ENSP00000351298	P62140	629	1e-180	95.833		ref|XP_966417.1|	Tribolium castaneum|similar to protein phosphatase 1, catalytic subunit, beta	644	0	98.397
contig373	ref|XP_973898.1|	gi|91076778|ref|XP_973898.1| PREDICTED: similar to CG10293-PB, isoform B [Tribolium castaneum]	318	7e-88	94.578		FBpp0099954	FBgn0017397	288	2e-78	88.679		T21G5.5c	WBGene00006423	236	8e-63	73.006		ref|XP_973898.1|	Tribolium castaneum|similar to CG10293-PB, isoform B	318	1e-86	94.578		ENSP00000354867		216	2e-56	66.667		ref|XP_973898.1|	Tribolium castaneum|similar to CG10293-PB, isoform B	318	2e-85	94.578
contig374																			ref|XP_001601090.1|	Nasonia vitripennis|similar to histone h3 methyltransferase	120	6e-27	41.414								ref|XP_001601090.1|	Nasonia vitripennis|similar to histone h3 methyltransferase	120	1e-25	41.414
contig375
contig376	ref|XP_976125.1|	gi|91090872|ref|XP_976125.1| PREDICTED: similar to CG7977-PA isoform 3 [Tribolium castaneum]	168	2e-42	85.87		FBpp0072687	FBgn0026372	153	1e-37	78.261		F55D10.2	WBGene00004438	107	6e-24	58.14		ref|XP_976125.1|	Tribolium castaneum|similar to CG7977-PA	168	2e-41	85.87		ENSP00000347969	P62750	118	7e-27	63.043		ref|XP_967229.1|	Tribolium castaneum|similar to CG7977-PA	168	4e-40	85.87
contig377	ref|XP_971598.1|	gi|91090428|ref|XP_971598.1| PREDICTED: similar to CG1101-PA [Tribolium castaneum]	253	1e-67	57.2		FBpp0081156	FBgn0010774	179	2e-45	41.455		M18.7a	WBGene00000122	54.3	1e-07	30.714		ref|XP_971598.1|	Tribolium castaneum|similar to CG1101-PA	253	1e-66	57.2		ENSP00000331817	Q86V81	157	3e-38	42.007		ref|XP_971598.1|	Tribolium castaneum|similar to CG1101-PA	253	3e-65	57.2
contig378	ref|XP_970345.1|	gi|91093032|ref|XP_970345.1| PREDICTED: similar to CG11199-PA, isoform A [Tribolium castaneum]	444	1e-125	94.783		FBpp0078931	FBgn0046704	418	1e-117	90		F59F5.6	WBGene00006364	368	1e-102	76.087		ref|XP_970345.1|	Tribolium castaneum|similar to CG11199-PA, isoform A	444	1e-124	94.783		ENSP00000374199		378	1e-105	82.192		ref|XP_970345.1|	Tribolium castaneum|similar to CG11199-PA, isoform A	444	1e-123	94.783
contig379	ref|XP_972716.1|	gi|91086943|ref|XP_972716.1| PREDICTED: similar to CG15561-PA [Tribolium castaneum]	127	1e-58	38.326		FBpp0085137	FBgn0039829	95.9	4e-36	47								ref|XP_972716.1|	Tribolium castaneum|similar to CG15561-PA	127	2e-57	38.326		ENSP00000357212	Q5T3I0	75.5	1e-23	42.105		ref|XP_972716.1|	Tribolium castaneum|similar to CG15561-PA	127	3e-56	38.326
contig380	ref|XP_966816.1|	gi|91084647|ref|XP_966816.1| PREDICTED: similar to CG4122-PG, isoform G [Tribolium castaneum]	218	1e-57	58.696		FBpp0089126	FBgn0004648	169	1e-42	44.615		F59A3.1	WBGene00019074	136	1e-32	42.169		ref|XP_966816.1|	Tribolium castaneum|similar to CG4122-PG, isoform G	218	2e-56	58.696		ENSP00000225719	O75976	137	9e-33	41.176		ref|XP_966816.1|	Tribolium castaneum|similar to CG4122-PG, isoform G	218	3e-55	58.696
contig381	ref|XP_975376.1|	gi|91077412|ref|XP_975376.1| PREDICTED: similar to Headcase protein [Tribolium castaneum]	342	5e-95	73.661		FBpp0084985	FBgn0010113	250	5e-67	65.318		K07A1.7	WBGene00010614	79.7	1e-15	35.652		ref|XP_975376.1|	Tribolium castaneum|similar to Headcase protein	342	6e-94	73.661		ENSP00000356630	Q9UBI9	145	5e-35	46.405		ref|XP_975376.1|	Tribolium castaneum|similar to Headcase protein	342	1e-92	73.661
contig382	ref|XP_971947.1|	gi|91091420|ref|XP_971947.1| PREDICTED: similar to CG17489-PA.3 [Tribolium castaneum]	455	1e-128	77.333		FBpp0110424	FBgn0064225	400	1e-112	68.027		F54C9.5	WBGene00004416	309	1e-84	54.392		ref|XP_971947.1|	Tribolium castaneum|similar to CG17489-PA.3	455	1e-127	77.333		ENSP00000359345	P46777	378	1e-105	63.051		ref|XP_971947.1|	Tribolium castaneum|similar to CG17489-PA.3	455	1e-126	77.333
contig383	ref|XP_975936.1|	gi|91093667|ref|XP_975936.1| PREDICTED: similar to 60S acidic ribosomal protein P0 (DNA-(apurinic or apyrimidinic site) lyase) (Apurinic-apyrimidinic endonuclease) isoform 3 [Tribolium castaneum]	512	1e-146	82.334		FBpp0078134	FBgn0000100	487	1e-138	77.603		F25H2.10	WBGene00004408	399	1e-111	61.199		ref|XP_623106.1|	Apis mellifera|similar to 60S acidic ribosomal protein P0 (DNA-(apurinic or apyrimidinic site) lyase) (Apurinic-apyrimidinic endonuclease)	519	1e-146	82.65		ENSP00000339027	P05388	425	1e-119	67.192		ref|XP_623106.1|	Apis mellifera|similar to 60S acidic ribosomal protein P0 (DNA-(apurinic or apyrimidinic site) lyase) (Apurinic-apyrimidinic endonuclease)	519	1e-145	82.65
contig384																			ref|XP_795899.2|	Strongylocentrotus purpuratus|similar to golgi-specific brefeldin A-resistance guanine nucleotide exchange factor 1	62	3e-09	36.047								gb|AAK61417.1|		117	1e-24	59.14
contig385
contig386	ref|XP_973042.1|	gi|91088569|ref|XP_973042.1| PREDICTED: similar to L-3-hydroxyacyl-Coenzyme A dehydrogenase, short chain [Tribolium castaneum]	304	1e-83	72.512		FBpp0079455	FBgn0028479	117	9e-27	35		B0272.3	WBGene00007129	213	6e-56	54.327		ref|XP_973042.1|	Tribolium castaneum|similar to L-3-hydroxyacyl-Coenzyme A dehydrogenase, short chain	304	2e-82	72.512		ENSP00000312288	Q16836	210	1e-54	53.659		ref|XP_973042.1|	Tribolium castaneum|similar to L-3-hydroxyacyl-Coenzyme A dehydrogenase, short chain	304	3e-81	72.512
contig387	ref|XP_974101.1|	gi|91085035|ref|XP_974101.1| PREDICTED: similar to B-cell receptor-associated protein 37 [Tribolium castaneum]	427	1e-120	83.019		FBpp0111776	FBgn0010551	397	1e-111	75.094		T24H7.1	WBGene00004015	347	5e-96	73.478		ref|XP_974101.1|	Tribolium castaneum|similar to B-cell receptor-associated protein 37	427	1e-119	83.019		ENSP00000300408	P35232	249	3e-66	54.425		ref|XP_974101.1|	Tribolium castaneum|similar to B-cell receptor-associated protein 37	427	1e-118	83.019
contig388	ref|XP_971529.1|	gi|91085665|ref|XP_971529.1| PREDICTED: similar to CG8497-PA, isoform A [Tribolium castaneum]	333	3e-92	88.83		FBpp0089121	FBgn0026374	290	1e-78	72								ref|XP_971529.1|	Tribolium castaneum|similar to CG8497-PA, isoform A	333	5e-91	88.83		ENSP00000254260	Q8IUC4	213	2e-55	59.669		ref|XP_971529.1|	Tribolium castaneum|similar to CG8497-PA, isoform A	333	9e-90	88.83
contig389	ref|XP_966886.1|	gi|91079574|ref|XP_966886.1| PREDICTED: similar to CG4265-PA [Tribolium castaneum]	290	3e-79	61.751		FBpp0077516	FBgn0010288	223	1e-58	49.057		Y40G12A.1	WBGene00006723	140	8e-34	37.264		ref|XP_966886.1|	Tribolium castaneum|similar to CG4265-PA	290	5e-78	61.751		ENSP00000366819	P15374	227	1e-59	51.415		ref|XP_966886.1|	Tribolium castaneum|similar to CG4265-PA	290	8e-77	61.751
contig390	ref|XP_970719.1|	gi|91079989|ref|XP_970719.1| PREDICTED: similar to CG5939-PA, isoform A [Tribolium castaneum]	102	2e-22	30.994		FBpp0080461	FBgn0002741	355	3e-98	67.944		F11C3.3	WBGene00006789	217	7e-57	41.404		ref|XP_393334.3|	Apis mellifera|similar to Myosin heavy chain CG17927-PD, isoform D	360	4e-99	70.526		ENSP00000348634	P13533	207	1e-53	39.373		ref|XP_393334.3|	Apis mellifera|similar to Myosin heavy chain CG17927-PD, isoform D	360	7e-98	70.526
contig391	ref|XP_968561.1|	gi|91092844|ref|XP_968561.1| PREDICTED: similar to CG16944-PA, isoform A [Tribolium castaneum]	525	1e-150	84.95		FBpp0073280	FBgn0003360	478	1e-135	78.305		K01H12.2	WBGene00010485	364	1e-101	63.279		ref|XP_968561.1|	Tribolium castaneum|similar to CG16944-PA, isoform A	525	1e-148	84.95		ENSP00000360671	P05141	457	1e-128	77.241		gb|ABU68467.1|		527	1e-148	85.953
contig392	ref|XP_970109.1|	gi|91078524|ref|XP_970109.1| PREDICTED: similar to CG32276-PA, isoform A [Tribolium castaneum]	108	2e-24	84.375		FBpp0072969	FBgn0047135	104	5e-23	78.125		F59F4.2	WBGene00010337	87.8	6e-18	61.905		ref|XP_970109.1|	Tribolium castaneum|similar to CG32276-PA, isoform A	108	2e-23	84.375		ENSP00000368477	Q8N6R1	98.2	9e-21	71.429		gb|ABM55447.1|		121	6e-26	90.625
contig393	ref|XP_972073.1|	gi|91084309|ref|XP_972073.1| PREDICTED: similar to CG3979-PA, isoform A [Tribolium castaneum]	231	2e-61	82.353		FBpp0074850	FBgn0036816	162	1e-40	55.639		F31F6.6	WBGene00003517	117	8e-27	46.923		ref|XP_972073.1|	Tribolium castaneum|similar to CG3979-PA, isoform A	231	3e-60	82.353		ENSP00000316202	Q13183	132	4e-31	49.612		ref|XP_972073.1|	Tribolium castaneum|similar to CG3979-PA, isoform A	231	5e-59	82.353
contig394	ref|XP_966893.1|	gi|91081943|ref|XP_966893.1| PREDICTED: hypothetical protein [Tribolium castaneum]	179	6e-46	62.667														ref|XP_966893.1|	Tribolium castaneum|hypothetical protein LOC655271	179	9e-45	62.667		ENSP00000261713	Q9Y2Y6	76.3	3e-14	31.579		ref|XP_966893.1|	Tribolium castaneum|hypothetical protein LOC655271	179	1e-43	62.667
contig395	ref|XP_974687.1|	gi|91090690|ref|XP_974687.1| PREDICTED: similar to CG10149-PA, isoform A [Tribolium castaneum]	318	8e-88	72.727		FBpp0086604	FBgn0028689	281	2e-76	63.786		F57B9.10b	WBGene00004462	177	7e-45	43.388		ref|XP_974687.1|	Tribolium castaneum|similar to CG10149-PA, isoform A	318	1e-86	72.727		ENSP00000261712	O00231	241	6e-64	52.5		ref|XP_974687.1|	Tribolium castaneum|similar to CG10149-PA, isoform A	318	2e-85	72.727
contig396	ref|XP_972257.1|	gi|91076042|ref|XP_972257.1| PREDICTED: similar to CG3421-PA [Tribolium castaneum]	292	5e-80	85.802		FBpp0083438	FBgn0038853	175	2e-44	74.286		Y92H12BM.1	WBGene00022367	134	3e-32	55.652		ref|XP_972257.1|	Tribolium castaneum|similar to CG3421-PA	292	6e-79	85.802		ENSP00000276826	Q9C0H5	172	3e-43	64.885		ref|XP_972257.1|	Tribolium castaneum|similar to CG3421-PA	292	1e-77	85.802
contig397							FBpp0075167	FBgn0052159	255	3e-68	71.429								ref|XP_001352582.1|	Drosophila pseudoobscura|GA16723 gene product from transcript GA16723-RA	256	1e-67	71.429								ref|XP_001352582.1|	Drosophila pseudoobscura|GA16723 gene product from transcript GA16723-RA	256	3e-66	71.429
contig398																			ref|XP_785358.2|	Strongylocentrotus purpuratus|similar to CG10738-PB	51.6	3e-06	43.396		ENSP00000303928	Q92628	50.4	2e-06	34.783		gb|AAI21769.1|		55.5	3e-06	33.333
contig399	ref|XP_970343.1|	gi|91092658|ref|XP_970343.1| PREDICTED: similar to CG3733-PA [Tribolium castaneum]	56.6	9e-09	46.429														ref|XP_970343.1|	Tribolium castaneum|similar to CG3733-PA	56.6	1e-07	46.429								ref|XP_966184.1|	Plasmodium falciparum 3D7|hypothetical protein	62.8	3e-08	50
contig400	ref|XP_970608.1|	gi|91087901|ref|XP_970608.1| PREDICTED: similar to cereblon isoform 2 [Tribolium castaneum]	169	7e-43	44.24														ref|XP_970608.1|	Tribolium castaneum|similar to cereblon isoform 2	169	1e-41	44.24								ref|XP_970608.1|	Tribolium castaneum|similar to cereblon isoform 2	169	2e-40	44.24
contig401	ref|XP_976245.1|	gi|91080785|ref|XP_976245.1| PREDICTED: hypothetical protein [Tribolium castaneum]	47.4	4e-06	56.41
contig402	ref|XP_976272.1|	gi|91087873|ref|XP_976272.1| PREDICTED: hypothetical protein [Tribolium castaneum]	53.9	5e-08	49.275														ref|XP_976272.1|	Tribolium castaneum|hypothetical protein LOC658140	53.9	7e-07	49.275
contig403	ref|XP_970078.1|	gi|91091292|ref|XP_970078.1| PREDICTED: similar to brain and reproductive organ-expressed (TNFRSF1A modulator) isoform 1 [Tribolium castaneum]	105	2e-23	33.173														ref|XP_970078.1|	Tribolium castaneum|similar to brain and reproductive organ-expressed (TNFRSF1A modulator) isoform 1	105	2e-22	33.173		ENSP00000354699	OTTHUMP00000123505	59.7	3e-09	30.952		ref|XP_970078.1|	Tribolium castaneum|similar to brain and reproductive organ-expressed (TNFRSF1A modulator) isoform 1	105	4e-21	33.173
contig404	ref|XP_970209.1|	gi|91092468|ref|XP_970209.1| PREDICTED: similar to CG17342-PA, isoform A [Tribolium castaneum]	230	3e-61	72.84		FBpp0082009	FBgn0017581	186	9e-48	83.962		R166.5b	WBGene00011304	115	3e-26	56.731		ref|XP_970209.1|	Tribolium castaneum|similar to CG17342-PA, isoform A	230	5e-60	72.84		ENSP00000309485		136	3e-32	57.843		ref|XP_970209.1|	Tribolium castaneum|similar to CG17342-PA, isoform A	230	8e-59	72.84
contig405	ref|XP_972603.1|	gi|91091362|ref|XP_972603.1| PREDICTED: similar to CG13240-PA, isoform A [Tribolium castaneum]	192	8e-50	56.627		FBpp0080329	FBgn0001989	154	3e-38	50		ZK809.3	WBGene00014086	61.6	3e-10	33.065		ref|XP_972603.1|	Tribolium castaneum|similar to CG13240-PA, isoform A	192	1e-48	56.627								ref|XP_972603.1|	Tribolium castaneum|similar to CG13240-PA, isoform A	192	2e-47	56.627
contig406	ref|XP_968738.1|	gi|91079188|ref|XP_968738.1| PREDICTED: similar to CG14476-PB, isoform B [Tribolium castaneum]	385	1e-108	68.4		FBpp0070061	FBgn0027588	270	9e-73	48.031		F40F9.6b	WBGene00009583	244	3e-65	46.64		ref|XP_968738.1|	Tribolium castaneum|similar to CG14476-PB, isoform B	385	1e-106	68.4		ENSP00000278885		260	9e-70	50.199		ref|XP_968738.1|	Tribolium castaneum|similar to CG14476-PB, isoform B	385	1e-105	68.4
contig407	ref|XP_975150.1|	gi|91087113|ref|XP_975150.1| PREDICTED: similar to CG3320-PA, isoform A [Tribolium castaneum]	397	1e-111	96.04		FBpp0083503	FBgn0016700	382	1e-106	92.574		C39F7.4	WBGene00004266	328	2e-90	81.188		ref|XP_975150.1|	Tribolium castaneum|similar to CG3320-PA, isoform A	397	1e-110	96.04		ENSP00000260638	P62820	339	2e-93	83.744		ref|XP_975150.1|	Tribolium castaneum|similar to CG3320-PA, isoform A	397	1e-109	96.04
contig408	ref|XP_972543.1|	gi|91088543|ref|XP_972543.1| PREDICTED: similar to CG18497-PA, isoform A [Tribolium castaneum]	134	7e-32	47														ref|XP_972543.1|	Tribolium castaneum|similar to CG18497-PA, isoform A	134	1e-30	47								ref|XP_972543.1|	Tribolium castaneum|similar to CG18497-PA, isoform A	134	2e-29	47
contig409	ref|XP_973572.1|	gi|91086589|ref|XP_973572.1| PREDICTED: similar to DAZ associated protein 2 [Tribolium castaneum]	224	2e-59	70.13														ref|XP_973572.1|	Tribolium castaneum|similar to DAZ associated protein 2	224	3e-58	70.13		ENSP00000331100	Q15038	61.2	1e-09	31.609		ref|XP_973572.1|	Tribolium castaneum|similar to DAZ associated protein 2	224	6e-57	70.13
contig410	ref|NP_001034524.1|	gi|86515388|ref|NP_001034524.1| chitinase 1 [Tribolium castaneum]	721	0	81.454		FBpp0082294	FBgn0038180	645	0	73.671		C04F6.3	WBGene00000503	220	1e-57	34.501		ref|NP_001034524.1|	Tribolium castaneum|chitinase 1	721	0	81.454		ENSP00000341828	Q9BZP6	302	6e-82	43.681		ref|NP_001034524.1|	Tribolium castaneum|chitinase 1	721	0	81.454
contig411	ref|XP_970339.1|	gi|91091140|ref|XP_970339.1| PREDICTED: similar to CG6050-PA [Tribolium castaneum]	365	1e-101	78.298		FBpp0086790	FBgn0024556	326	1e-89	83.511		Y71H2AM.23	WBGene00007000	262	2e-70	71.351		ref|XP_970339.1|	Tribolium castaneum|similar to CG6050-PA	365	1e-100	78.298		ENSP00000322439	P49411	270	2e-72	70.492		ref|XP_970339.1|	Tribolium castaneum|similar to CG6050-PA	365	3e-99	78.298
contig412	ref|XP_967917.1|	gi|91086657|ref|XP_967917.1| PREDICTED: similar to Proteasome subunit beta type 2 (Proteasome component C7-I) (Macropain subunit C7-I) (Multicatalytic endopeptidase complex subunit C7-I) [Tribolium castaneum]	295	6e-81	69.849		FBpp0080490	FBgn0032596	230	5e-61	54.5		T20F5.2	WBGene00003950	151	4e-37	39.594		ref|XP_001600736.1|	Nasonia vitripennis|similar to proteasome beta 2 subunit-like protein	298	1e-80	71.144		ENSP00000362334	P49721	248	4e-66	58.462		ref|XP_001600736.1|	Nasonia vitripennis|similar to proteasome beta 2 subunit-like protein	298	2e-79	71.144
contig413	ref|XP_973934.1|	gi|91080287|ref|XP_973934.1| PREDICTED: similar to High mobility group protein DSP1 (Dorsal switch protein 1) [Tribolium castaneum]	325	2e-89	84.066		FBpp0089258	FBgn0011764	292	2e-79	77.401		F47D12.4c	WBGene00001972	171	5e-43	47.619		ref|XP_973934.1|	Tribolium castaneum|similar to High mobility group protein DSP1 (Dorsal switch protein 1)	325	2e-88	84.066		ENSP00000296503	P26583	203	2e-52	58.48		ref|XP_973934.1|	Tribolium castaneum|similar to High mobility group protein DSP1 (Dorsal switch protein 1)	325	4e-87	84.066
contig414							FBpp0085357	FBgn0033062	138	6e-33	53.782		E01A2.2a	WBGene00017085	102	4e-22	40.496		ref|XP_396542.3|	Apis mellifera|similar to Arsenite-resistance protein 2 homolog	157	1e-37	60.169		ENSP00000373444	Q9BXP5	120	2e-27	44.167		ref|XP_001602726.1|	Nasonia vitripennis|similar to arsenite-resistance protein	157	2e-36	59.322
contig415																			ref|XP_001674301.1|	Caenorhabditis briggsae AF16|Hypothetical protein CBG18881	50.4	7e-06	30.412								gb|ABH07414.1|		76.6	2e-12	30.653
contig416	ref|XP_973203.1|	gi|91086575|ref|XP_973203.1| PREDICTED: similar to CG9960-PA, isoform A [Tribolium castaneum]	86.3	8e-18	50		FBpp0077417	FBgn0031455	120	8e-28	45.802		C33C12.9	WBGene00016341	72.4	2e-13	43.956		ref|XP_001121556.1|	Apis mellifera|similar to CG9958-PA, isoform A	163	7e-40	57.554		ENSP00000357674	O95295	106	3e-23	47.619		ref|XP_001121556.1|	Apis mellifera|similar to CG9958-PA, isoform A	163	1e-38	57.554
contig417	ref|XP_973434.1|	gi|91087651|ref|XP_973434.1| PREDICTED: similar to Protein 4.1 homolog (Coracle protein) [Tribolium castaneum]	134	2e-32	71.591		FBpp0085697	FBgn0010434	53.1	2e-07	33.708								ref|XP_973434.1|	Tribolium castaneum|similar to Protein 4.1 homolog (Coracle protein)	134	3e-31	71.591		ENSP00000338481	O43491	49.7	3e-06	61.364		ref|XP_973434.1|	Tribolium castaneum|similar to Protein 4.1 homolog (Coracle protein)	134	5e-30	71.591
contig418	ref|XP_967500.1|	gi|91079622|ref|XP_967500.1| PREDICTED: similar to CG11727-PA, isoform A [Tribolium castaneum]	167	3e-42	61.486		FBpp0073392	FBgn0030299	111	6e-25	56.731		T24D11.1	WBGene00020770	75.9	2e-14	35.577		ref|XP_967500.1|	Tribolium castaneum|similar to CG11727-PA, isoform A	167	5e-41	61.486		ENSP00000270530	Q96CN4	99	6e-21	44.231		ref|XP_967500.1|	Tribolium castaneum|similar to CG11727-PA, isoform A	167	9e-40	61.486
contig419	ref|XP_967474.1|	gi|91076762|ref|XP_967474.1| PREDICTED: similar to CG2342-PA [Tribolium castaneum]	138	1e-33	82.667		FBpp0083221	FBgn0038714	125	3e-29	77.333								ref|XP_967474.1|	Tribolium castaneum|similar to CG2342-PA	138	2e-32	82.667								ref|XP_967474.1|	Tribolium castaneum|similar to CG2342-PA	138	3e-31	82.667
contig420	ref|XP_969229.1|	gi|91094143|ref|XP_969229.1| PREDICTED: similar to CG11324-PA, isoform A [Tribolium castaneum]	299	4e-82	80.851		FBpp0110075	FBgn0025777	228	2e-60	66.86								ref|XP_969229.1|	Tribolium castaneum|similar to CG11324-PA, isoform A	299	5e-81	80.851		ENSP00000305632	Q9NSB8	172	4e-43	59.459		ref|XP_969229.1|	Tribolium castaneum|similar to CG11324-PA, isoform A	299	9e-80	80.851
contig421	ref|XP_970507.1|	gi|91079840|ref|XP_970507.1| PREDICTED: similar to CCR4-NOT transcription complex, subunit 3 [Tribolium castaneum]	401	1e-112	73.05		FBpp0085398	FBgn0033029	343	8e-95	69.412		Y56A3A.1a	WBGene00003826	198	4e-51	44.534		ref|XP_970507.1|	Tribolium castaneum|similar to CCR4-NOT transcription complex, subunit 3	401	1e-111	73.05		ENSP00000221232	O75175	303	2e-82	63.404		ref|XP_970507.1|	Tribolium castaneum|similar to CCR4-NOT transcription complex, subunit 3	401	1e-110	73.05
contig422	ref|XP_971184.1|	gi|91092906|ref|XP_971184.1| PREDICTED: similar to CG6776-PA [Tribolium castaneum]	191	4e-49	50.562		FBpp0076349	FBgn0086348	144	2e-34	41.398		K10F12.4a	WBGene00019636	110	2e-24	31.844		ref|XP_971184.1|	Tribolium castaneum|similar to CG6776-PA	191	6e-48	50.562		ENSP00000345023	Q9H4Y5	119	8e-27	36.047		ref|XP_971184.1|	Tribolium castaneum|similar to CG6776-PA	191	1e-46	50.562
contig423
contig424	ref|XP_972841.1|	gi|91084797|ref|XP_972841.1| PREDICTED: similar to CG2177-PA, isoform A [Tribolium castaneum]	147	4e-36	56.579		FBpp0088200	FBgn0039902	99.4	3e-21	43.709		T01D3.5	WBGene00011329	48.1	6e-06	40.323		ref|XP_972841.1|	Tribolium castaneum|similar to CG2177-PA, isoform A	147	5e-35	56.579		ENSP00000031146	Q6P2Q1	68.6	9e-12	32.164		ref|XP_972841.1|	Tribolium castaneum|similar to CG2177-PA, isoform A	147	1e-33	56.579
contig425	ref|XP_968833.1|	gi|91085307|ref|XP_968833.1| PREDICTED: similar to Fasciclin-3 precursor (Fasciclin III) (FAS III) [Tribolium castaneum]	114	6e-33	62.366		FBpp0111717	FBgn0000636	69.3	2e-12	39.326								ref|XP_968833.1|	Tribolium castaneum|similar to Fasciclin-3 precursor (Fasciclin III) (FAS III)	114	9e-32	62.366								ref|XP_968833.1|	Tribolium castaneum|similar to Fasciclin-3 precursor (Fasciclin III) (FAS III)	114	1e-30	62.366
contig426	ref|XP_970666.1|	gi|91084469|ref|XP_970666.1| PREDICTED: similar to CG7368-PA [Tribolium castaneum]	133	4e-32	52.174														ref|XP_970666.1|	Tribolium castaneum|similar to CG7368-PA	133	6e-31	52.174								ref|XP_970666.1|	Tribolium castaneum|similar to CG7368-PA	133	1e-29	52.174
contig427	ref|XP_972023.1|	gi|91084969|ref|XP_972023.1| PREDICTED: similar to CG1064-PA [Tribolium castaneum]	447	1e-126	89.669		FBpp0078331	FBgn0011715	387	1e-108	77.049		R07E5.3	WBGene00011111	187	6e-48	41.564		ref|XP_972023.1|	Tribolium castaneum|similar to CG1064-PA	447	1e-125	89.669		ENSP00000263121	Q12824	313	9e-86	62.205		ref|XP_972023.1|	Tribolium castaneum|similar to CG1064-PA	447	1e-124	89.669
contig428	ref|XP_974922.1|	gi|91076860|ref|XP_974922.1| PREDICTED: similar to CG4491-PA [Tribolium castaneum]	255	1e-68	60.956		FBpp0080215	FBgn0005771	124	9e-29	34.932								ref|XP_974922.1|	Tribolium castaneum|similar to CG4491-PA	255	2e-67	60.956		ENSP00000332325	Q9H7S9	80.1	3e-15	35.233		ref|XP_974922.1|	Tribolium castaneum|similar to CG4491-PA	255	3e-66	60.956
contig429	ref|XP_968956.1|	gi|91078766|ref|XP_968956.1| PREDICTED: similar to CG12341-PA [Tribolium castaneum]	219	4e-58	84.127		FBpp0087346	FBgn0033550	174	3e-44	66.942								ref|XP_968956.1|	Tribolium castaneum|similar to CG12341-PA	219	6e-57	84.127		ENSP00000350230	Q8WVE7	115	3e-26	55.238		ref|XP_968956.1|	Tribolium castaneum|similar to CG12341-PA	219	1e-55	84.127
contig430	ref|XP_969117.1|	gi|91083601|ref|XP_969117.1| PREDICTED: similar to Proteasome subunit alpha type 7-1 (Proteasome 28 kDa subunit 1) (PROS-Dm28.1) [Tribolium castaneum]	411	1e-117	92.377		FBpp0073989	FBgn0004066	355	4e-99	78.924		C36B1.4	WBGene00003925	292	2e-79	65.7		ref|XP_969117.1|	Tribolium castaneum|similar to Proteasome subunit alpha type 7-1 (Proteasome 28 kDa subunit 1) (PROS-Dm28.1)	411	1e-116	92.377		ENSP00000359910	O14818	345	5e-95	76.233		ref|XP_969117.1|	Tribolium castaneum|similar to Proteasome subunit alpha type 7-1 (Proteasome 28 kDa subunit 1) (PROS-Dm28.1)	411	1e-115	92.377
contig431	ref|XP_968798.1|	gi|91076106|ref|XP_968798.1| PREDICTED: similar to CG11489-PB, isoform B [Tribolium castaneum]	162	1e-40	46.703		FBpp0086516	FBgn0026370	288	4e-78	65.888		B0464.5c	WBGene00004980	246	1e-65	63.784		ref|XP_001120563.1|	Apis mellifera|similar to Serine/threonine-protein kinase 23 (Muscle-specific serine kinase 1) (MSSK-1)	365	1e-100	65.052		ENSP00000359118		300	2e-81	76.374		ref|XP_001120563.1|	Apis mellifera|similar to Serine/threonine-protein kinase 23 (Muscle-specific serine kinase 1) (MSSK-1)	365	3e-99	65.052
contig432	ref|XP_966594.1|	gi|91081961|ref|XP_966594.1| PREDICTED: similar to CG5654-PA isoform 1 [Tribolium castaneum]	50.1	8e-07	70.27
contig433	ref|XP_970642.1|	gi|91091640|ref|XP_970642.1| PREDICTED: hypothetical protein [Tribolium castaneum]	55.1	2e-08	31.206														ref|XP_970642.1|	Tribolium castaneum|hypothetical protein LOC659224	55.1	3e-07	31.206								ref|XP_970642.1|	Tribolium castaneum|hypothetical protein LOC659224	55.1	5e-06	31.206
contig434	ref|XP_975030.1|	gi|91083347|ref|XP_975030.1| PREDICTED: similar to karyopherin (importin) alpha 4 (predicted) [Tribolium castaneum]	251	2e-67	76.687		FBpp0081586	FBgn0027338	213	2e-55	71.069		F32E10.4	WBGene00002074	153	1e-37	54.321		ref|XP_975030.1|	Tribolium castaneum|similar to karyopherin (importin) alpha 4 (predicted)	251	4e-66	76.687		ENSP00000261667	O00505	192	3e-49	63.473		ref|XP_975030.1|	Tribolium castaneum|similar to karyopherin (importin) alpha 4 (predicted)	251	6e-65	76.687
contig435
contig436	ref|XP_974126.1|	gi|91084589|ref|XP_974126.1| PREDICTED: similar to ankyrin repeat domain 13C [Tribolium castaneum]	377	1e-105	82.969		FBpp0085959	FBgn0034304	264	3e-71	57.576		C01F1.6	WBGene00015301	233	5e-62	48.498		ref|XP_974126.1|	Tribolium castaneum|similar to ankyrin repeat domain 13C	377	1e-104	82.969		ENSP00000359982	Q8N6S4	276	1e-74	58.59		ref|XP_974126.1|	Tribolium castaneum|similar to ankyrin repeat domain 13C	377	1e-103	82.969
contig437	ref|XP_971484.1|	gi|91090127|ref|XP_971484.1| PREDICTED: similar to CG2807-PA [Tribolium castaneum]	277	2e-75	73.267		FBpp0077728	FBgn0031266	183	1e-46	52.535								ref|XP_971484.1|	Tribolium castaneum|similar to CG2807-PA	277	2e-74	73.267		ENSP00000335321	O75533	160	2e-39	47.847		ref|XP_971484.1|	Tribolium castaneum|similar to CG2807-PA	277	4e-73	73.267
contig438	ref|XP_973490.1|	gi|91080263|ref|XP_973490.1| PREDICTED: similar to CG2918-PA [Tribolium castaneum]	250	3e-67	64.216		FBpp0070395	FBgn0023529	208	4e-71	58.989		T24H7.2	WBGene00020781	130	5e-40	41.622		ref|XP_001606217.1|	Nasonia vitripennis|similar to ENSANGP00000020237	249	7e-87	71.023		ENSP00000278752	Q9Y4L1	188	7e-63	51.667		ref|XP_001606217.1|	Nasonia vitripennis|similar to ENSANGP00000020237	249	1e-85	71.023
contig439	ref|XP_969357.1|	gi|91091120|ref|XP_969357.1| PREDICTED: similar to CG33485-PA [Tribolium castaneum]	459	1e-130	91.286		FBpp0088403	FBgn0038282	338	2e-93	70.259								ref|XP_969357.1|	Tribolium castaneum|similar to CG33485-PA	459	1e-129	91.286								ref|XP_969357.1|	Tribolium castaneum|similar to CG33485-PA	459	1e-127	91.286
contig440	ref|XP_974719.1|	gi|91083921|ref|XP_974719.1| PREDICTED: similar to CG17068-PA [Tribolium castaneum]	113	7e-26	45.385		FBpp0082876	FBgn0038501	219	2e-57	73.154		F38H4.7	WBGene00006415	140	8e-34	53.285		ref|NP_001040171.1|	Bombyx mori|BTB/POZ domain containing protein	271	3e-72	71.782		ENSP00000367471	Q9Y2F9	218	8e-57	76.296		ref|NP_001040171.1|	Bombyx mori|BTB/POZ domain containing protein	271	5e-71	71.782
contig441	ref|XP_976028.1|	gi|91090796|ref|XP_976028.1| PREDICTED: hypothetical protein isoform 2 [Tribolium castaneum]	60.1	6e-10	33.099														ref|XP_976028.1|	Tribolium castaneum|hypothetical protein LOC658987	60.1	9e-09	33.099								ref|XP_976004.1|	Tribolium castaneum|hypothetical protein LOC658987	60.1	2e-07	33.099
contig442
contig443	ref|XP_968800.1|	gi|91076394|ref|XP_968800.1| PREDICTED: similar to Couch potato protein [Tribolium castaneum]	293	4e-80	86.55		FBpp0082961	FBgn0000363	285	3e-77	77.835		F46A9.6	WBGene00003172	140	1e-33	63.793		ref|XP_968800.1|	Tribolium castaneum|similar to Couch potato protein	293	6e-79	86.55		ENSP00000300069	Q6ZRY4	144	1e-34	57.778		ref|XP_968800.1|	Tribolium castaneum|similar to Couch potato protein	293	1e-77	86.55
contig444	ref|XP_975792.1|	gi|91086101|ref|XP_975792.1| PREDICTED: similar to CG4663-PA isoform 2 [Tribolium castaneum]	122	7e-29	74.359		FBpp0086874	FBgn0033812	93.6	1e-19	57.5		F32A5.6	WBGene00004198	66.2	1e-11	41.772		ref|XP_975792.1|	Tribolium castaneum|similar to CG4663-PA	122	1e-27	74.359		ENSP00000295030	Q92968	72.4	4e-13	48		ref|XP_966337.1|	Tribolium castaneum|similar to CG4663-PA	122	2e-26	74.359
contig445	ref|XP_966622.1|	gi|91077018|ref|XP_966622.1| PREDICTED: similar to CG9924-PC, isoform C [Tribolium castaneum]	160	2e-40	81.915		FBpp0100174	FBgn0086364	148	2e-36	76		T16H12.5b	WBGene00011815	115	2e-26	94.444		ref|XP_966622.1|	Tribolium castaneum|similar to CG9924-PC, isoform C	160	3e-39	81.915		ENSP00000240327	O43791	115	3e-26	92.593		ref|XP_966622.1|	Tribolium castaneum|similar to CG9924-PC, isoform C	160	5e-38	81.915
contig446	ref|XP_969778.1|	gi|91083437|ref|XP_969778.1| PREDICTED: similar to CG1049-PA, isoform A [Tribolium castaneum]	293	3e-80	70.918		FBpp0072624	FBgn0041342	262	1e-70	71.006		F08C6.2a	WBGene00017241	223	7e-59	52.511		ref|XP_969778.1|	Tribolium castaneum|similar to CG1049-PA, isoform A	293	4e-79	70.918		ENSP00000292823	P49585	225	4e-59	52.703		ref|XP_969778.1|	Tribolium castaneum|similar to CG1049-PA, isoform A	293	7e-78	70.918
contig447	ref|XP_975440.1|	gi|91087189|ref|XP_975440.1| PREDICTED: similar to CG2163-PA, isoform A [Tribolium castaneum]	354	2e-98	82.243		FBpp0087864	FBgn0005648	248	4e-66	62.981		C17E4.5	WBGene00003904	194	9e-50	54.945		ref|XP_975440.1|	Tribolium castaneum|similar to CG2163-PA, isoform A	354	3e-97	82.243		ENSP00000216727	Q86U42	251	1e-66	72		ref|XP_975440.1|	Tribolium castaneum|similar to CG2163-PA, isoform A	354	6e-96	82.243
contig448							FBpp0079755	FBgn0004872	161	2e-47	33.203								ref|XP_395884.2|	Apis mellifera|similar to aubergine CG6137-PA	213	2e-72	45.349		ENSP00000245255	Q96J94	129	1e-40	30.502		ref|XP_395884.2|	Apis mellifera|similar to aubergine CG6137-PA	213	4e-71	45.349
contig449	ref|XP_972445.1|	gi|91090161|ref|XP_972445.1| PREDICTED: similar to CG1098-PA [Tribolium castaneum]	308	1e-84	61.314		FBpp0078371	FBgn0027497	212	3e-55	50.685		H37N21.1	WBGene00010427	88.6	4e-18	44.355		ref|XP_972445.1|	Tribolium castaneum|similar to CG1098-PA	308	2e-83	61.314		ENSP00000369181	Q9UHY1	163	2e-40	42.544		ref|XP_972445.1|	Tribolium castaneum|similar to CG1098-PA	308	3e-82	61.314
contig450	ref|NP_001034522.1|	gi|86515394|ref|NP_001034522.1| pro-phenol oxidase subunit 2 [Tribolium castaneum]	464	1e-131	74.205		FBpp0087744	FBgn0033367	391	1e-109	62.057								ref|NP_001034522.1|	Tribolium castaneum|pro-phenol oxidase subunit 2	464	1e-130	74.205								dbj|BAC15603.1|		484	1e-135	78.445
contig451	ref|XP_969666.1|	gi|91093365|ref|XP_969666.1| PREDICTED: similar to CG13343-PA [Tribolium castaneum]	721	0	79.286		FBpp0086711	FBgn0033882	619	1e-177	71.292		F11H8.1	WBGene00004341	429	1e-120	52.693		ref|XP_969666.1|	Tribolium castaneum|similar to CG13343-PA	721	0	79.286		ENSP00000340041	OTTHUMP00000171796	617	1e-177	69.305		ref|XP_969666.1|	Tribolium castaneum|similar to CG13343-PA	721	0	79.286
OtL001_seq_A01_072406b_008.ab1	ref|XP_968982.1|	gi|91087863|ref|XP_968982.1| PREDICTED: similar to CG5269-PA [Tribolium castaneum]	378	1e-107	81.818		FBpp0083159	FBgn0026158	350	1e-98	75.909		Y54F10AR.1	WBGene00021854	271	3e-73	61.111		ref|XP_968982.1|	Tribolium castaneum|similar to CG5269-PA	378	1e-106	81.818		ENSP00000316809	Q00169	256	8e-70	60.177		ref|XP_968982.1|	Tribolium castaneum|similar to CG5269-PA	378	1e-105	81.818
OtL001_seq_A02_072406b_008.ab1
OtL001_seq_A03_072406b_016.ab1	ref|XP_969005.1|	gi|91093895|ref|XP_969005.1| PREDICTED: similar to HECT, UBA and WWE domain containing 1 [Tribolium castaneum]	44.3	7e-06	55.882
OtL001_seq_A05_072406b_024.ab1
OtL001_seq_A06_072406b_024.ab1																			ref|XP_001638232.1|	Nematostella vectensis|predicted protein	54.7	2e-07	41.071								ref|XP_001638232.1|	Nematostella vectensis|predicted protein	54.7	3e-06	41.071
OtL001_seq_A07_072406b_032.ab1	ref|XP_970613.1|	gi|91089281|ref|XP_970613.1| PREDICTED: similar to CG11491-PD, isoform D [Tribolium castaneum]	256	5e-69	96.825		FBpp0070257	FBgn0000210	226	1e-59	89.344		R12E2.1	WBGene00020030	64.3	5e-11	33.01		ref|NP_001104734.1|	Tribolium castaneum|broad-complex	256	7e-68	96.825		ENSP00000350422	Q9NVX7	63.2	3e-10	34.043		ref|NP_001104734.1|	Tribolium castaneum|broad-complex	256	1e-66	96.825
OtL001_seq_A08_072406b_032.ab1	ref|XP_969580.1|	gi|91092644|ref|XP_969580.1| PREDICTED: similar to CG9236-PA [Tribolium castaneum]	152	1e-37	39.785		FBpp0071445	FBgn0034558	143	1e-34	37.441		F30A10.1	WBGene00009260	166	2e-41	42.781		ref|XP_001600535.1|	Nasonia vitripennis|similar to calcium and integrin binding protein CIB	298	2e-80	78.771		ENSP00000333873	Q99828	161	8e-40	43.548		ref|XP_001600535.1|	Nasonia vitripennis|similar to calcium and integrin binding protein CIB	298	4e-79	78.771
OtL001_seq_B05_072406b_023.ab1	ref|XP_971990.1|	gi|91092934|ref|XP_971990.1| PREDICTED: similar to CG40042-PA.3 [Tribolium castaneum]	263	2e-71	71.823		FBpp0112504	FBgn0058042	186	1e-47	58.824		F15D3.7	WBGene00008857	82.8	1e-16	32.237		ref|XP_971990.1|	Tribolium castaneum|similar to CG40042-PA.3	263	3e-70	71.823		ENSP00000260867	O14925	137	7e-33	47.742		ref|XP_971990.1|	Tribolium castaneum|similar to CG40042-PA.3	263	5e-69	71.823
OtL001_seq_B10_072406b_039.ab1							FBpp0099973	FBgn0035964	146	9e-36	56.391		T03F6.1	WBGene00011398	138	2e-33	51.88		ref|XP_001652256.1|	Aedes aegypti|dihydropteridine reductase	166	4e-41	59.398		ENSP00000281243	P09417	154	6e-38	54.887		ref|XP_001869487.1|	Culex quinquefasciatus|dihydropteridine reductase	170	4e-41	62.595
OtL001_seq_B12_072406b_047.ab1	ref|XP_972220.1|	gi|91083773|ref|XP_972220.1| PREDICTED: hypothetical protein [Tribolium castaneum]	168	1e-42	38.117														ref|XP_972220.1|	Tribolium castaneum|hypothetical protein LOC660933	168	2e-41	38.117								ref|XP_972220.1|	Tribolium castaneum|hypothetical protein LOC660933	168	3e-40	38.117
OtL001_seq_C01_072406b_006.ab1
OtL001_seq_C02_072406b_006.ab1	ref|XP_969984.1|	gi|91085141|ref|XP_969984.1| PREDICTED: similar to CG1435-PA, isoform A [Tribolium castaneum]	166	6e-42	53.846		FBpp0089293	FBgn0026144	150	9e-37	45.342								ref|XP_321981.3|	Anopheles gambiae str. PEST|AGAP001177-PA	171	2e-42	49.112								ref|XP_001862185.1|	Culex quinquefasciatus|centrin	177	4e-43	53.254
OtL001_seq_C03_072406b_014.ab1	ref|XP_966680.1|	gi|91079212|ref|XP_966680.1| PREDICTED: similar to CG3595-PA [Tribolium castaneum]	341	1e-94	94.828		FBpp0070842	FBgn0003514	324	2e-89	89.655		C56G7.1	WBGene00003372	263	5e-71	72.571		ref|XP_966680.1|	Tribolium castaneum|similar to CG3595-PA	341	1e-93	94.828		ENSP00000279022	P24844	281	3e-76	78.736		ref|XP_966680.1|	Tribolium castaneum|similar to CG3595-PA	341	2e-92	94.828
OtL001_seq_C08_072406b_030.ab1	ref|XP_971813.1|	gi|91085975|ref|XP_971813.1| PREDICTED: similar to cardiac lineage protein 1 [Tribolium castaneum]	156	5e-39	54.438		FBpp0082427	FBgn0038251	58.5	4e-09	37.234								ref|XP_971813.1|	Tribolium castaneum|similar to cardiac lineage protein 1	156	6e-38	54.438		ENSP00000328773	O94992	57	2e-08	35.185		ref|XP_971813.1|	Tribolium castaneum|similar to cardiac lineage protein 1	156	1e-36	54.438
OtL001_seq_C11_072406b_046.ab1	ref|XP_973518.1|	gi|91076522|ref|XP_973518.1| PREDICTED: similar to CG10990-PA [Tribolium castaneum]	110	2e-26	57.732		FBpp0111894	FBgn0030520	63.2	1e-10	51.786								ref|XP_973518.1|	Tribolium castaneum|similar to CG10990-PA	110	4e-25	57.732								ref|XP_973518.1|	Tribolium castaneum|similar to CG10990-PA	110	9e-24	57.732
OtL001_seq_C12_072406b_046.ab1
OtL001_seq_D01_072406b_005.ab1	ref|XP_972085.1|	gi|91088377|ref|XP_972085.1| PREDICTED: similar to dicarbonyl L-xylulose reductase [Tribolium castaneum]	237	2e-63	57.5		FBpp0074425	FBgn0030968	130	4e-31	37.949		R11D1.11	WBGene00000984	149	1e-36	44.103		ref|XP_972085.1|	Tribolium castaneum|similar to dicarbonyl L-xylulose reductase	237	3e-62	57.5		ENSP00000303356	Q7Z4W1	186	1e-47	45.5		ref|XP_972085.1|	Tribolium castaneum|similar to dicarbonyl L-xylulose reductase	237	4e-61	57.5
OtL001_seq_D03_072406b_013.ab1							FBpp0100180	FBgn0013676	50.8	2e-07	32.381								ref|NP_008282.1|COX3_10704		50.8	1e-06	32.381
OtL001_seq_D06_072406b_021.ab1
OtL001_seq_D07_072406b_029.ab1	ref|XP_967082.1|	gi|91083061|ref|XP_967082.1| PREDICTED: similar to CG14321-PA [Tribolium castaneum]	147	1e-36	76.087		FBpp0082935	FBgn0038540	102	7e-23	55.422								ref|XP_967082.1|	Tribolium castaneum|similar to CG14321-PA	147	1e-35	76.087								ref|XP_967082.1|	Tribolium castaneum|similar to CG14321-PA	147	3e-34	76.087
OtL001_seq_E10_082906a_036_ab1.ab1	ref|XP_974401.1|	gi|91084607|ref|XP_974401.1| PREDICTED: similar to RuvB-like 2 (p47 protein) [Tribolium castaneum]	331	1e-91	82.692		FBpp0074756	FBgn0040075	289	1e-78	71.707		T22D1.10	WBGene00020687	238	2e-63	55.392		ref|XP_974401.1|	Tribolium castaneum|similar to RuvB-like 2 (p47 protein)	331	2e-90	82.692		ENSP00000221413	Q9Y230	241	4e-64	71.93		ref|XP_974401.1|	Tribolium castaneum|similar to RuvB-like 2 (p47 protein)	331	3e-89	82.692
OtL001_seq_E11_082906a_044_ab1.ab1	ref|XP_967875.1|	gi|91076582|ref|XP_967875.1| PREDICTED: similar to CG11089-PA [Tribolium castaneum]	348	7e-97	76.636		FBpp0084087	FBgn0039241	332	9e-92	73.832		C55F2.1b	WBGene00016957	246	6e-66	54.206		ref|XP_967875.1|	Tribolium castaneum|similar to CG11089-PA	348	1e-95	76.636		ENSP00000236959	P31939	312	2e-85	70.093		gb|AAQ63487.1|		352	9e-96	76.636
OtL001_seq_E12_082906a_044_ab1.ab1	ref|XP_971239.1|	gi|91090548|ref|XP_971239.1| PREDICTED: similar to CG7002-PA [Tribolium castaneum]	258	1e-69	47.577														ref|XP_971239.1|	Tribolium castaneum|similar to CG7002-PA	258	2e-68	47.577		ENSP00000343037		74.3	1e-13	30.822		ref|XP_971239.1|	Tribolium castaneum|similar to CG7002-PA	258	3e-67	47.577
OtL001_seq_F01_082906a_003_ab1.ab1	ref|XP_967239.1|	gi|91077450|ref|XP_967239.1| PREDICTED: similar to CG8261-PC, isoform C [Tribolium castaneum]	124	3e-29	84.286		FBpp0086005	FBgn0004377	95.9	2e-20	54.762								ref|XP_967239.1|	Tribolium castaneum|similar to CG8261-PC, isoform C	124	4e-28	84.286		ENSP00000326294	O60262	62	6e-10	46.154		ref|XP_967239.1|	Tribolium castaneum|similar to CG8261-PC, isoform C	124	8e-27	84.286
OtL001_seq_F02_082906a_003_ab1.ab1	ref|XP_973769.1|	gi|91088233|ref|XP_973769.1| PREDICTED: similar to CG6341-PA [Tribolium castaneum]	225	9e-60	57.143		FBpp0086190	FBgn0028737	231	3e-61	58.525		F54H12.6	WBGene00018846	194	4e-50	50.685		ref|XP_001599931.1|	Nasonia vitripennis|similar to putative elongation factor 1 beta	236	9e-62	58.525		ENSP00000236957	P24534	240	1e-63	55.963		gb|ABR27968.1|		243	7e-63	57.798
OtL001_seq_F03_082906a_011_ab1.ab1	ref|XP_972826.1|	gi|91078318|ref|XP_972826.1| PREDICTED: similar to CG5692-PA [Tribolium castaneum]	351	1e-97	89.062		FBpp0084559	FBgn0040080	288	2e-78	68.9		F32A6.4a	WBGene00000092	115	3e-26	39.552		ref|XP_972826.1|	Tribolium castaneum|similar to CG5692-PA	351	2e-96	89.062		ENSP00000264126	P81274	266	1e-71	73.964		ref|XP_972826.1|	Tribolium castaneum|similar to CG5692-PA	351	3e-95	89.062
OtL001_seq_F04_082906a_011_ab1.ab1																			ref|XP_001654466.1|	Aedes aegypti|SEC14, putative	143	6e-34	33.486								ref|XP_001654466.1|	Aedes aegypti|SEC14, putative	143	9e-33	33.486
OtL001_seq_F05_082906a_019_ab1.ab1	ref|XP_967931.1|	gi|91092420|ref|XP_967931.1| PREDICTED: similar to CG5730-PC, isoform C [Tribolium castaneum]	322	8e-89	81.095		FBpp0088985	FBgn0000083	298	2e-81	73.762		T07C4.9b	WBGene00003589	164	5e-41	45.263		ref|XP_967931.1|	Tribolium castaneum|similar to CG5730-PC, isoform C	322	1e-87	81.095		ENSP00000362012	P20073	177	7e-45	52.326		ref|XP_967931.1|	Tribolium castaneum|similar to CG5730-PC, isoform C	322	2e-86	81.095
OtL001_seq_F06_082906a_019_ab1.ab1	ref|XP_972440.1|	gi|91088539|ref|XP_972440.1| PREDICTED: similar to SOD (superoxide dismutase) family member (sod-2) [Tribolium castaneum]	316	3e-87	70.388		FBpp0086226	FBgn0010213	262	1e-70	58.454		F10D11.1	WBGene00004931	269	9e-73	63.776		ref|XP_972440.1|	Tribolium castaneum|similar to SOD (superoxide dismutase) family member (sod-2)	316	5e-86	70.388		ENSP00000337127	Q7Z7M6	275	4e-74	65.816		ref|XP_972440.1|	Tribolium castaneum|similar to SOD (superoxide dismutase) family member (sod-2)	316	8e-85	70.388
OtL001_seq_F07_082906a_027_ab1.ab1
OtL001_seq_F08_082906a_027_ab1.ab1	ref|XP_969068.1|	gi|91091262|ref|XP_969068.1| PREDICTED: similar to CG15189-PA [Tribolium castaneum]	219	5e-58	50.667		FBpp0081204	FBgn0037429	155	2e-38	41.546								ref|XP_969068.1|	Tribolium castaneum|similar to CG15189-PA	219	6e-57	50.667								ref|XP_969068.1|	Tribolium castaneum|similar to CG15189-PA	219	1e-55	50.667
OtL001_seq_F09_082906a_035_ab1.ab1
OtL001_seq_F11_082906a_043_ab1.ab1	ref|XP_967130.1|	gi|91080555|ref|XP_967130.1| PREDICTED: similar to CG6948-PA isoform 1 [Tribolium castaneum]	280	3e-76	65.198		FBpp0074599	FBgn0024814	181	4e-46	47.826								ref|XP_967130.1|	Tribolium castaneum|similar to CG6948-PA	280	4e-75	65.198		ENSP00000310812		159	2e-39	42.029		ref|XP_967130.1|	Tribolium castaneum|similar to CG6948-PA	280	6e-74	65.198
OtL001_seq_G01_082906a_002_ab1.ab1	ref|XP_967850.1|	gi|91092538|ref|XP_967850.1| PREDICTED: similar to Ras-related GTP-binding protein ragA [Tribolium castaneum]	339	5e-94	93.143		FBpp0081491	FBgn0037647	299	9e-82	82.857		T24F1.1	WBGene00006414	268	2e-72	68.649		ref|XP_967850.1|	Tribolium castaneum|similar to Ras-related GTP-binding protein ragA	339	7e-93	93.143		ENSP00000364077		325	2e-89	85.876		ref|XP_967850.1|	Tribolium castaneum|similar to Ras-related GTP-binding protein ragA	339	1e-91	93.143
OtL001_seq_G02_080406b_002_ab1.ab1	ref|XP_970466.1|	gi|91090268|ref|XP_970466.1| PREDICTED: similar to CG9660-PA, isoform A [Tribolium castaneum]	134	3e-32	41.989		FBpp0110235	FBgn0020503	69.3	2e-12	45.946		M01A8.2b	WBGene00010796	58.9	3e-09	40.278		ref|XP_970466.1|	Tribolium castaneum|similar to CG9660-PA, isoform A	134	5e-31	41.989		ENSP00000353732	Q96DZ5	75.9	4e-14	54.667		ref|XP_970466.1|	Tribolium castaneum|similar to CG9660-PA, isoform A	134	8e-30	41.989
OtL001_seq_G02_082906a_002_ab1.ab1	ref|XP_966886.1|	gi|91079574|ref|XP_966886.1| PREDICTED: similar to CG4265-PA [Tribolium castaneum]	289	6e-79	61.751		FBpp0077516	FBgn0010288	222	1e-58	49.057		Y40G12A.1	WBGene00006723	140	8e-34	37.264		ref|XP_966886.1|	Tribolium castaneum|similar to CG4265-PA	289	8e-78	61.751		ENSP00000366819	P15374	228	4e-60	51.887		ref|XP_966886.1|	Tribolium castaneum|similar to CG4265-PA	289	1e-76	61.751
OtL001_seq_G03_080406b_010_ab1.ab1
OtL001_seq_G03_082906a_010_ab1.ab1	ref|XP_970295.1|	gi|91091890|ref|XP_970295.1| PREDICTED: similar to budding uninhibited by benzimidazoles 3 homolog [Tribolium castaneum]	363	1e-101	83.333		FBpp0084831	FBgn0025457	248	3e-66	57		Y54G9A.6	WBGene00013209	143	7e-35	38.605		ref|XP_970295.1|	Tribolium castaneum|similar to budding uninhibited by benzimidazoles 3 homolog	363	1e-100	83.333		ENSP00000357851	OTTHUMP00000020680	288	5e-78	65.196		ref|XP_970295.1|	Tribolium castaneum|similar to budding uninhibited by benzimidazoles 3 homolog	363	4e-99	83.333
OtL001_seq_G04_080406b_010_ab1.ab1	ref|XP_972377.1|	gi|91084323|ref|XP_972377.1| PREDICTED: similar to brain-selective kinase 2 isoform alpha [Tribolium castaneum]	417	1e-117	85.169		FBpp0088511	FBgn0036544	346	9e-96	70.325		F15A2.6b	WBGene00004719	278	3e-75	58.898		ref|XP_972377.1|	Tribolium castaneum|similar to brain-selective kinase 2 isoform alpha	417	1e-116	85.169		ENSP00000371614		236	2e-62	53.878		ref|XP_972377.1|	Tribolium castaneum|similar to brain-selective kinase 2 isoform alpha	417	1e-115	85.169
OtL001_seq_G05_080406b_018_ab1.ab1
OtL001_seq_G05_082906a_018_ab1.ab1	ref|XP_974518.1|	gi|91090678|ref|XP_974518.1| PREDICTED: similar to CG3271-PB, isoform B [Tribolium castaneum]	211	1e-55	44.286		FBpp0085453	FBgn0033088	212	2e-55	45.089		R01B10.4	WBGene00019806	123	1e-28	37.788		ref|XP_001650006.1|	Aedes aegypti|hypothetical protein	220	4e-57	41.485		ENSP00000300658	OTTHUMP00000162106	171	8e-43	36.522		ref|XP_001650006.1|	Aedes aegypti|hypothetical protein	220	7e-56	41.485
OtL001_seq_G06_082906a_018_ab1.ab1	ref|XP_972488.1|	gi|91086001|ref|XP_972488.1| PREDICTED: similar to CCR4-NOT transcription complex, subunit 2 isoform b [Tribolium castaneum]	225	8e-60	82.031		FBpp0078391	FBgn0017550	88.6	3e-18	46.97								ref|XP_972488.1|	Tribolium castaneum|similar to CCR4-NOT transcription complex, subunit 2 isoform b	225	1e-58	82.031								ref|XP_972488.1|	Tribolium castaneum|similar to CCR4-NOT transcription complex, subunit 2 isoform b	225	2e-57	82.031
OtL001_seq_G07_082906a_026_ab1.ab1	ref|XP_972271.1|	gi|91082209|ref|XP_972271.1| PREDICTED: similar to ubiquitin-conjugating enzyme E2N [Tribolium castaneum]	261	9e-71	81.333		FBpp0073686	FBgn0000173	236	5e-63	71.523		Y54G2A.31	WBGene00006708	224	3e-59	71.724		ref|XP_972271.1|	Tribolium castaneum|similar to ubiquitin-conjugating enzyme E2N	261	1e-69	81.333		ENSP00000316176	P61088	232	2e-61	70.861		ref|XP_972271.1|	Tribolium castaneum|similar to ubiquitin-conjugating enzyme E2N	261	2e-68	81.333
OtL001_seq_G08_082906a_026_ab1.ab1	ref|XP_966973.1|	gi|91077950|ref|XP_966973.1| PREDICTED: similar to proteasome (prosome, macropain) subunit, alpha type 1 [Tribolium castaneum]	347	1e-96	84.5		FBpp0079538	FBgn0003151	297	5e-81	71.5		CD4.6	WBGene00003927	244	3e-65	58		ref|XP_001607375.1|	Nasonia vitripennis|similar to proteasome subunit alpha type	348	8e-96	82.587		ENSP00000249924	P25786	305	3e-83	71		ref|XP_001607375.1|	Nasonia vitripennis|similar to proteasome subunit alpha type	348	1e-94	82.587
OtL001_seq_H01_080406b_001_ab1.ab1	ref|XP_967829.1|	gi|91085095|ref|XP_967829.1| PREDICTED: similar to CG9012-PA, isoform A [Tribolium castaneum]	454	1e-129	96.537		FBpp0111710	FBgn0000319	426	1e-120	89.13		T20G5.1	WBGene00011867	387	1e-108	80		ref|XP_967829.1|	Tribolium castaneum|similar to CG9012-PA, isoform A	454	1e-127	96.537		ENSP00000269122	Q00610	394	1e-110	80.435		ref|XP_967829.1|	Tribolium castaneum|similar to CG9012-PA, isoform A	454	1e-126	96.537
OtL001_seq_H02_080406b_001_ab1.ab1																			ref|XP_001606083.1|	Nasonia vitripennis|similar to Meckel syndrome, type 1	84.3	4e-16	33.333								ref|XP_001606083.1|	Nasonia vitripennis|similar to Meckel syndrome, type 1	84.3	7e-15	33.333
OtL001_seq_H03_080406b_009_ab1.ab1	ref|XP_969510.1|	gi|91093361|ref|XP_969510.1| PREDICTED: similar to CG1866-PA, isoform A [Tribolium castaneum]	119	1e-27	45														ref|XP_969510.1|	Tribolium castaneum|similar to CG1866-PA, isoform A	119	2e-26	45								ref|XP_969510.1|	Tribolium castaneum|similar to CG1866-PA, isoform A	119	3e-25	45
OtL001_seq_H05_080406b_017_ab1.ab1	ref|XP_969470.1|	gi|91079959|ref|XP_969470.1| PREDICTED: similar to CG3165-PA [Tribolium castaneum]	112	1e-25	36.788														ref|XP_969470.1|	Tribolium castaneum|similar to CG3165-PA	112	2e-24	36.788								ref|XP_969470.1|	Tribolium castaneum|similar to CG3165-PA	112	3e-23	36.788
OtL001_seq_H06_080406b_017_ab1.ab1	ref|XP_968632.1|	gi|91092436|ref|XP_968632.1| PREDICTED: similar to CG3322-PA [Tribolium castaneum]	209	2e-55	69.355		FBpp0076111	FBgn0002528	182	4e-47	62.097		C54D1.5	WBGene00016913	137	1e-33	45.528		ref|XP_968632.1|	Tribolium castaneum|similar to CG3322-PA	209	2e-54	69.355		ENSP00000258341	P11047	124	3e-29	42.4		ref|XP_968632.1|	Tribolium castaneum|similar to CG3322-PA	209	5e-53	69.355
OtL001_seq_H08_080406b_025_ab1.ab1																									ENSP00000366539	Q6ZUG4	77	2e-14	86.364		gb|EAW93800.1|		78.2	5e-13	73.585
OtL001_seq_H09_080406b_033_ab1.ab1	ref|XP_968668.1|	gi|91079905|ref|XP_968668.1| PREDICTED: similar to CG4032-PA [Tribolium castaneum]	143	4e-35	56.667		FBpp0111702	FBgn0000017	112	2e-25	34.94								ref|XP_968668.1|	Tribolium castaneum|similar to CG4032-PA	143	6e-34	56.667								ref|XP_968668.1|	Tribolium castaneum|similar to CG4032-PA	143	1e-32	56.667
OtL002_seq_A01_090706b_008.ab1																									ENSP00000339624	HIT000043151	73.9	2e-29	70		dbj|BAE01629.1|		81.3	2e-30	84.444
OtL002_seq_A02_090706b_008.ab1
OtL002_seq_A03_090706b_016.ab1	ref|XP_966948.1|	gi|91083265|ref|XP_966948.1| PREDICTED: similar to CG10624-PA [Tribolium castaneum]	271	1e-73	66.31		FBpp0076842	FBgn0010894	229	1e-60	55.738								ref|XP_966948.1|	Tribolium castaneum|similar to CG10624-PA	271	2e-72	66.31								ref|XP_966948.1|	Tribolium castaneum|similar to CG10624-PA	271	3e-71	66.31
OtL002_seq_A04_090706b_016.ab1	ref|XP_967771.1|	gi|91092984|ref|XP_967771.1| PREDICTED: similar to CG13072-PA [Tribolium castaneum]	102	6e-39	68.571		FBpp0075238	FBgn0036580	91.3	4e-33	57.971		D2005.3	WBGene00008398	62.8	1e-12	46.377		ref|XP_967771.1|	Tribolium castaneum|similar to CG13072-PA	102	8e-38	68.571		ENSP00000221784	O14737	58.9	3e-19	45.07		ref|XP_967771.1|	Tribolium castaneum|similar to CG13072-PA	102	1e-36	68.571
OtL002_seq_A08_090706b_032.ab1
OtL002_seq_A09_090706b_040.ab1	ref|XP_974942.1|	gi|91088683|ref|XP_974942.1| PREDICTED: similar to CG3186-PA, isoform A [Tribolium castaneum]	311	1e-85	91.875		FBpp0072082	FBgn0034967	270	7e-73	80.625		F54C9.1	WBGene00002065	186	1e-47	61.039		ref|XP_974942.1|	Tribolium castaneum|similar to CG3186-PA, isoform A	311	2e-84	91.875		ENSP00000336702		224	1e-58	64.596		ref|XP_974942.1|	Tribolium castaneum|similar to CG3186-PA, isoform A	311	3e-83	91.875
OtL002_seq_A11_090706b_048.ab1							FBpp0110189	FBgn0039725	65.9	2e-11	33.846								ref|XP_001654164.1|	Aedes aegypti|hypothetical protein	94.4	3e-19	39.716								ref|XP_001842182.1|	Culex quinquefasciatus|hypothetical protein	94.4	4e-18	37.324
OtL002_seq_B01_090706b_007.ab1							FBpp0075932	FBgn0036118	153	6e-38	59.124		Y73B6BL.30	WBGene00022251	91.7	2e-19	36.066		ref|XP_001120959.1|	Apis mellifera|similar to CG14145-PA	177	2e-44	67.692		ENSP00000351716	Q6QNY1	136	2e-32	58.261		ref|XP_001120959.1|	Apis mellifera|similar to CG14145-PA	177	3e-43	67.692
OtL002_seq_B03_090706b_015.ab1
OtL002_seq_B05_090706b_023.ab1	ref|XP_967474.1|	gi|91076762|ref|XP_967474.1| PREDICTED: similar to CG2342-PA [Tribolium castaneum]	151	1e-37	42.788		FBpp0083221	FBgn0038714	125	2e-29	80								ref|XP_967474.1|	Tribolium castaneum|similar to CG2342-PA	151	2e-36	42.788								ref|XP_967474.1|	Tribolium castaneum|similar to CG2342-PA	151	3e-35	42.788
OtL002_seq_B07_090706b_031.ab1																			ref|XP_392469.3|	Apis mellifera|hypothetical LOC408940	84.3	3e-16	47.107								ref|XP_392469.3|	Apis mellifera|hypothetical LOC408940	84.3	4e-15	47.107
OtL002_seq_B10_090706b_039.ab1																									ENSP00000342918	OTTHUMP00000019580	91.3	9e-19	37.162		ref|XP_001362662.1|	Monodelphis domestica|hypothetical protein LOC100009984	95.1	4e-18	36
OtL002_seq_B11_090706b_047.ab1	ref|XP_973264.1|	gi|91084359|ref|XP_973264.1| PREDICTED: similar to CG4797-PB, isoform B [Tribolium castaneum]	251	1e-67	65.426		FBpp0072148	FBgn0034909	101	4e-22	30.435								ref|XP_973264.1|	Tribolium castaneum|similar to CG4797-PB, isoform B	251	2e-66	65.426								ref|XP_973264.1|	Tribolium castaneum|similar to CG4797-PB, isoform B	251	3e-65	65.426
OtL002_seq_C01_090706b_006.ab1
OtL002_seq_C03_090706b_014.ab1	ref|XP_969537.1|	gi|91079510|ref|XP_969537.1| PREDICTED: similar to CG8208-PB, isoform B [Tribolium castaneum]	333	3e-92	78.673		FBpp0081546	FBgn0027950	219	2e-57	52.273								ref|XP_969537.1|	Tribolium castaneum|similar to CG8208-PB, isoform B	333	4e-91	78.673		ENSP00000256429	Q9UBB5	149	3e-36	37.647		ref|XP_969537.1|	Tribolium castaneum|similar to CG8208-PB, isoform B	333	8e-90	78.673
OtL002_seq_C04_090706b_014.ab1	ref|XP_971630.1|	gi|91082465|ref|XP_971630.1| PREDICTED: similar to 60 kDa heat shock protein, mitochondrial precursor (Hsp60) (60 kDa chaperonin) (CPN60) (Heat shock protein 60) (HSP-60) (Mitochondrial matrix protein P1) [Tribolium castaneum]	364	1e-101	77.236		FBpp0073291	FBgn0015245	347	5e-96	72.358		Y22D7AL.5	WBGene00002025	292	1e-79	62.041		ref|XP_971630.1|	Tribolium castaneum|similar to 60 kDa heat shock protein, mitochondrial precursor (Hsp60) (60 kDa chaperonin) (CPN60) (Heat shock protein 60) (HSP-60) (Mitochondrial matrix protein P1)	364	1e-100	77.236		ENSP00000373618	P10809	305	3e-83	64.609		ref|XP_971630.1|	Tribolium castaneum|similar to 60 kDa heat shock protein, mitochondrial precursor (Hsp60) (60 kDa chaperonin) (CPN60) (Heat shock protein 60) (HSP-60) (Mitochondrial matrix protein P1)	364	3e-99	77.236
OtL002_seq_C05_090706b_022.ab1	ref|XP_972481.1|	gi|91084327|ref|XP_972481.1| PREDICTED: similar to CG11154-PA, isoform A [Tribolium castaneum]	270	2e-73	68.95		FBpp0088250	FBgn0010217	249	8e-67	83.333		C34E10.6	WBGene00000229	221	3e-58	73.077		ref|XP_972481.1|	Tribolium castaneum|similar to CG11154-PA, isoform A	270	3e-72	68.95		ENSP00000262030	P06576	234	8e-62	77.564		ref|XP_972481.1|	Tribolium castaneum|similar to CG11154-PA, isoform A	270	4e-71	68.95
OtL002_seq_C07_090706b_030.ab1	ref|XP_967472.1|	gi|91094941|ref|XP_967472.1| PREDICTED: similar to Coatomer alpha subunit (Alpha-coat protein) (Alpha-COP) (HEPCOP) (HEP-COP) [Tribolium castaneum]	321	2e-88	68		FBpp0072694	FBgn0025725	307	5e-84	65.625		Y71F9AL.17	WBGene00022119	234	4e-62	51.351		ref|XP_967472.1|	Tribolium castaneum|similar to Coatomer alpha subunit (Alpha-coat protein) (Alpha-COP) (HEPCOP) (HEP-COP)	321	2e-87	68		ENSP00000241704	P53621	294	8e-80	62.5		ref|XP_967472.1|	Tribolium castaneum|similar to Coatomer alpha subunit (Alpha-coat protein) (Alpha-COP) (HEPCOP) (HEP-COP)	321	4e-86	68
OtL002_seq_C08_090706b_030.ab1	ref|XP_974784.1|	gi|91085817|ref|XP_974784.1| PREDICTED: similar to Peroxisomal multifunctional enzyme type 2 (MFE-2) (D-bifunctional protein) (DBP) (17-beta-hydroxysteroid dehydrogenase 4) (17-beta-HSD 4) [Tribolium castaneum]	79.7	2e-16	60.938		FBpp0073650	FBgn0030519	89.4	5e-19	69.841		M03A8.1	WBGene00000991	73.2	3e-14	58.462		ref|XP_314766.4|	Anopheles gambiae str. PEST|AGAP008667-PA	91.7	6e-19	64.062		ENSP00000256216	P51659	67.8	3e-12	51.562		ref|XP_314766.4|	Anopheles gambiae str. PEST|AGAP008667-PA	91.7	2e-17	64.062
OtL002_seq_C11_090706b_046.ab1							FBpp0080280	FBgn0024183	84	6e-17	54.118								ref|XP_001602794.1|	Nasonia vitripennis|similar to CG4170-PA	88.6	2e-17	54.545		ENSP00000360029		50.4	1e-06	58.537		ref|XP_001602794.1|	Nasonia vitripennis|similar to CG4170-PA	88.6	3e-16	54.545
OtL002_seq_C12_090706b_046.ab1	ref|XP_970701.1|	gi|91094371|ref|XP_970701.1| PREDICTED: similar to Nicotinamide riboside kinase 1 [Tribolium castaneum]	223	5e-59	54.106		FBpp0072928	FBgn0035436	84.7	5e-17	38.462								ref|XP_970701.1|	Tribolium castaneum|similar to Nicotinamide riboside kinase 1	223	7e-58	54.106		ENSP00000354387	Q9NWW6	117	9e-27	39.444		ref|XP_970701.1|	Tribolium castaneum|similar to Nicotinamide riboside kinase 1	223	1e-56	54.106
OtL002_seq_D01_090706b_005.ab1	ref|XP_967560.1|	gi|91075936|ref|XP_967560.1| PREDICTED: similar to proteasome (prosome, macropain) 26S subunit, non-ATPase, 2 [Tribolium castaneum]	384	1e-107	87.215		FBpp0074662	FBgn0028695	280	4e-76	63.063		T22D1.9	WBGene00004458	201	2e-52	46.903		ref|XP_967560.1|	Tribolium castaneum|similar to proteasome (prosome, macropain) 26S subunit, non-ATPase, 2	384	1e-106	87.215		ENSP00000350950	Q13041	343	9e-95	79.452		ref|XP_967560.1|	Tribolium castaneum|similar to proteasome (prosome, macropain) 26S subunit, non-ATPase, 2	384	1e-105	87.215
OtL002_seq_D02_090706b_005.ab1	ref|XP_970021.1|	gi|91094271|ref|XP_970021.1| PREDICTED: similar to CG4221-PA [Tribolium castaneum]	127	4e-30	40.909														ref|XP_970021.1|	Tribolium castaneum|similar to CG4221-PA	127	6e-29	40.909								ref|XP_970021.1|	Tribolium castaneum|similar to CG4221-PA	127	1e-27	40.909
OtL002_seq_G11_082906a_042_ab1.ab1	ref|XP_971122.1|	gi|91094289|ref|XP_971122.1| PREDICTED: similar to Guanine nucleotide-binding protein G(i), alpha subunit 65A [Tribolium castaneum]	119	2e-49	93.651		FBpp0076643	FBgn0001104	102	7e-39	77.419		T07A9.7	WBGene00001666	84.3	6e-21	59.677		ref|XP_971122.1|	Tribolium castaneum|similar to Guanine nucleotide-binding protein G(i), alpha subunit 65A	119	3e-48	93.651		ENSP00000373231	Q6B6N3	104	1e-31	79.365		ref|XP_971122.1|	Tribolium castaneum|similar to Guanine nucleotide-binding protein G(i), alpha subunit 65A	119	4e-47	93.651
OtL002_seq_G12_082906a_042_ab1.ab1	ref|XP_973719.1|	gi|91078352|ref|XP_973719.1| PREDICTED: similar to CG7248-PA [Tribolium castaneum]	68.2	1e-12	39.13														ref|XP_973719.1|	Tribolium castaneum|similar to CG7248-PA	68.2	1e-11	39.13								ref|XP_973719.1|	Tribolium castaneum|similar to CG7248-PA	68.2	2e-10	39.13
OtL002_seq_H01_082906a_001_ab1.ab1																			ref|XP_001651441.1|	Aedes aegypti|hypothetical protein	67.8	2e-11	36.364								ref|XP_001651441.1|	Aedes aegypti|hypothetical protein	67.8	3e-10	36.364
OtL002_seq_H02_082906a_001_ab1.ab1							FBpp0099510	FBgn0063924	50.8	6e-07	53.061								ref|XP_624838.1|	Apis mellifera|similar to CG1220-PE, isoform E	58.9	1e-08	51.02								ref|XP_624838.1|	Apis mellifera|similar to CG1220-PE, isoform E	58.9	2e-07	51.02
OtL002_seq_H05_082906a_017_ab1.ab1	ref|XP_972419.1|	gi|91080031|ref|XP_972419.1| PREDICTED: similar to CG3061-PA [Tribolium castaneum]	236	3e-63	55.405		FBpp0082332	FBgn0038195	200	5e-52	45.726		B0035.14	WBGene00001019	152	1e-37	35.193		ref|XP_001607377.1|	Nasonia vitripennis|similar to DNA-J, putative	238	2e-62	52.174		ENSP00000345575	Q9NXW2	157	1e-38	39.912		ref|XP_001607377.1|	Nasonia vitripennis|similar to DNA-J, putative	238	3e-61	52.174
OtL002_seq_H09_082906a_033_ab1.ab1	ref|XP_974860.1|	gi|91088677|ref|XP_974860.1| PREDICTED: similar to CG9244-PB [Tribolium castaneum]	417	1e-117	88.341		FBpp0111768	FBgn0010100	393	1e-110	83.636		F54H12.1c	WBGene00000041	355	1e-98	75.566		ref|XP_974860.1|	Tribolium castaneum|similar to CG9244-PB	417	1e-116	88.341		ENSP00000216254	Q99798	357	8e-99	75.336		ref|XP_974860.1|	Tribolium castaneum|similar to CG9244-PB	417	1e-115	88.341
OtL002_seq_H10_082906a_033_ab1.ab1	ref|XP_967237.1|	gi|91091830|ref|XP_967237.1| PREDICTED: similar to CG2471-PA [Tribolium castaneum]	283	3e-77	75.532		FBpp0073430	FBgn0030357	186	1e-47	46.939		K08E7.8a	WBGene00010675	100	8e-22	34.694		ref|XP_967237.1|	Tribolium castaneum|similar to CG2471-PA	283	4e-76	75.532		ENSP00000348043	Q8TCA0	97.1	1e-20	34.437		ref|XP_967237.1|	Tribolium castaneum|similar to CG2471-PA	283	7e-75	75.532
OtL002_seq_H12_082906a_041_ab1.ab1	ref|XP_968682.1|	gi|91084217|ref|XP_968682.1| PREDICTED: similar to Mediator of RNA polymerase II transcription subunit 31 (Mediator complex subunit SOH1) [Tribolium castaneum]	250	3e-67	91.129		FBpp0078497	FBgn0037262	197	4e-51	70		F32H2.2	WBGene00007026	143	9e-35	53.333		ref|XP_968682.1|	Tribolium castaneum|similar to Mediator of RNA polymerase II transcription subunit 31 (Mediator complex subunit SOH1)	250	4e-66	91.129		ENSP00000225728	Q9Y3C7	192	2e-49	80		ref|XP_968682.1|	Tribolium castaneum|similar to Mediator of RNA polymerase II transcription subunit 31 (Mediator complex subunit SOH1)	250	6e-65	91.129
OtL003_seq_A01_112706b_008_ab1.ab1	ref|XP_972007.1|	gi|91078856|ref|XP_972007.1| PREDICTED: similar to 60S ribosomal protein L36 (Minute(1)1B protein) [Tribolium castaneum]	188	5e-49	86.486		FBpp0070153	FBgn0002579	164	2e-41	73.913		F37C12.4	WBGene00004450	118	1e-27	60.417		ref|XP_972007.1|	Tribolium castaneum|similar to 60S ribosomal protein L36 (Minute(1)1B protein)	188	6e-48	86.486		ENSP00000252543	Q9Y3U8	143	5e-35	72.115		ref|XP_972007.1|	Tribolium castaneum|similar to 60S ribosomal protein L36 (Minute(1)1B protein)	188	1e-46	86.486
OtL003_seq_A05_112706b_024_ab1.ab1	ref|XP_971075.1|	gi|91077538|ref|XP_971075.1| PREDICTED: similar to CG6131-PA [Tribolium castaneum]	227	2e-60	73.154		FBpp0084506	FBgn0039480	175	3e-44	70.079								ref|XP_971075.1|	Tribolium castaneum|similar to CG6131-PA	227	3e-59	73.154								ref|XP_971075.1|	Tribolium castaneum|similar to CG6131-PA	227	5e-58	73.154
OtL003_seq_A06_112706b_024_ab1.ab1	ref|XP_967130.1|	gi|91080555|ref|XP_967130.1| PREDICTED: similar to CG6948-PA isoform 1 [Tribolium castaneum]	248	8e-67	61.29		FBpp0074599	FBgn0024814	151	3e-37	45.74								ref|XP_967130.1|	Tribolium castaneum|similar to CG6948-PA	248	1e-65	61.29		ENSP00000242284		144	8e-35	42.079		ref|XP_967130.1|	Tribolium castaneum|similar to CG6948-PA	248	2e-64	61.29
OtL003_seq_A07_112706b_032_ab1.ab1	ref|XP_966579.1|	gi|91093699|ref|XP_966579.1| PREDICTED: similar to Probable G-protein coupled receptor Mth-like 1 precursor (Methuselah-like 1 protein) [Tribolium castaneum]	134	2e-32	42.604		FBpp0074089	FBgn0030766	78.6	3e-15	32.278								ref|XP_966579.1|	Tribolium castaneum|similar to Probable G-protein coupled receptor Mth-like 1 precursor (Methuselah-like 1 protein)	134	2e-31	42.604								ref|XP_966579.1|	Tribolium castaneum|similar to Probable G-protein coupled receptor Mth-like 1 precursor (Methuselah-like 1 protein)	134	4e-30	42.604
OtL003_seq_A08_112706b_032_ab1.ab1
OtL003_seq_A10_112706b_040_ab1.ab1
OtL003_seq_A11_112706b_048_ab1.ab1	ref|XP_976283.1|	gi|91080163|ref|XP_976283.1| PREDICTED: hypothetical protein [Tribolium castaneum]	145	8e-36	45.57		FBpp0080137	FBgn0028938	58.2	3e-09	39.286		F35A5.5	WBGene00018027	46.2	9e-06	47.917		ref|XP_976283.1|	Tribolium castaneum|hypothetical protein LOC658418	145	1e-34	45.57								ref|XP_976283.1|	Tribolium castaneum|hypothetical protein LOC658418	145	1e-33	45.57
OtL003_seq_B01_112706b_007_ab1.ab1	ref|XP_972330.1|	gi|91082905|ref|XP_972330.1| PREDICTED: similar to eukaryotic translation initiation factor 2A [Tribolium castaneum]	275	6e-75	58.009		FBpp0078095	FBgn0037135	162	2e-40	46.012		E04D5.1a	WBGene00008480	114	4e-26	32.161		ref|XP_972330.1|	Tribolium castaneum|similar to eukaryotic translation initiation factor 2A	275	9e-74	58.009		ENSP00000372513		184	6e-47	46.939		ref|XP_972330.1|	Tribolium castaneum|similar to eukaryotic translation initiation factor 2A	275	1e-72	58.009
OtL003_seq_B02_112706b_007_ab1.ab1																			ref|XP_001656747.1|	Aedes aegypti|hypothetical protein	59.7	2e-14	34.862		ENSP00000259229	Q96NT0	47	2e-06	30.851		ref|XP_001867595.1|	Culex quinquefasciatus|hypothetical protein	67.4	3e-15	38.318
OtL003_seq_B03_112706b_015_ab1.ab1
OtL003_seq_B08_112706b_031_ab1.ab1	ref|XP_974629.1|	gi|91083301|ref|XP_974629.1| PREDICTED: similar to alpha-methylacyl-CoA racemase isoform 1 [Tribolium castaneum]	172	8e-51	77.143		FBpp0080989	FBgn0032881	140	1e-38	64.762		C24A3.4	WBGene00016034	95.1	9e-21	46.847		ref|XP_974629.1|	Tribolium castaneum|similar to alpha-methylacyl-CoA racemase isoform 1	172	9e-50	77.143		ENSP00000334424	Q3KT79	153	5e-42	65.138		ref|XP_974629.1|	Tribolium castaneum|similar to alpha-methylacyl-CoA racemase isoform 1	172	2e-48	77.143
OtL003_seq_B09_112706b_039_ab1.ab1	ref|XP_968344.1|	gi|91078630|ref|XP_968344.1| PREDICTED: similar to CG13510-PA [Tribolium castaneum]	35.4	3e-07	30.909		FBpp0071778	FBgn0050269	38.5	2e-07	36.538								ref|XP_319805.4|	Anopheles gambiae str. PEST|AGAP009053-PA	50.8	2e-09	42.308								ref|XP_319805.4|	Anopheles gambiae str. PEST|AGAP009053-PA	50.8	3e-08	42.308
OtL003_seq_C01_112706b_006_ab1.ab1
OtL003_seq_C02_112706b_006_ab1.ab1
OtL003_seq_C03_112706b_014_ab1.ab1	ref|XP_969102.1|	gi|91077778|ref|XP_969102.1| PREDICTED: similar to CG3304-PA, isoform A [Tribolium castaneum]	100	4e-22	37.662		FBpp0111553	FBgn0085423	74.3	5e-14	74.359								ref|XP_969102.1|	Tribolium castaneum|similar to CG3304-PA, isoform A	100	5e-21	37.662		ENSP00000325628	Q3KR37	68.9	3e-12	69.231		ref|XP_969102.1|	Tribolium castaneum|similar to CG3304-PA, isoform A	100	8e-20	37.662
OtL003_seq_C05_112706b_022_ab1.ab1							FBpp0078508	FBgn0010750	320	7e-88	67.873		C55A6.9	WBGene00008338	167	5e-42	41.429		ref|XP_624998.2|	Apis mellifera|similar to antimeros CG2503-PA	377	1e-104	84.163		ENSP00000221265	OTTHUMP00000068329	254	5e-68	55.909		ref|XP_624998.2|	Apis mellifera|similar to antimeros CG2503-PA	377	1e-103	84.163
OtL003_seq_C06_112706b_022_ab1.ab1	ref|XP_971145.1|	gi|91081707|ref|XP_971145.1| PREDICTED: similar to CG6567-PA [Tribolium castaneum]	206	5e-54	55.866		FBpp0112129	FBgn0037842	158	3e-39	42.69		K04G2.5	WBGene00010564	88.6	2e-18	30.357		ref|XP_971145.1|	Tribolium castaneum|similar to CG6567-PA	206	7e-53	55.866		ENSP00000355895	Q5VWZ2	144	7e-35	39.665		ref|XP_971145.1|	Tribolium castaneum|similar to CG6567-PA	206	1e-51	55.866
OtL003_seq_C07_112706b_030_ab1.ab1
OtL003_seq_C08_112706b_030_ab1.ab1	ref|XP_970412.1|	gi|91093034|ref|XP_970412.1| PREDICTED: similar to CG12765-PA [Tribolium castaneum]	179	5e-46	43.379														ref|XP_970412.1|	Tribolium castaneum|similar to CG12765-PA	179	6e-45	43.379								ref|XP_970412.1|	Tribolium castaneum|similar to CG12765-PA	179	1e-43	43.379
OtL003_seq_C10_112706b_038_ab1.ab1	ref|XP_970797.1|	gi|91085349|ref|XP_970797.1| PREDICTED: similar to CG1633-PA, isoform A [Tribolium castaneum]	255	7e-69	75.776		FBpp0073595	FBgn0040309	243	4e-65	73.75		F09E5.15	WBGene00006434	233	5e-62	72.152		ref|XP_001601016.1|	Nasonia vitripennis|similar to 2-Cys thioredoxin peroxidase	258	1e-68	77.64		ENSP00000361152	Q06830	228	3e-60	73.418		ref|XP_001601016.1|	Nasonia vitripennis|similar to 2-Cys thioredoxin peroxidase	258	2e-67	77.64
OtL003_seq_C11_112706b_046_ab1.ab1	ref|XP_970124.1|	gi|91083623|ref|XP_970124.1| PREDICTED: similar to CG3861-PA, isoform A [Tribolium castaneum]	278	6e-76	79.641		FBpp0070872	FBgn0086133	216	9e-57	60.479		T20G5.2	WBGene00000833	185	1e-47	53.529		ref|XP_970124.1|	Tribolium castaneum|similar to CG3861-PA, isoform A	278	9e-75	79.641		ENSP00000342056	O75390	204	6e-53	67.606		ref|XP_970124.1|	Tribolium castaneum|similar to CG3861-PA, isoform A	278	1e-73	79.641
OtL003_seq_C12_112706b_046_ab1.ab1	ref|XP_967895.1|	gi|91081285|ref|XP_967895.1| PREDICTED: similar to ferritin, heavy polypeptide 1 [Tribolium castaneum]	168	2e-57	66.393		FBpp0073576	FBgn0030449	99	5e-29	40.984		D1037.3	WBGene00001501	104	3e-23	44.262		ref|XP_967895.1|	Tribolium castaneum|similar to ferritin, heavy polypeptide 1	168	2e-56	66.393		ENSP00000313691	Q8N4E7	108	1e-34	47.458		ref|XP_967895.1|	Tribolium castaneum|similar to ferritin, heavy polypeptide 1	168	4e-55	66.393
OtL003_seq_D01_112706b_005_ab1.ab1	ref|XP_975252.1|	gi|91083995|ref|XP_975252.1| PREDICTED: similar to CG4080-PA [Tribolium castaneum]	167	2e-42	84.884		FBpp0076222	FBgn0035983	150	6e-37	74.118		C17E4.3	WBGene00007643	66.2	1e-11	37.838		ref|XP_975252.1|	Tribolium castaneum|similar to CG4080-PA	167	2e-41	84.884		ENSP00000317087	Q5T0T0	135	3e-32	60		ref|XP_975252.1|	Tribolium castaneum|similar to CG4080-PA	167	3e-40	84.884
OtL003_seq_D02_112706b_005_ab1.ab1																			ref|XP_001658034.1|	Aedes aegypti|hypothetical protein	83.2	7e-16	50								ref|XP_001658034.1|	Aedes aegypti|hypothetical protein	83.2	1e-14	50
OtL003_seq_D04_112706b_013_ab1.ab1
OtL003_seq_D05_112706b_021_ab1.ab1	ref|XP_968786.1|	gi|91093186|ref|XP_968786.1| PREDICTED: similar to CG4481-PA [Tribolium castaneum]	383	1e-107	80.435		FBpp0076160	FBgn0028431	323	4e-89	72.018		B0280.12b	WBGene00001613	155	2e-38	38.462		ref|XP_968786.1|	Tribolium castaneum|similar to CG4481-PA	383	1e-106	80.435		ENSP00000339343		209	3e-54	51.339		ref|XP_968786.1|	Tribolium castaneum|similar to CG4481-PA	383	1e-105	80.435
OtL003_seq_D06_112706b_021_ab1.ab1	ref|XP_972125.1|	gi|91084973|ref|XP_972125.1| PREDICTED: hypothetical protein [Tribolium castaneum]	84	2e-27	54.795								F13H10.3b	WBGene00008774	60.5	7e-14	42.188		ref|XP_972125.1|	Tribolium castaneum|hypothetical protein LOC660829	84	3e-26	54.795		ENSP00000316596	OTTHUMP00000161835	60.1	6e-13	45.312		ref|XP_972125.1|	Tribolium castaneum|hypothetical protein LOC660829	84	5e-25	54.795
OtL003_seq_D08_112706b_029_ab1.ab1
OtL003_seq_D09_112706b_037_ab1.ab1							FBpp0080280	FBgn0024183	48.9	2e-06	36.559
OtL003_seq_D10_112706b_037_ab1.ab1							FBpp0112171	FBgn0038863	54.3	1e-08	53.333								ref|XP_001359656.1|	Drosophila pseudoobscura|GA19140 gene product from transcript GA19140-RA	55.1	7e-08	53.333								ref|XP_001359656.1|	Drosophila pseudoobscura|GA19140 gene product from transcript GA19140-RA	55.1	2e-06	53.333
OtL003_seq_D11_112706b_045_ab1.ab1	ref|XP_975053.1|	gi|91083961|ref|XP_975053.1| PREDICTED: similar to CG11034-PA [Tribolium castaneum]	306	3e-84	66.512		FBpp0111728	FBgn0002997	243	7e-65	53.521		C27C12.7	WBGene00001055	157	3e-39	38.942		ref|XP_975053.1|	Tribolium castaneum|similar to CG11034-PA	306	4e-83	66.512		ENSP00000188790	Q12884	171	4e-43	39.07		ref|XP_975053.1|	Tribolium castaneum|similar to CG11034-PA	306	7e-82	66.512
OtL003_seq_E01_112706b_004_ab1.ab1	ref|XP_972714.1|	gi|91084791|ref|XP_972714.1| PREDICTED: similar to CG1441-PB, isoform B [Tribolium castaneum]	261	1e-70	57.005		FBpp0087534	FBgn0033464	241	2e-64	55.769		Y71H10A.2	WBGene00022200	184	3e-47	40.58		ref|XP_001601970.1|	Nasonia vitripennis|similar to ENSANGP00000021191	279	5e-75	65.865		ENSP00000346874	Q8WVX9	191	5e-49	42.995		ref|XP_001601970.1|	Nasonia vitripennis|similar to ENSANGP00000021191	279	8e-74	65.865
OtL003_seq_E02_112706b_004_ab1.ab1	ref|XP_973227.1|	gi|91082515|ref|XP_973227.1| PREDICTED: similar to CG15918-PA [Tribolium castaneum]	205	7e-54	47.867		FBpp0086137	FBgn0034197	150	6e-37	41.146		C54G7.3a	WBGene00002983	107	4e-24	36.559		ref|NP_001103906.1|	Tribolium castaneum|chitin deacetylase 8	205	1e-52	47.867								ref|NP_001103906.1|	Tribolium castaneum|chitin deacetylase 8	205	2e-51	47.867
OtL003_seq_E03_112706b_012_ab1.ab1	ref|XP_974620.1|	gi|91078412|ref|XP_974620.1| PREDICTED: similar to CG14235-PA, isoform A [Tribolium castaneum]	93.6	3e-27	72		FBpp0074586	FBgn0031066	90.9	2e-26	70		Y71H2AM.5	WBGene00022170	60.1	2e-13	46.667		ref|XP_974620.1|	Tribolium castaneum|similar to CG14235-PA, isoform A	93.6	4e-26	72		ENSP00000246554	P14854	67.4	7e-15	50.909		ref|XP_974620.1|	Tribolium castaneum|similar to CG14235-PA, isoform A	93.6	7e-25	72
OtL003_seq_E04_112706b_012_ab1.ab1	ref|XP_971500.1|	gi|91095131|ref|XP_971500.1| PREDICTED: similar to CG3359-PB, isoform B [Tribolium castaneum]	70.1	2e-13	39.773		FBpp0081972	FBgn0024211	37.4	4e-06	30.645								ref|XP_971500.1|	Tribolium castaneum|similar to CG3359-PB, isoform B	70.1	2e-12	39.773								gb|ABG01887.1|		55.5	2e-12	37.879
OtL003_seq_E07_112706b_028_ab1.ab1	ref|XP_967577.1|	gi|91079684|ref|XP_967577.1| PREDICTED: similar to CG3751-PA [Tribolium castaneum]	103	2e-23	75.758		FBpp0071846	FBgn0034751	99	1e-21	71.212		T07A9.11	WBGene00004493	78.6	2e-15	50.633		ref|XP_001629584.1|	Nematostella vectensis|predicted protein	87.4	1e-36	63.636		ENSP00000361435	P62847	90.9	9e-36	62.121		ref|XP_001629584.1|	Nematostella vectensis|predicted protein	87.4	1e-35	63.636
OtL003_seq_E08_112706b_028_ab1.ab1	ref|XP_971430.1|	gi|91092914|ref|XP_971430.1| PREDICTED: similar to polymerase (RNA) III (DNA directed) polypeptide H [Tribolium castaneum]	302	5e-83	86.061		FBpp0075838	FBgn0036188	243	6e-65	69.88		ZK856.10	WBGene00014111	139	1e-33	42.073		ref|XP_971430.1|	Tribolium castaneum|similar to polymerase (RNA) III (DNA directed) polypeptide H	302	6e-82	86.061		ENSP00000347345	Q9Y535	241	4e-64	66.471		ref|XP_971430.1|	Tribolium castaneum|similar to polymerase (RNA) III (DNA directed) polypeptide H	302	1e-80	86.061
OtL003_seq_E11_112706b_044_ab1.ab1	ref|XP_975553.1|	gi|91087285|ref|XP_975553.1| PREDICTED: similar to CG5977-PA, isoform A [Tribolium castaneum]	263	2e-71	73.298		FBpp0083919	FBgn0039141	182	1e-46	46.288								ref|XP_975553.1|	Tribolium castaneum|similar to CG5977-PA, isoform A	263	3e-70	73.298		ENSP00000368659	Q9UBP0	74.7	8e-14	36.774		ref|XP_975553.1|	Tribolium castaneum|similar to CG5977-PA, isoform A	263	5e-69	73.298
OtL003_seq_F01_112706b_003_ab1.ab1	ref|XP_975412.1|	gi|91077422|ref|XP_975412.1| PREDICTED: similar to suppressor of fused [Tribolium castaneum]	292	5e-80	60.656		FBpp0082134	FBgn0005355	142	2e-34	35.628								ref|XP_975412.1|	Tribolium castaneum|similar to suppressor of fused	292	7e-79	60.656		ENSP00000358918	Q9UMX1	210	1e-54	42.164		ref|XP_975412.1|	Tribolium castaneum|similar to suppressor of fused	292	1e-77	60.656
OtL003_seq_F02_112706b_003_ab1.ab1
OtL003_seq_F03_112706b_011_ab1.ab1	ref|XP_968407.1|	gi|91094241|ref|XP_968407.1| PREDICTED: similar to Down syndrome critical region protein 3 homolog (Down syndrome critical region protein A homolog) [Tribolium castaneum]	248	9e-67	61.5		FBpp0077938	FBgn0037017	144	5e-35	45.198								ref|XP_968407.1|	Tribolium castaneum|similar to Down syndrome critical region protein 3 homolog (Down syndrome critical region protein A homolog)	248	1e-65	61.5		ENSP00000311399	O14972	198	5e-51	49.744		ref|XP_968407.1|	Tribolium castaneum|similar to Down syndrome critical region protein 3 homolog (Down syndrome critical region protein A homolog)	248	2e-64	61.5
OtL003_seq_F04_112706b_011_ab1.ab1	ref|XP_967069.1|	gi|91079772|ref|XP_967069.1| PREDICTED: similar to CG17888-PC, isoform C, partial [Tribolium castaneum]	277	2e-75	85.535		FBpp0076497	FBgn0016694	234	5e-62	62.201		F17A9.3	WBGene00017535	47.4	7e-06	30.088		ref|XP_967069.1|	Tribolium castaneum|similar to CG17888-PC, isoform C	277	2e-74	85.535		ENSP00000226067	Q16534	165	5e-41	44.978		ref|XP_967069.1|	Tribolium castaneum|similar to CG17888-PC, isoform C	277	4e-73	85.535
OtL003_seq_F05_112706b_019_ab1.ab1	ref|XP_969246.1|	gi|91078218|ref|XP_969246.1| PREDICTED: similar to ubiquitin-like 5 [Tribolium castaneum]	150	7e-38	94.521		FBpp0085529	FBgn0022224	136	3e-33	89.041		F46F11.4	WBGene00006726	130	1e-31	80.822		ref|XP_969246.1|	Tribolium castaneum|similar to ubiquitin-like 5	150	1e-36	94.521		ENSP00000351492	Q9BZL1	136	4e-33	84.932		ref|XP_969246.1|	Tribolium castaneum|similar to ubiquitin-like 5	150	3e-35	94.521
OtL003_seq_F06_112706b_019_ab1.ab1
OtL003_seq_F07_112706b_027_ab1.ab1	ref|XP_973169.1|	gi|91089613|ref|XP_973169.1| PREDICTED: similar to CG8297-PA [Tribolium castaneum]	216	4e-57	63.314		FBpp0086426	FBgn0034050	68.2	4e-12	33.6		C53D6.4	WBGene00008281	58.5	3e-09	34.884		ref|XP_973169.1|	Tribolium castaneum|similar to CG8297-PA	216	6e-56	63.314		ENSP00000351157	Q96J42	98.6	5e-21	34.783		ref|XP_973169.1|	Tribolium castaneum|similar to CG8297-PA	216	1e-54	63.314
OtL003_seq_F09_112706b_035_ab1.ab1
OtL003_seq_F11_112706b_043_ab1.ab1	ref|XP_974658.1|	gi|91078994|ref|XP_974658.1| PREDICTED: similar to CG13220-PA [Tribolium castaneum]	147	2e-39	60.169		FBpp0087217	FBgn0033608	98.2	8e-25	40.678								ref|XP_974658.1|	Tribolium castaneum|similar to CG13220-PA	147	2e-38	60.169								ref|XP_974658.1|	Tribolium castaneum|similar to CG13220-PA	147	4e-37	60.169
OtL003_seq_F12_112706b_043_ab1.ab1	ref|XP_969293.1|	gi|91093201|ref|XP_969293.1| PREDICTED: similar to CG7445-PA [Tribolium castaneum]	130	2e-31	59.091		FBpp0074679	FBgn0005633	85.5	2e-17	39.344								ref|XP_969293.1|	Tribolium castaneum|similar to CG7445-PA	130	3e-30	59.091								ref|XP_969293.1|	Tribolium castaneum|similar to CG7445-PA	130	5e-29	59.091
OtL003_seq_G01_112706b_002_ab1.ab1	ref|XP_974678.1|	gi|91082333|ref|XP_974678.1| PREDICTED: similar to CG8717-PA [Tribolium castaneum]	118	2e-27	43.846		FBpp0087900	FBgn0025469	108	2e-24	41.221		K02D7.5	WBGene00019300	50.1	1e-06	41.27		ref|XP_974678.1|	Tribolium castaneum|similar to CG8717-PA	118	3e-26	43.846								ref|XP_974678.1|	Tribolium castaneum|similar to CG8717-PA	118	4e-25	43.846
OtL003_seq_G02_112706b_002_ab1.ab1
OtL003_seq_G03_112706b_010_ab1.ab1	ref|XP_973769.1|	gi|91088233|ref|XP_973769.1| PREDICTED: similar to CG6341-PA [Tribolium castaneum]	198	1e-51	59.33		FBpp0086190	FBgn0028737	182	1e-46	80.734		F54H12.6	WBGene00018846	149	1e-44	70		ref|NP_001037556.1|	Bombyx mori|elongation factor 1 beta'	194	3e-65	88.073		ENSP00000317399	Q4VBZ6	166	1e-41	75.229		gb|ABX54737.1|		196	6e-65	88.991
OtL003_seq_G04_112706b_010_ab1.ab1
OtL003_seq_G06_112706b_018_ab1.ab1	ref|XP_972946.1|	gi|91076494|ref|XP_972946.1| PREDICTED: similar to CREG1 protein precursor (Cellular repressor of E1A-stimulated genes 1) [Tribolium castaneum]	204	3e-55	62.5		FBpp0088836	FBgn0025456	95.5	2e-20	34.043								ref|XP_972946.1|	Tribolium castaneum|similar to CREG1 protein precursor (Cellular repressor of E1A-stimulated genes 1)	204	4e-54	62.5		ENSP00000271377	O75629	112	1e-25	35.714		ref|XP_972946.1|	Tribolium castaneum|similar to CREG1 protein precursor (Cellular repressor of E1A-stimulated genes 1)	204	5e-53	62.5
OtL003_seq_G07_112706b_026_ab1.ab1
OtL003_seq_G09_112706b_034_ab1.ab1	ref|XP_975934.1|	gi|91093467|ref|XP_975934.1| PREDICTED: similar to CG3011-PA isoform 3 [Tribolium castaneum]	117	5e-54	80		FBpp0070792	FBgn0029823	112	4e-45	71.429		C05D11.11b	WBGene00003214	88.6	4e-35	61.429		ref|XP_975934.1|	Tribolium castaneum|similar to CG3011-PA	117	6e-53	80		ENSP00000318868	P34896	93.2	2e-34	62.857		ref|XP_975934.1|	Tribolium castaneum|similar to CG3011-PA	117	9e-52	80
OtL003_seq_H03_112706b_009_ab1.ab1	ref|XP_973819.1|	gi|91083241|ref|XP_973819.1| PREDICTED: similar to CG6199-PA, isoform A [Tribolium castaneum]	274	2e-74	60.538		FBpp0075918	FBgn0036147	146	1e-35	33.929		F52H3.1	WBGene00002497	130	4e-31	37.569		ref|XP_973819.1|	Tribolium castaneum|similar to CG6199-PA, isoform A	274	2e-73	60.538		ENSP00000196061	Q02809	191	4e-49	44.444		ref|XP_973819.1|	Tribolium castaneum|similar to CG6199-PA, isoform A	274	4e-72	60.538
OtL003_seq_H05_112706b_017_ab1.ab1							FBpp0072481	FBgn0035165	167	6e-42	51.977		Y54G2A.18	WBGene00021883	121	3e-28	41.379		ref|XP_001603277.1|	Nasonia vitripennis|similar to GA12600-PA	195	1e-49	60.795		ENSP00000359152	P51572	122	5e-28	39.205		ref|XP_001603255.1|	Nasonia vitripennis|similar to GA12600-PA	195	2e-48	60.795
OtL003_seq_H09_112706b_033_ab1.ab1	ref|XP_970693.1|	gi|91092664|ref|XP_970693.1| PREDICTED: similar to CG8568-PA [Tribolium castaneum]	109	6e-25	39.85		FBpp0099449	FBgn0054038	122	3e-28	38.346								ref|XP_001608146.1|	Nasonia vitripennis|similar to CG34038-PA	160	5e-39	49.219								ref|XP_001608146.1|	Nasonia vitripennis|similar to CG34038-PA	160	9e-38	49.219
OtL003_seq_H10_112706b_033_ab1.ab1	ref|XP_970087.1|	gi|91093911|ref|XP_970087.1| PREDICTED: similar to Neurogenic locus Delta protein precursor [Tribolium castaneum]	60.8	3e-10	50		FBpp0070483	FBgn0004647	71.2	4e-13	51.852		Y69H2.12	WBGene00013487	62	2e-10	42.188		ref|NP_476859.2|	Drosophila melanogaster|Notch	71.2	3e-12	51.852		ENSP00000364160	Q99466	67	1e-11	50		gb|AAT99572.1|		100	9e-20	61.765
OtL003_seq_H11_112706b_041_ab1.ab1	ref|XP_967711.1|	gi|91084155|ref|XP_967711.1| PREDICTED: similar to Transcription initiation factor TFIID subunit 10 (Transcription initiation factor TFIID 30 kDa subunit) (TAF(II)30) (TAFII-30) (TAFII30) (STAF28) [Tribolium castaneum]	177	2e-45	74.359		FBpp0077401	FBgn0028398	123	6e-29	52.033		K03B4.3b	WBGene00006392	90.1	6e-19	37.41		ref|XP_967711.1|	Tribolium castaneum|similar to Transcription initiation factor TFIID subunit 10 (Transcription initiation factor TFIID 30 kDa subunit) (TAF(II)30) (TAFII-30) (TAFII30) (STAF28)	177	2e-44	74.359		ENSP00000299424	Q12962	149	2e-36	59.35		ref|XP_967711.1|	Tribolium castaneum|similar to Transcription initiation factor TFIID subunit 10 (Transcription initiation factor TFIID 30 kDa subunit) (TAF(II)30) (TAFII-30) (TAFII30) (STAF28)	177	3e-43	74.359
OtL004_seq_A01_112706d_008.ab1	ref|XP_972805.1|	gi|91087955|ref|XP_972805.1| PREDICTED: similar to CG32521-PA, isoform A [Tribolium castaneum]	139	1e-33	52.143		FBpp0076930	FBgn0052521	68.9	3e-12	38.211								ref|XP_972805.1|	Tribolium castaneum|similar to CG32521-PA, isoform A	139	1e-32	52.143								ref|XP_972805.1|	Tribolium castaneum|similar to CG32521-PA, isoform A	139	2e-31	52.143
OtL004_seq_A03_112706d_016.ab1	ref|XP_973687.1|	gi|91078142|ref|XP_973687.1| PREDICTED: similar to CG17838-PE, isoform E [Tribolium castaneum]	181	2e-46	90.291		FBpp0112168	FBgn0038826	161	3e-40	80.392		F58D5.1	WBGene00002000	49.7	1e-06	32.692		ref|XP_973687.1|	Tribolium castaneum|similar to CG17838-PE, isoform E	181	2e-45	90.291		ENSP00000363741	O43390	107	1e-23	57.143		ref|XP_973687.1|	Tribolium castaneum|similar to CG17838-PE, isoform E	181	4e-44	90.291
OtL004_seq_A05_112706d_024.ab1	ref|XP_971308.1|	gi|91092910|ref|XP_971308.1| PREDICTED: similar to CG6310-PA [Tribolium castaneum]	158	1e-39	53.125		FBpp0075968	FBgn0036121	91.7	3e-19	36.29								ref|XP_971308.1|	Tribolium castaneum|similar to CG6310-PA	158	1e-38	53.125								ref|XP_971308.1|	Tribolium castaneum|similar to CG6310-PA	158	2e-37	53.125
OtL004_seq_A06_112706d_024.ab1							FBpp0077148	FBgn0031602	73.9	9e-14	36								ref|XP_001356983.1|	Drosophila pseudoobscura|GA13721 gene product from transcript GA13721-RA	87.4	5e-17	38.255								ref|XP_001356983.1|	Drosophila pseudoobscura|GA13721 gene product from transcript GA13721-RA	87.4	8e-16	38.255
OtL004_seq_A07_112706d_032.ab1	ref|XP_970946.1|	gi|91076432|ref|XP_970946.1| PREDICTED: similar to CG9325-PB, isoform B [Tribolium castaneum]	137	4e-33	88.571		FBpp0085731	FBgn0004873	100	8e-22	55.446		F39C12.2b	WBGene00000072	51.6	2e-14	41.791		ref|XP_970946.1|	Tribolium castaneum|similar to CG9325-PB, isoform B	137	5e-32	88.571		ENSP00000358645	Q9UEY8	61.2	1e-14	64.865		ref|XP_970946.1|	Tribolium castaneum|similar to CG9325-PB, isoform B	137	9e-31	88.571
OtL004_seq_A08_112706d_032.ab1	ref|XP_968063.1|	gi|91084207|ref|XP_968063.1| PREDICTED: similar to CG3328-PA [Tribolium castaneum]	89.7	5e-37	97.561		FBpp0072165	FBgn0034985	72.8	3e-27	82.5		F59B10.1	WBGene00004134	50.1	1e-10	54.167		ref|XP_968063.1|	Tribolium castaneum|similar to CG3328-PA	89.7	7e-36	97.561		ENSP00000374254	Q9P1Q6	71.2	2e-20	80.488		ref|XP_968063.1|	Tribolium castaneum|similar to CG3328-PA	89.7	1e-34	97.561
OtL004_seq_A09_112706d_040.ab1	ref|XP_973473.1|	gi|91086583|ref|XP_973473.1| PREDICTED: similar to CG12363-PA [Tribolium castaneum]	173	3e-44	84.211		FBpp0082996	FBgn0024432	149	2e-42	78.824		F13G3.4	WBGene00008764	65.9	2e-11	43.836		ref|XP_624045.2|	Apis mellifera|similar to Dynein light chain 90F CG12363-PA	159	2e-45	84.706		ENSP00000356056	P63172	147	3e-39	77.647		ref|XP_624045.2|	Apis mellifera|similar to Dynein light chain 90F CG12363-PA	159	3e-44	84.706
OtL004_seq_A11_112706d_048.ab1	ref|XP_975284.1|	gi|91077392|ref|XP_975284.1| PREDICTED: similar to CG9198-PA, isoform A [Tribolium castaneum]	33.1	9e-06	82.353
OtL004_seq_A12_112706d_048.ab1	ref|XP_969235.1|	gi|91076306|ref|XP_969235.1| PREDICTED: similar to CG4204-PA [Tribolium castaneum]	197	2e-51	82.759		FBpp0083354	FBgn0023212	162	2e-40	69.492								ref|XP_969235.1|	Tribolium castaneum|similar to CG4204-PA	197	3e-50	82.759		ENSP00000262306	NP_996896	126	2e-29	60.909		ref|XP_969235.1|	Tribolium castaneum|similar to CG4204-PA	197	5e-49	82.759
OtL004_seq_B02_112706d_007.ab1	ref|XP_967089.1|	gi|91085271|ref|XP_967089.1| PREDICTED: similar to GDP-L-fucose synthetase (FX protein) (Red cell NADP(H)-binding protein) (GDP-4-keto-6-deoxy-D-mannose-3,5-epimerase-4-reductase) [Tribolium castaneum]	251	1e-67	77.083		FBpp0071816	FBgn0034794	221	6e-62	69.93		R01H2.5	WBGene00019813	224	8e-63	69.231		ref|XP_625134.1|	Apis mellifera|similar to GDP-4-keto-6-deoxy-D-mannose 3,5-epimerase/4-reductase CG3495-PA	241	2e-68	73.611		ENSP00000353243	Q13630	230	8e-61	70.629		ref|XP_625134.1|	Apis mellifera|similar to GDP-4-keto-6-deoxy-D-mannose 3,5-epimerase/4-reductase CG3495-PA	241	4e-67	73.611
OtL004_seq_B03_112706d_015.ab1
OtL004_seq_B05_112706d_023.ab1
OtL004_seq_B08_112706d_031.ab1	ref|XP_975650.1|	gi|91081249|ref|XP_975650.1| PREDICTED: similar to CG9066-PA [Tribolium castaneum]	167	7e-48	74.775		FBpp0073959	FBgn0030703	152	2e-43	64.602		K07E3.8b	WBGene00006890	77.4	6e-15	38.532		ref|XP_975650.1|	Tribolium castaneum|similar to CG9066-PA	167	9e-47	74.775		ENSP00000296425	O15173	127	1e-29	57.522		ref|XP_975650.1|	Tribolium castaneum|similar to CG9066-PA	167	1e-45	74.775
OtL004_seq_B10_112706d_039.ab1	ref|XP_971614.1|	gi|91076020|ref|XP_971614.1| PREDICTED: similar to CG2005-PB, isoform B [Tribolium castaneum]	43.9	2e-12	34.848		FBpp0070126	FBgn0021764	221	1e-85	64.072		Y42H9B.2	WBGene00004371	72	3e-13	30.921		ref|XP_001659291.1|	Aedes aegypti|sdk-P1	223	1e-88	63.125		ENSP00000324967	Q58EX2	91.3	1e-33	32.022		ref|XP_001848227.1|	Culex quinquefasciatus|sidekick	225	2e-88	63.125
OtL004_seq_B11_112706d_047.ab1	ref|XP_968285.1|	gi|91081977|ref|XP_968285.1| PREDICTED: similar to CG2968-PA [Tribolium castaneum]	207	7e-61	82.812		FBpp0071373	FBgn0028342	167	3e-42	65.891		F58F12.1	WBGene00019061	125	2e-29	53.125		ref|XP_968285.1|	Tribolium castaneum|similar to CG2968-PA	207	9e-60	82.812		ENSP00000215375	P30049	134	9e-32	51.562		ref|XP_968285.1|	Tribolium castaneum|similar to CG2968-PA	207	2e-58	82.812
OtL004_seq_B12_112706d_047.ab1	ref|XP_974082.1|	gi|91089171|ref|XP_974082.1| PREDICTED: similar to CG9738-PA [Tribolium castaneum]	198	1e-51	60.571		FBpp0081378	FBgn0024326	166	9e-42	61.268		R03G5.2	WBGene00004758	114	3e-26	50.98		ref|XP_001603456.1|	Nasonia vitripennis|similar to dual specificity mitogen-activated protein kinase kinase 4 MAPKK4	199	6e-51	72.143		ENSP00000262445	P45985	169	3e-42	60.87		ref|XP_001603456.1|	Nasonia vitripennis|similar to dual specificity mitogen-activated protein kinase kinase 4 MAPKK4	199	1e-49	72.143
OtL004_seq_C03_112706d_014.ab1																			ref|XP_321226.4|	Anopheles gambiae str. PEST|AGAP001826-PA	53.1	2e-07	40.625								ref|XP_321226.4|	Anopheles gambiae str. PEST|AGAP001826-PA	53.1	6e-06	40.625
OtL004_seq_C04_112706d_014.ab1	ref|XP_974247.1|	gi|91080937|ref|XP_974247.1| PREDICTED: similar to CG16786-PA, isoform A [Tribolium castaneum]	282	5e-77	68.468		FBpp0072157	FBgn0034974	121	3e-28	38.235								ref|XP_974247.1|	Tribolium castaneum|similar to CG16786-PA, isoform A	282	7e-76	68.468								ref|XP_974247.1|	Tribolium castaneum|similar to CG16786-PA, isoform A	282	1e-74	68.468
OtL004_seq_C05_112706d_022.ab1																			ref|XP_001119931.1|	Apis mellifera|hypothetical protein LOC724178	104	2e-22	57.692								ref|XP_001119931.1|	Apis mellifera|hypothetical protein LOC724178	104	4e-21	57.692
OtL004_seq_C08_112706d_030.ab1
OtL004_seq_C09_112706d_038.ab1
OtL004_seq_C11_112706d_046.ab1	ref|XP_968233.1|	gi|91091092|ref|XP_968233.1| PREDICTED: similar to Nuclear pore complex protein Nup160 homolog [Tribolium castaneum]	120	3e-45	44.355		FBpp0079788	FBgn0032347	60.1	9e-10	33.108								ref|XP_968233.1|	Tribolium castaneum|similar to Nuclear pore complex protein Nup160 homolog	120	4e-44	44.355								ref|XP_968233.1|	Tribolium castaneum|similar to Nuclear pore complex protein Nup160 homolog	120	6e-43	44.355
OtL004_seq_D02_112706d_005.ab1	ref|XP_967428.1|	gi|91084051|ref|XP_967428.1| PREDICTED: similar to CG1059-PA [Tribolium castaneum]	136	3e-33	71.111		FBpp0078500	FBgn0011341	94	4e-33	53.191								ref|XP_001607590.1|	Nasonia vitripennis|similar to importin beta-3	100	7e-39	64.706		ENSP00000261574		81.3	2e-29	54.412		ref|XP_001607590.1|	Nasonia vitripennis|similar to importin beta-3	100	1e-37	64.706
OtL004_seq_D06_112706d_021.ab1	ref|XP_967757.1|	gi|91087837|ref|XP_967757.1| PREDICTED: similar to CG4020-PA [Tribolium castaneum]	116	4e-40	46.218		FBpp0072322	FBgn0043792	136	3e-44	53.448		Y71H10A.2	WBGene00022200	91.3	6e-29	37.815		ref|NP_726500.1|	Drosophila melanogaster|CG30427	136	2e-43	53.448		ENSP00000351694	A6NLB1	103	3e-33	46.296		ref|NP_726499.1|	Drosophila melanogaster|CG30427	136	3e-42	53.448
OtL004_seq_D08_112706d_029.ab1	ref|XP_972352.1|	gi|91090846|ref|XP_972352.1| PREDICTED: similar to CG6457-PA [Tribolium castaneum]	114	3e-26	41.139		FBpp0076776	FBgn0035661	86.3	1e-17	32.258								ref|XP_972352.1|	Tribolium castaneum|similar to CG6457-PA	114	4e-25	41.139		ENSP00000234347	P24158	81.6	6e-16	32.934		gb|ABZ04021.1|		138	3e-34	44.516
OtL004_seq_D10_112706d_037.ab1
OtL004_seq_D11_112706d_045.ab1	ref|XP_968791.1|	gi|91093889|ref|XP_968791.1| PREDICTED: similar to Putative SERF-like protein [Tribolium castaneum]	55.5	4e-09	74.359		FBpp0082773	FBgn0038421	45.8	7e-06	61.538								ref|XP_968791.1|	Tribolium castaneum|similar to Putative SERF-like protein	55.5	5e-08	74.359								ref|XP_968791.1|	Tribolium castaneum|similar to Putative SERF-like protein	55.5	1e-06	74.359
OtL004_seq_D12_112706d_045.ab1	ref|XP_970906.1|	gi|91079995|ref|XP_970906.1| PREDICTED: similar to CG9847-PA, isoform A [Tribolium castaneum]	359	1e-100	91.099		FBpp0071620	FBgn0010470	311	2e-85	80.526		F36H1.1	WBGene00001426	142	2e-34	57.937		ref|XP_970906.1|	Tribolium castaneum|similar to CG9847-PA, isoform A	359	6e-99	91.099		ENSP00000222803	Q9NWM8	158	6e-39	46.316		ref|XP_970906.1|	Tribolium castaneum|similar to CG9847-PA, isoform A	359	1e-97	91.099
OtL004_seq_E01_112706d_004.ab1
OtL004_seq_E02_112706d_004.ab1	ref|XP_970213.1|	gi|91093689|ref|XP_970213.1| PREDICTED: similar to CG12756-PA [Tribolium castaneum]	112	4e-26	87.5		FBpp0076832	FBgn0035624	92	1e-30	60.92								ref|NP_647981.1|	Drosophila melanogaster|Eaf6	92	7e-30	60.92		ENSP00000362162	Q9HAF1	91.3	5e-19	71.667		ref|NP_647981.1|	Drosophila melanogaster|Eaf6	92	2e-28	60.92
OtL004_seq_E05_112706d_020.ab1	ref|XP_973593.1|	gi|91082273|ref|XP_973593.1| PREDICTED: similar to CG8444-PA [Tribolium castaneum]	119	4e-41	37.975		FBpp0081458	FBgn0037671	47.8	1e-10	38.462								ref|XP_973593.1|	Tribolium castaneum|similar to CG8444-PA	119	5e-40	37.975								ref|XP_973593.1|	Tribolium castaneum|similar to CG8444-PA	119	1e-38	37.975
OtL004_seq_E06_112706d_020.ab1	ref|XP_974018.1|	gi|91083249|ref|XP_974018.1| PREDICTED: similar to CG8680-PA [Tribolium castaneum]	125	3e-44	84.127		FBpp0078662	FBgn0031684	102	7e-29	71.875		F22D6.4	WBGene00009051	87.4	5e-24	64.062		ref|XP_974018.1|	Tribolium castaneum|similar to CG8680-PA	125	4e-43	84.127		ENSP00000274137	O75380	76.3	6e-21	57.812		ref|XP_974018.1|	Tribolium castaneum|similar to CG8680-PA	125	9e-42	84.127
OtL004_seq_E07_112706d_028.ab1	ref|XP_971372.1|	gi|91094009|ref|XP_971372.1| PREDICTED: similar to CG10344-PB, isoform B [Tribolium castaneum]	171	2e-43	48.765		FBpp0086856	FBgn0033815	122	2e-28	36.478		F09B12.2	WBGene00008606	80.1	1e-15	32.62		ref|XP_971372.1|	Tribolium castaneum|similar to CG10344-PB, isoform B	171	3e-42	48.765		ENSP00000309429	Q6UX98	84	1e-16	37.255		ref|XP_971372.1|	Tribolium castaneum|similar to CG10344-PB, isoform B	171	5e-41	48.765
OtL004_seq_E08_112706d_028.ab1
OtL004_seq_E09_112706d_036.ab1	ref|XP_969284.1|	gi|91091268|ref|XP_969284.1| PREDICTED: hypothetical protein [Tribolium castaneum]	142	1e-34	52.381		FBpp0081205	FBgn0037430	82	3e-16	35.417								ref|XP_969284.1|	Tribolium castaneum|hypothetical protein LOC657749	142	2e-33	52.381								ref|XP_969284.1|	Tribolium castaneum|hypothetical protein LOC657749	142	3e-32	52.381
OtL004_seq_E11_112706d_044.ab1	ref|XP_974784.1|	gi|91085817|ref|XP_974784.1| PREDICTED: similar to Peroxisomal multifunctional enzyme type 2 (MFE-2) (D-bifunctional protein) (DBP) (17-beta-hydroxysteroid dehydrogenase 4) (17-beta-HSD 4) [Tribolium castaneum]	238	9e-64	52.586		FBpp0073988	FBgn0030731	193	1e-49	45.188		E04F6.3	WBGene00017123	150	8e-37	47.305		ref|XP_974784.1|	Tribolium castaneum|similar to Peroxisomal multifunctional enzyme type 2 (MFE-2) (D-bifunctional protein) (DBP) (17-beta-hydroxysteroid dehydrogenase 4) (17-beta-HSD 4)	238	1e-62	52.586		ENSP00000256216	P51659	132	5e-31	35.102		ref|XP_974784.1|	Tribolium castaneum|similar to Peroxisomal multifunctional enzyme type 2 (MFE-2) (D-bifunctional protein) (DBP) (17-beta-hydroxysteroid dehydrogenase 4) (17-beta-HSD 4)	238	2e-61	52.586
OtL004_seq_E12_112706d_044.ab1
OtL004_seq_F01_112706d_003.ab1	ref|XP_968220.1|	gi|91085579|ref|XP_968220.1| PREDICTED: similar to Nuclear receptor coactivator 6 (Amplified in breast cancer-3 protein) (Cancer-amplified transcriptional coactivator ASC-2) (Activating signal cointegrator-2) (ASC-2) (Peroxisome proliferator-activated receptor-interacting protein) (PPAR-... [Tribolium castaneum]	65.5	1e-11	67.273														ref|XP_968220.1|	Tribolium castaneum|similar to Nuclear receptor coactivator 6 (Amplified in breast cancer-3 protein) (Cancer-amplified transcriptional coactivator ASC-2) (Activating signal cointegrator-2) (ASC-2) (Peroxisome proliferator-activated receptor-interacting protein) (PPAR-...	65.5	2e-10	67.273								ref|XP_968220.1|	Tribolium castaneum|similar to Nuclear receptor coactivator 6 (Amplified in breast cancer-3 protein) (Cancer-amplified transcriptional coactivator ASC-2) (Activating signal cointegrator-2) (ASC-2) (Peroxisome proliferator-activated receptor-interacting protein) (PPAR-...	65.5	3e-09	67.273
OtL004_seq_F02_112706d_003.ab1
OtL004_seq_F04_112706d_011.ab1	ref|XP_974589.1|	gi|91081505|ref|XP_974589.1| PREDICTED: similar to CG1598-PA [Tribolium castaneum]	213	4e-68	87.179		FBpp0088029	FBgn0033191	197	2e-58	79.487		ZK637.5	WBGene00014025	137	1e-39	56.589		ref|XP_974589.1|	Tribolium castaneum|similar to CG1598-PA	213	5e-67	87.179		ENSP00000349887	Q53FC6	171	7e-52	71.795		ref|XP_974589.1|	Tribolium castaneum|similar to CG1598-PA	213	9e-66	87.179
OtL004_seq_F05_112706d_019.ab1	ref|XP_975880.1|	gi|91085479|ref|XP_975880.1| PREDICTED: similar to CG9572-PA isoform 2 [Tribolium castaneum]	220	2e-58	65.152		FBpp0070005	FBgn0031089	176	1e-44	55.639		Y64G10A.7	WBGene00013416	47.8	4e-06	30.872		ref|XP_975880.1|	Tribolium castaneum|similar to CG9572-PA	220	3e-57	65.152		ENSP00000263388	Q9UM47	53.1	2e-07	32.331		ref|XP_975880.1|	Tribolium castaneum|similar to CG9572-PA	220	4e-56	65.152
OtL004_seq_F06_112706d_019.ab1	ref|XP_970659.1|	gi|91082035|ref|XP_970659.1| PREDICTED: similar to CG10470-PA [Tribolium castaneum]	213	3e-56	69.811		FBpp0080690	FBgn0032746	207	5e-54	72.973		F22B5.10	WBGene00009045	171	1e-51	64.615		ref|XP_001179268.1|	Strongylocentrotus purpuratus|similar to GA10334-PA	183	5e-57	67.391		ENSP00000356856	Q9UM00	191	5e-49	65.132		ref|XP_001179268.1|	Strongylocentrotus purpuratus|similar to GA10334-PA	183	7e-56	67.391
OtL004_seq_F07_112706d_027.ab1	ref|XP_970539.1|	gi|91089279|ref|XP_970539.1| PREDICTED: similar to CG10967-PA [Tribolium castaneum]	55.5	8e-10	80.645		FBpp0075677	FBgn0010715	48.1	5e-09	70.588								ref|XP_001607390.1|	Nasonia vitripennis|similar to CG10967-PA	51.2	6e-10	70.588								ref|XP_001607390.1|	Nasonia vitripennis|similar to CG10967-PA	51.2	8e-09	70.588
OtL004_seq_F08_112706d_027.ab1	ref|XP_973035.1|	gi|91086959|ref|XP_973035.1| PREDICTED: similar to Nucleoporin SEH1-like (SEC13-like protein) [Tribolium castaneum]	100	2e-41	69.697		FBpp0087938	FBgn0033247	67.4	3e-16	48.438								ref|XP_973035.1|	Tribolium castaneum|similar to Nucleoporin SEH1-like (SEC13-like protein)	100	3e-40	69.697		ENSP00000262124		85.9	2e-20	59.091		ref|XP_973035.1|	Tribolium castaneum|similar to Nucleoporin SEH1-like (SEC13-like protein)	100	5e-39	69.697
OtL004_seq_F10_112706d_035.ab1							FBpp0082912	FBgn0038536	100	8e-22	32.164								ref|XP_001604338.1|	Nasonia vitripennis|similar to conserved hypothetical protein	114	2e-25	33.735		ENSP00000259953	Q9UN92	83.2	2e-16	34.532		ref|XP_001604338.1|	Nasonia vitripennis|similar to conserved hypothetical protein	114	4e-24	33.735
OtL004_seq_F11_112706d_043.ab1	ref|XP_974716.1|	gi|91081833|ref|XP_974716.1| PREDICTED: similar to CG8142-PA [Tribolium castaneum]	230	3e-92	71.875		FBpp0074246	FBgn0030871	194	2e-77	59.494		F31E3.3	WBGene00004340	103	4e-32	52.632		ref|XP_974716.1|	Tribolium castaneum|similar to CG8142-PA	230	3e-91	71.875		ENSP00000296273	P35249	161	5e-40	50.625		ref|XP_974716.1|	Tribolium castaneum|similar to CG8142-PA	230	6e-90	71.875
OtL004_seq_F12_112706d_043.ab1	ref|XP_969459.1|	gi|91091768|ref|XP_969459.1| PREDICTED: similar to CG1458-PA [Tribolium castaneum]	167	4e-56	73.737		FBpp0084774	FBgn0062442	143	2e-48	63.918		W02B12.15b	WBGene00044026	110	4e-25	53.125		ref|XP_969459.1|	Tribolium castaneum|similar to CG1458-PA	167	6e-55	73.737		ENSP00000273986	Q8N5K1	103	5e-27	48.958		ref|XP_969459.1|	Tribolium castaneum|similar to CG1458-PA	167	1e-53	73.737
OtL004_seq_G01_112706d_002.ab1	ref|XP_971985.1|	gi|91090145|ref|XP_971985.1| PREDICTED: similar to Armadillo segment polarity protein [Tribolium castaneum]	303	3e-83	62.151		FBpp0089035	FBgn0000117	439	1e-124	87.698		K05C4.6	WBGene00001979	160	6e-40	40.239		ref|XP_001603109.1|	Nasonia vitripennis|similar to armadillo protein	444	1e-124	90.119		ENSP00000344456	P35222	377	1e-105	75.299		ref|XP_001603109.1|	Nasonia vitripennis|similar to armadillo protein	444	1e-123	90.119
OtL004_seq_G04_112706d_010.ab1	ref|XP_970560.1|	gi|91094473|ref|XP_970560.1| PREDICTED: similar to CG32633-PA, partial [Tribolium castaneum]	154	2e-38	63.025		FBpp0086905	FBgn0033787	139	2e-33	58.12								ref|XP_970560.1|	Tribolium castaneum|similar to CG32633-PA	154	3e-37	63.025								ref|XP_970560.1|	Tribolium castaneum|similar to CG32633-PA	154	5e-36	63.025
OtL004_seq_G05_112706d_018.ab1	ref|XP_968271.1|	gi|91078752|ref|XP_968271.1| PREDICTED: similar to U1 small nuclear ribonucleoprotein A (U1 snRNP protein A) (U1-A) (Sex determination protein snf) [Tribolium castaneum]	207	2e-85	80		FBpp0070716	FBgn0003449	171	2e-71	66.165		K08D10.4	WBGene00004385	95.9	6e-40	37.692		ref|XP_968271.1|	Tribolium castaneum|similar to U1 small nuclear ribonucleoprotein A (U1 snRNP protein A) (U1-A) (Sex determination protein snf)	207	3e-84	80		ENSP00000367178	P08579	152	2e-37	52.532		ref|XP_968271.1|	Tribolium castaneum|similar to U1 small nuclear ribonucleoprotein A (U1 snRNP protein A) (U1-A) (Sex determination protein snf)	207	5e-83	80
OtL004_seq_G06_112706d_018.ab1
OtL004_seq_G07_112706d_026.ab1	ref|XP_975170.1|	gi|91087115|ref|XP_975170.1| PREDICTED: similar to CG6684-PA, isoform A [Tribolium castaneum]	136	4e-33	89.61		FBpp0081846	FBgn0086472	132	1e-31	86.486		K02B2.5	WBGene00004494	107	4e-24	72.973		ref|XP_001119888.1|	Apis mellifera|similar to Ribosomal protein S25 CG6684-PA, isoform A	145	7e-35	93.506		ENSP00000236900	P62851	111	4e-25	76.923		ref|XP_001119888.1|	Apis mellifera|similar to Ribosomal protein S25 CG6684-PA, isoform A	145	1e-33	93.506
OtL004_seq_G11_112706d_042.ab1	ref|XP_971726.1|	gi|91078070|ref|XP_971726.1| PREDICTED: similar to CG3803-PA [Tribolium castaneum]	273	4e-74	61.674		FBpp0072117	FBgn0034938	216	1e-56	63.125		T06D8.5	WBGene00011526	181	4e-46	55.625		ref|XP_971726.1|	Tribolium castaneum|similar to CG3803-PA	273	6e-73	61.674		ENSP00000016171	Q7KZN9	204	9e-53	58.084		ref|XP_971726.1|	Tribolium castaneum|similar to CG3803-PA	273	1e-71	61.674
OtL004_seq_H01_112706d_001.ab1	ref|XP_971929.1|	gi|91089567|ref|XP_971929.1| PREDICTED: similar to CG18292-PA [Tribolium castaneum]	150	4e-37	88.889		FBpp0073293	FBgn0030269	94.7	5e-20	83.636		Y43F4B.10	WBGene00012807	53.5	1e-07	41.27		ref|XP_971929.1|	Tribolium castaneum|similar to CG18292-PA	150	6e-36	88.889		ENSP00000261692	O14519	90.5	1e-18	61.039		ref|XP_971929.1|	Tribolium castaneum|similar to CG18292-PA	150	1e-34	88.889
OtL004_seq_H02_112706d_001.ab1	ref|XP_970719.1|	gi|91079989|ref|XP_970719.1| PREDICTED: similar to CG5939-PA, isoform A [Tribolium castaneum]	109	3e-25	93.443		FBpp0076323	FBgn0003149	104	3e-23	92.857		F07A5.7	WBGene00006754	60.5	4e-10	65.957		ref|XP_970719.1|	Tribolium castaneum|similar to CG5939-PA, isoform A	109	3e-24	93.443								ref|XP_970719.1|	Tribolium castaneum|similar to CG5939-PA, isoform A	109	5e-23	93.443
OtL004_seq_H03_112706d_009.ab1
OtL004_seq_H06_112706d_017.ab1	ref|XP_974871.1|	gi|91087071|ref|XP_974871.1| PREDICTED: similar to LSM16 homolog (EDC3, S. cerevisiae) [Tribolium castaneum]	190	6e-68	59.589		FBpp0074970	FBgn0036735	85.9	1e-27	38.849								ref|XP_974871.1|	Tribolium castaneum|similar to LSM16 homolog (EDC3, S. cerevisiae)	190	8e-67	59.589		ENSP00000320503	Q96F86	108	4e-34	43.506		ref|XP_974871.1|	Tribolium castaneum|similar to LSM16 homolog (EDC3, S. cerevisiae)	190	1e-65	59.589
OtL004_seq_H07_112706d_025.ab1	ref|XP_974777.1|	gi|91077696|ref|XP_974777.1| PREDICTED: hypothetical protein [Tribolium castaneum]	90.1	5e-19	38.953														ref|XP_974777.1|	Tribolium castaneum|hypothetical protein LOC663648	90.1	7e-18	38.953								sp|P80686|CUH1C_TENMO		91.3	6e-17	37.427
OtL004_seq_H09_112706d_033.ab1	ref|XP_969513.1|	gi|91093755|ref|XP_969513.1| PREDICTED: similar to pristanoyl acyl-Coenzyme A oxidase 3 [Tribolium castaneum]	95.1	2e-20	35.385														ref|XP_969513.1|	Tribolium castaneum|similar to pristanoyl acyl-Coenzyme A oxidase 3	95.1	2e-19	35.385								ref|XP_969513.1|	Tribolium castaneum|similar to pristanoyl acyl-Coenzyme A oxidase 3	95.1	4e-18	35.385
OtL004_seq_H12_112706d_041.ab1	ref|XP_970062.1|	gi|91085927|ref|XP_970062.1| PREDICTED: similar to NuDiX family member (ndx-4) [Tribolium castaneum]	52.4	2e-08	58.824		FBpp0079490	FBgn0051713	47.4	2e-06	55.882		Y37H9A.6	WBGene00003581	45.8	5e-06	58.824		ref|XP_001607019.1|	Nasonia vitripennis|similar to Nudix (nucleoside diphosphate linked moiety X)-type motif 2	55.8	4e-08	64.706		ENSP00000338397	P50583	47	4e-06	55.882		ref|XP_001607019.1|	Nasonia vitripennis|similar to Nudix (nucleoside diphosphate linked moiety X)-type motif 2	55.8	1e-06	64.706
OtL005_seq_A02_120706d_008.ab1	ref|XP_976218.1|	gi|91081293|ref|XP_976218.1| PREDICTED: hypothetical protein [Tribolium castaneum]	99	1e-21	39.08														ref|XP_976218.1|	Tribolium castaneum|hypothetical protein LOC656932	99	1e-20	39.08								ref|XP_976218.1|	Tribolium castaneum|hypothetical protein LOC656932	99	2e-19	39.08
OtL005_seq_A03_120706d_016.ab1
OtL005_seq_A04_120706d_016.ab1
OtL005_seq_A05_120706d_024.ab1
OtL005_seq_A06_120706d_024.ab1	ref|XP_970156.1|	gi|91094443|ref|XP_970156.1| PREDICTED: similar to Cytochrome c oxidase polypeptide Va, mitochondrial precursor [Tribolium castaneum]	230	2e-61	71.242		FBpp0081948	FBgn0019624	153	7e-38	54.167		Y37D8A.14	WBGene00012553	130	3e-31	51.429		ref|XP_970156.1|	Tribolium castaneum|similar to Cytochrome c oxidase polypeptide Va, mitochondrial precursor	230	2e-60	71.242		ENSP00000317780	P20674	150	1e-36	55.469		ref|XP_970156.1|	Tribolium castaneum|similar to Cytochrome c oxidase polypeptide Va, mitochondrial precursor	230	3e-59	71.242
OtL005_seq_A08_120706d_032.ab1	ref|XP_968039.1|	gi|91078470|ref|XP_968039.1| PREDICTED: similar to CG14182-PA [Tribolium castaneum]	232	5e-77	86.508		FBpp0074682	FBgn0036922	208	2e-67	73.81								ref|XP_968039.1|	Tribolium castaneum|similar to CG14182-PA	232	7e-76	86.508		ENSP00000328605	Q8NHV5	62.8	3e-10	38.75		ref|XP_968039.1|	Tribolium castaneum|similar to CG14182-PA	232	1e-74	86.508
OtL005_seq_A09_120706d_040.ab1
OtL005_seq_A10_120706d_040.ab1																															ref|ZP_02071031.1|		60.5	1e-08	51.667
OtL005_seq_A11_120706d_048.ab1	ref|XP_966352.1|	gi|91094331|ref|XP_966352.1| PREDICTED: similar to CG1782-PA [Tribolium castaneum]	238	1e-63	88.71		FBpp0087583	FBgn0023143	189	1e-48	71.774		C47E12.5b	WBGene00006699	127	4e-30	48.8		ref|XP_966352.1|	Tribolium castaneum|similar to CG1782-PA	238	2e-62	88.71		ENSP00000366481	Q5JRR6	186	2e-47	69.231		ref|XP_966352.1|	Tribolium castaneum|similar to CG1782-PA	238	3e-61	88.71
OtL005_seq_B01_120706d_007.ab1	ref|XP_970449.1|	gi|91084465|ref|XP_970449.1| PREDICTED: similar to CG10184-PA [Tribolium castaneum]	97.8	3e-21	66.129		FBpp0083872	FBgn0039094	70.9	7e-13	51.613		R102.4c	WBGene00011291	59.7	1e-09	52.632		ref|XP_970449.1|	Tribolium castaneum|similar to CG10184-PA	97.8	4e-20	66.129								ref|XP_970449.1|	Tribolium castaneum|similar to CG10184-PA	97.8	6e-19	66.129
OtL005_seq_B03_120706d_015.ab1	ref|XP_975774.1|	gi|91079879|ref|XP_975774.1| PREDICTED: similar to ZK697.8 isoform 2 [Tribolium castaneum]	140	3e-34	55.469														ref|XP_975774.1|	Tribolium castaneum|similar to ZK697.8	140	5e-33	55.469								ref|XP_966319.1|	Tribolium castaneum|similar to ZK697.8	140	8e-32	58.824
OtL005_seq_B04_120706d_015.ab1	ref|XP_967766.1|	gi|91095293|ref|XP_967766.1| PREDICTED: similar to calcyclin binding protein [Tribolium castaneum]	176	5e-45	47.393		FBpp0070953	FBgn0029882	108	4e-24	33.971								ref|XP_967766.1|	Tribolium castaneum|similar to calcyclin binding protein	176	7e-44	47.393		ENSP00000356652	Q9HB71	127	1e-29	32.536		ref|XP_967766.1|	Tribolium castaneum|similar to calcyclin binding protein	176	1e-42	47.393
OtL005_seq_B06_120706d_023.ab1	ref|XP_975241.1|	gi|91077382|ref|XP_975241.1| PREDICTED: similar to CG10756-PA [Tribolium castaneum]	201	8e-53	90.826		FBpp0080872	FBgn0032847	183	5e-47	81.308		C14A4.10	WBGene00006397	107	4e-24	42.857		ref|XP_975241.1|	Tribolium castaneum|similar to CG10756-PA	201	1e-51	90.826		ENSP00000355051	Q15543	177	6e-45	90.526		ref|XP_975241.1|	Tribolium castaneum|similar to CG10756-PA	201	2e-50	90.826
OtL005_seq_B10_120706d_039.ab1	ref|XP_975105.1|	gi|91088709|ref|XP_975105.1| PREDICTED: similar to CG15385-PA [Tribolium castaneum]	300	2e-82	63.158		FBpp0077517	FBgn0031397	86.7	1e-17	32.738								ref|XP_975105.1|	Tribolium castaneum|similar to CG15385-PA	300	2e-81	63.158								ref|XP_975105.1|	Tribolium castaneum|similar to CG15385-PA	300	4e-80	63.158
OtL005_seq_B11_120706d_047.ab1	ref|XP_975370.1|	gi|91087165|ref|XP_975370.1| PREDICTED: similar to MAX protein isoform a [Tribolium castaneum]	108	2e-24	80.282		FBpp0074785	FBgn0017578	90.9	6e-19	71.875		F46G10.6	WBGene00003511	70.9	5e-13	64.151		ref|XP_623530.1|	Apis mellifera|similar to Max protein	110	4e-24	87.692		ENSP00000351175		87.4	1e-17	73.016		ref|XP_623530.1|	Apis mellifera|similar to Max protein	110	7e-23	87.692
OtL005_seq_B12_120706d_047.ab1	ref|XP_967474.1|	gi|91076762|ref|XP_967474.1| PREDICTED: similar to CG2342-PA [Tribolium castaneum]	118	1e-27	82.54		FBpp0083221	FBgn0038714	102	1e-22	74.194								ref|XP_967474.1|	Tribolium castaneum|similar to CG2342-PA	118	2e-26	82.54								sp|P80681|CUA1A_TENMO		119	1e-25	85.714
OtL005_seq_C03_120706d_014.ab1
OtL005_seq_C04_120706d_014.ab1	ref|XP_973608.1|	gi|91088227|ref|XP_973608.1| PREDICTED: similar to CG18584-PA [Tribolium castaneum]	204	2e-53	61.491		FBpp0085492	FBgn0033107	189	9e-49	53.049		F54B11.3a	WBGene00006816	128	2e-30	39.881		ref|XP_973608.1|	Tribolium castaneum|similar to CG18584-PA	204	3e-52	61.491		ENSP00000374225	O94901	184	7e-47	52.147		ref|XP_973608.1|	Tribolium castaneum|similar to CG18584-PA	204	5e-51	61.491
OtL005_seq_C06_120706d_022.ab1	ref|XP_970781.1|	gi|91079536|ref|XP_970781.1| PREDICTED: similar to CG4494-PA [Tribolium castaneum]	149	5e-37	84.091		FBpp0078984	FBgn0026170	151	2e-37	85.227		K12C11.2	WBGene00004888	85.1	2e-17	48.101		ref|NP_001037410.1|	Bombyx mori|ubiquitin-like protein SMT3	154	2e-37	83.908		ENSP00000330343	P55854	130	7e-31	69.565		dbj|BAD66842.1|		155	1e-36	85.057
OtL005_seq_C09_120706d_038.ab1	ref|XP_973229.1|	gi|91082945|ref|XP_973229.1| PREDICTED: similar to CG6464-PA [Tribolium castaneum]	130	2e-31	95.238		FBpp0079823	FBgn0000287	75.5	3e-14	54.286								ref|XP_973229.1|	Tribolium castaneum|spalt-like protein	130	3e-30	95.238								ref|XP_973229.1|	Tribolium castaneum|spalt-like protein	130	5e-29	95.238
OtL005_seq_C11_120706d_046.ab1	ref|XP_972854.1|	gi|91089349|ref|XP_972854.1| PREDICTED: similar to CG14767-PB, isoform B [Tribolium castaneum]	250	2e-67	69.942		FBpp0087797	FBgn0040777	143	6e-35	40.609								ref|XP_972854.1|	Tribolium castaneum|similar to CG14767-PB, isoform B	250	3e-66	69.942								ref|XP_972854.1|	Tribolium castaneum|similar to CG14767-PB, isoform B	250	5e-65	69.942
OtL005_seq_D01_120706d_005.ab1	ref|XP_969323.1|	gi|91080449|ref|XP_969323.1| PREDICTED: similar to CG5655-PA [Tribolium castaneum]	109	9e-25	66.667		FBpp0079668	FBgn0011305	90.5	1e-18	54.321		C33H5.12c	WBGene00004703	51.2	5e-07	38.028		ref|XP_969323.1|	Tribolium castaneum|similar to CG5655-PA	109	1e-23	66.667		ENSP00000325905	Q16629	62	6e-10	41.892		ref|XP_969323.1|	Tribolium castaneum|similar to CG5655-PA	109	2e-22	66.667
OtL005_seq_D02_120706d_005.ab1	ref|XP_974724.1|	gi|91090972|ref|XP_974724.1| PREDICTED: similar to CG9930-PA [Tribolium castaneum]	62.4	9e-11	39.167
OtL005_seq_D04_120706d_013.ab1	ref|XP_976428.1|	gi|91087673|ref|XP_976428.1| PREDICTED: hypothetical protein [Tribolium castaneum]	85.5	8e-18	60														ref|XP_976428.1|	Tribolium castaneum|hypothetical protein LOC662612	85.5	1e-16	60								ref|XP_976428.1|	Tribolium castaneum|hypothetical protein LOC662612	85.5	2e-15	60
OtL005_seq_D05_120706d_021.ab1	ref|XP_967563.1|	gi|91076574|ref|XP_967563.1| PREDICTED: similar to CG2093-PA [Tribolium castaneum]	142	9e-35	39.227		FBpp0087984	FBgn0033194	114	1e-27	31.461								ref|XP_967563.1|	Tribolium castaneum|similar to CG2093-PA	142	1e-33	39.227								ref|XP_967563.1|	Tribolium castaneum|similar to CG2093-PA	142	2e-32	39.227
OtL005_seq_D09_120706d_037.ab1							FBpp0111652	FBgn0085468	35	2e-06	48.718								ref|XP_316660.2|	Anopheles gambiae str. PEST|AGAP006630-PA	43.5	2e-08	56.098								ref|XP_316660.2|	Anopheles gambiae str. PEST|AGAP006630-PA	43.5	3e-07	56.098
OtL005_seq_D10_120706d_037.ab1																			ref|XP_001119986.1|	Apis mellifera|similar to juvenile hormone acid methyltransferase CG17330-PA	65.5	2e-10	30.263								ref|XP_001119986.1|	Apis mellifera|similar to juvenile hormone acid methyltransferase CG17330-PA	65.5	3e-09	30.263
OtL005_seq_D11_120706d_045.ab1	ref|XP_969473.1|	gi|91082141|ref|XP_969473.1| PREDICTED: similar to CG3662-PA, isoform A [Tribolium castaneum]	248	1e-66	67.262		FBpp0099899	FBgn0031285	172	2e-43	50.61								ref|XP_969473.1|	Tribolium castaneum|similar to CG3662-PA, isoform A	248	1e-65	67.262		ENSP00000362395	O43736	64.3	1e-10	31.068		ref|XP_969473.1|	Tribolium castaneum|similar to CG3662-PA, isoform A	248	2e-64	67.262
OtL005_seq_D12_120706d_045.ab1
OtL005_seq_E02_120706d_004.ab1	ref|XP_966972.1|	gi|91077750|ref|XP_966972.1| PREDICTED: similar to CG17556-PA [Tribolium castaneum]	276	4e-75	60.987		FBpp0082818	FBgn0038462	233	8e-62	53.456		Y57G7A.10a	WBGene00021973	194	5e-50	42.857		ref|XP_966972.1|	Tribolium castaneum|similar to CG17556-PA	276	5e-74	60.987		ENSP00000220853	Q15006	216	2e-56	48.214		ref|XP_966972.1|	Tribolium castaneum|similar to CG17556-PA	276	9e-73	60.987
OtL005_seq_E03_120706d_012.ab1	ref|XP_975235.1|	gi|91080689|ref|XP_975235.1| PREDICTED: similar to CG6020-PA [Tribolium castaneum]	234	7e-74	67.442		FBpp0077859	FBgn0037001	196	6e-60	62.112		Y53G8AL.2	WBGene00021800	157	1e-46	49.714		ref|XP_975235.1|	Tribolium castaneum|similar to CG6020-PA	234	9e-73	67.442		ENSP00000266544	Q16795	162	8e-47	55.102		ref|XP_975235.1|	Tribolium castaneum|similar to CG6020-PA	234	1e-71	67.442
OtL005_seq_E04_120706d_012.ab1
OtL005_seq_E06_120706d_020.ab1
OtL005_seq_E07_120706d_028.ab1
OtL005_seq_E08_120706d_028.ab1	ref|XP_969756.1|	gi|91091620|ref|XP_969756.1| PREDICTED: similar to CG30197-PA [Tribolium castaneum]	82	5e-20	48		FBpp0086623	FBgn0050197	85.9	5e-19	54.667								ref|XP_969756.1|	Tribolium castaneum|similar to CG30197-PA	82	7e-19	48								ref|XP_969756.1|	Tribolium castaneum|similar to CG30197-PA	82	1e-17	48
OtL005_seq_E11_120706d_044.ab1																									ENSP00000344405	OTTHUMP00000022330	55.8	3e-08	57.143		ref|NP_956048.1|	Danio rerio|zgc:77455	59.7	1e-07	37.736
OtL005_seq_F04_120706d_011.ab1	ref|XP_969571.1|	gi|91090242|ref|XP_969571.1| PREDICTED: similar to CG7920-PA, isoform A [Tribolium castaneum]	86.3	5e-18	86.957		FBpp0084968	FBgn0039737	72.8	1e-13	70.213		ZK1320.9	WBGene00014258	71.6	2e-13	69.565		ref|XP_969571.1|	Tribolium castaneum|similar to CG7920-PA, isoform A	86.3	7e-17	86.957								gb|AAP68833.1|		90.5	5e-17	89.362
OtL005_seq_F08_120706d_027.ab1
OtL005_seq_F10_120706d_035.ab1	ref|XP_972459.1|	gi|91076206|ref|XP_972459.1| PREDICTED: similar to CG10249-PA, isoform A [Tribolium castaneum]	168	7e-72	88.889		FBpp0111842	FBgn0027596	135	4e-55	68.889		T22D2.1	WBGene00006882	108	6e-39	54.639		ref|XP_972459.1|	Tribolium castaneum|similar to CG10249-PA, isoform A	168	9e-71	88.889		ENSP00000371734	Q14678	123	5e-44	67.442		ref|XP_972459.1|	Tribolium castaneum|similar to CG10249-PA, isoform A	168	2e-69	88.889
OtL005_seq_F11_120706d_043.ab1	ref|XP_975000.1|	gi|91081549|ref|XP_975000.1| PREDICTED: similar to CG4696-PA, isoform A [Tribolium castaneum]	99.8	3e-35	72.308		FBpp0086858	FBgn0002789	87	2e-25	60.938								ref|XP_975000.1|	Tribolium castaneum|similar to CG4696-PA, isoform A	99.8	3e-34	72.308		ENSP00000263097	Q99439	53.9	3e-11	46.552		gb|AAY68367.1|		101	2e-34	72.308
OtL005_seq_G02_120706d_002.ab1							FBpp0074788	FBgn0026630	130	5e-31	44.231		R155.1a	WBGene00020115	126	1e-29	39.869		ref|XP_001604606.1|	Nasonia vitripennis|similar to MGC81123 protein	173	6e-43	52.147		ENSP00000261407	Q6P1A2	135	3e-32	42.953		ref|XP_001604606.1|	Nasonia vitripennis|similar to MGC81123 protein	173	1e-41	52.147
OtL005_seq_G03_120706d_010.ab1	ref|XP_967543.1|	gi|91093116|ref|XP_967543.1| PREDICTED: similar to CG17528-PC.3 [Tribolium castaneum]	369	1e-103	81.944		FBpp0110579	FBgn0032999	287	5e-78	63.208		K07A9.2	WBGene00000553	199	1e-51	44.651		ref|XP_967543.1|	Tribolium castaneum|similar to CG17528-PC.3	369	1e-102	81.944		ENSP00000369223		271	6e-73	61.215		ref|XP_967543.1|	Tribolium castaneum|similar to CG17528-PC.3	369	1e-101	81.944
OtL005_seq_G04_120706d_010.ab1	ref|XP_971992.1|	gi|91094517|ref|XP_971992.1| PREDICTED: similar to CG3500-PA [Tribolium castaneum]	136	6e-33	52.174		FBpp0071947	FBgn0034849	120	6e-28	43.902								ref|XP_317847.1|	Anopheles gambiae str. PEST|AGAP011456-PA	126	4e-55	58.772		ENSP00000272438	Q6UWH6	121	6e-28	51.351		ref|XP_317847.1|	Anopheles gambiae str. PEST|AGAP011456-PA	126	5e-54	58.772
OtL005_seq_G07_120706d_026.ab1	ref|XP_968760.1|	gi|91087505|ref|XP_968760.1| PREDICTED: similar to Lethal(2)essential for life protein (Protein Efl21) [Tribolium castaneum]	245	1e-65	66.839		FBpp0072009	FBgn0011296	167	4e-42	51.149		F52E1.7b	WBGene00002021	80.9	6e-16	40.404		ref|XP_968760.1|	Tribolium castaneum|similar to Lethal(2)essential for life protein (Protein Efl21)	245	1e-64	66.839		ENSP00000227251	P02511	109	3e-24	42.5		ref|XP_968760.1|	Tribolium castaneum|similar to Lethal(2)essential for life protein (Protein Efl21)	245	2e-63	66.839
OtL005_seq_G10_120706d_034.ab1	ref|XP_970777.1|	gi|91078030|ref|XP_970777.1| PREDICTED: similar to CG4046-PA [Tribolium castaneum]	117	3e-27	100		FBpp0071766	FBgn0034743	112	1e-25	92.857		T01C3.6	WBGene00004485	94	5e-20	80.357		ref|XP_970777.1|	Tribolium castaneum|similar to CG4046-PA	117	4e-26	100		ENSP00000251453	P62249	113	1e-25	96.429		ref|XP_970777.1|	Tribolium castaneum|similar to CG4046-PA	117	6e-25	100
OtL005_seq_G11_120706d_042.ab1	ref|XP_971041.1|	gi|91087915|ref|XP_971041.1| PREDICTED: similar to CG11448-PA [Tribolium castaneum]	210	2e-55	58.794		FBpp0070216	FBgn0024985	138	2e-33	37.438								ref|XP_971041.1|	Tribolium castaneum|similar to CG11448-PA	210	3e-54	58.794		ENSP00000280571	Q969X0	58.5	5e-09	40		ref|XP_971041.1|	Tribolium castaneum|similar to CG11448-PA	210	4e-53	58.794
OtL005_seq_G12_120706d_042.ab1	ref|XP_975872.1|	gi|91080511|ref|XP_975872.1| PREDICTED: similar to Vacuolar ATP synthase subunit D 1 (V-ATPase D subunit 1) (Vacuolar proton pump D subunit 1) (dV-ATPase D) isoform 2 [Tribolium castaneum]	342	7e-95	97.826		FBpp0086468	FBgn0022097	338	2e-93	95.652		F55H2.2	WBGene00010130	270	3e-73	72.283		ref|XP_975872.1|	Tribolium castaneum|similar to Vacuolar ATP synthase subunit D 1 (V-ATPase D subunit 1) (Vacuolar proton pump D subunit 1) (dV-ATPase D)	342	9e-94	97.826		ENSP00000216442	Q9Y5K8	290	7e-79	81.522		ref|XP_966499.1|	Tribolium castaneum|similar to Vacuolar ATP synthase subunit D 1 (V-ATPase D subunit 1) (Vacuolar proton pump D subunit 1) (dV-ATPase D)	342	2e-92	97.826
OtL005_seq_H02_120706d_001.ab1	ref|XP_970250.1|	gi|91084151|ref|XP_970250.1| PREDICTED: similar to CG6764-PA [Tribolium castaneum]	230	3e-61	77.241		FBpp0081879	FBgn0037899	203	1e-52	62.759		C03D6.8	WBGene00004437	118	3e-27	42.446		ref|XP_970250.1|	Tribolium castaneum|similar to CG6764-PA	230	4e-60	77.241		ENSP00000260443	Q9UHA3	178	6e-45	58.042		ref|XP_970250.1|	Tribolium castaneum|similar to CG6764-PA	230	6e-59	77.241
OtL005_seq_H04_120706d_009.ab1	ref|XP_975498.1|	gi|91087229|ref|XP_975498.1| PREDICTED: similar to CG2244-PB, isoform B [Tribolium castaneum]	144	3e-35	70.103		FBpp0078383	FBgn0027951	99.4	2e-21	50.926								ref|XP_975498.1|	Tribolium castaneum|similar to CG2244-PB, isoform B	144	5e-34	70.103		ENSP00000333633	Q13330	50.4	2e-06	37.879		ref|XP_975498.1|	Tribolium castaneum|similar to CG2244-PB, isoform B	144	8e-33	70.103
OtL005_seq_H06_120706d_017.ab1
OtL005_seq_H07_120706d_025.ab1	ref|XP_974360.1|	gi|91085777|ref|XP_974360.1| PREDICTED: similar to CG3661-PA [Tribolium castaneum]	272	3e-74	97.143		FBpp0071808	FBgn0010078	262	7e-71	92.857		B0336.10	WBGene00004435	246	6e-66	86.429		ref|XP_974360.1|	Tribolium castaneum|similar to CG3661-PA	272	4e-73	97.143		ENSP00000346039	P62829	254	3e-68	89.286		ref|XP_974360.1|	Tribolium castaneum|similar to CG3661-PA	272	6e-72	97.143
OtL005_seq_H08_120706d_025.ab1							FBpp0082912	FBgn0038536	114	7e-26	33.898								ref|XP_001604338.1|	Nasonia vitripennis|similar to conserved hypothetical protein	127	5e-29	35.673		ENSP00000259953	Q9UN92	91.3	9e-19	35.211		ref|XP_001604338.1|	Nasonia vitripennis|similar to conserved hypothetical protein	127	8e-28	35.673
OtL005_seq_H09_120706d_033.ab1	ref|XP_973687.1|	gi|91078142|ref|XP_973687.1| PREDICTED: similar to CG17838-PE, isoform E [Tribolium castaneum]	215	1e-56	83.459		FBpp0112168	FBgn0038826	177	6e-45	74.803		F58D5.1	WBGene00002000	51.2	5e-07	30.097		ref|XP_973687.1|	Tribolium castaneum|similar to CG17838-PE, isoform E	215	2e-55	83.459		ENSP00000363741	O43390	117	1e-26	51.639		ref|XP_973687.1|	Tribolium castaneum|similar to CG17838-PE, isoform E	215	3e-54	83.459
OtL005_seq_H12_120706d_041.ab1	ref|XP_973353.1|	gi|91077594|ref|XP_973353.1| PREDICTED: similar to CG12220-PA [Tribolium castaneum]	125	1e-29	51.852		FBpp0085121	FBgn0039835	104	4e-23	64.384								ref|XP_973353.1|	Tribolium castaneum|similar to CG12220-PA	125	1e-28	51.852								ref|XP_973353.1|	Tribolium castaneum|similar to CG12220-PA	125	2e-27	51.852
OtL006_seq_A01_120706e_008.ab1																			ref|XP_001662331.1|	Aedes aegypti|hypothetical protein	173	5e-43	43.956								ref|XP_001662331.1|	Aedes aegypti|hypothetical protein	173	8e-42	43.956
OtL006_seq_A03_120706e_016.ab1	ref|XP_973211.1|	gi|91089939|ref|XP_973211.1| PREDICTED: similar to CG12492-PA [Tribolium castaneum]	151	2e-37	42.045		FBpp0081672	FBgn0001321	292	2e-79	67.188		W01C8.5b	WBGene00020921	82.4	2e-16	33.544		ref|XP_001657332.1|	Aedes aegypti|hypothetical protein	323	4e-88	73.846								ref|XP_001657332.1|	Aedes aegypti|hypothetical protein	323	6e-87	73.846
OtL006_seq_A04_120706e_016.ab1
OtL006_seq_A05_120706e_024.ab1	ref|XP_973222.1|	gi|91080051|ref|XP_973222.1| PREDICTED: similar to CG7662-PA, isoform A [Tribolium castaneum]	83.6	5e-17	44.231		FBpp0111725	FBgn0001624	331	3e-91	72.174		C25F6.2a	WBGene00001006	214	5e-56	51.415		ref|NP_727520.1|	Drosophila melanogaster|discs large 1	331	2e-90	72.174		ENSP00000365272		292	2e-79	64.035		ref|NP_001096956.1|	Drosophila melanogaster|discs large 1	331	3e-89	72.174
OtL006_seq_A06_120706e_024.ab1	ref|XP_973274.1|	gi|91087977|ref|XP_973274.1| PREDICTED: similar to LSM3 homolog, U6 small nuclear RNA associated [Tribolium castaneum]	186	3e-48	90.099		FBpp0083893	FBgn0051184	160	2e-40	76.238		Y62E10A.12	WBGene00003077	148	1e-36	75.556		ref|XP_973274.1|	Tribolium castaneum|similar to LSM3 homolog, U6 small nuclear RNA associated	186	4e-47	90.099		ENSP00000302160	P62310	162	2e-40	78		ref|XP_973274.1|	Tribolium castaneum|similar to LSM3 homolog, U6 small nuclear RNA associated	186	6e-46	90.099
OtL006_seq_A07_120706e_032.ab1	ref|XP_970036.1|	gi|91078232|ref|XP_970036.1| PREDICTED: similar to CG4937-PA [Tribolium castaneum]	111	2e-25	37.692														ref|XP_001123079.1|	Apis mellifera|similar to RhoGAP15B CG4937-PA	112	2e-24	46.957								ref|XP_001123079.1|	Apis mellifera|similar to RhoGAP15B CG4937-PA	112	4e-23	46.957
OtL006_seq_A08_120706e_032.ab1	ref|XP_973423.1|	gi|91080899|ref|XP_973423.1| PREDICTED: similar to Cytochrome P450 4g15 (CYPIVG15) [Tribolium castaneum]	226	5e-60	52.632		FBpp0073352	FBgn0030304	220	8e-58	48.804		F01D5.9	WBGene00008499	115	2e-26	32.212		ref|NP_001107791.1|	Tribolium castaneum|cytochrome P450 monooxygenase	226	7e-59	52.632		ENSP00000368079	Q6ZWL3	125	5e-29	36.517		ref|NP_001107791.1|	Tribolium castaneum|cytochrome P450 monooxygenase	226	1e-57	52.632
OtL006_seq_A09_120706e_040.ab1	ref|XP_975788.1|	gi|91085265|ref|XP_975788.1| PREDICTED: similar to CG2727-PA, isoform A isoform 2 [Tribolium castaneum]	348	6e-97	69.869		FBpp0072309	FBgn0010435	261	2e-70	57.727								ref|XP_975788.1|	Tribolium castaneum|similar to CG2727-PA, isoform A	348	8e-96	69.869		ENSP00000343795		110	1e-24	30.698		ref|XP_966331.1|	Tribolium castaneum|similar to CG2727-PA, isoform A	348	1e-94	69.869
OtL006_seq_A12_120706e_048.ab1	ref|XP_975440.1|	gi|91087189|ref|XP_975440.1| PREDICTED: similar to CG2163-PA, isoform A [Tribolium castaneum]	263	4e-71	82.278		FBpp0087864	FBgn0005648	194	6e-50	62.581		C17E4.5	WBGene00003904	138	3e-33	56.034		ref|XP_975440.1|	Tribolium castaneum|similar to CG2163-PA, isoform A	263	5e-70	82.278		ENSP00000216727	Q86U42	197	1e-50	80.172		ref|XP_975440.1|	Tribolium castaneum|similar to CG2163-PA, isoform A	263	8e-69	82.278
OtL006_seq_B05_120706e_023.ab1
OtL006_seq_B06_120706e_023.ab1	ref|XP_970714.1|	gi|91078252|ref|XP_970714.1| PREDICTED: similar to CG8938-PA, isoform A [Tribolium castaneum]	146	1e-45	43.919		FBpp0099646	FBgn0010226	140	2e-43	43.506		R13D7.7	WBGene00001789	71.6	1e-21	31.373		ref|XP_001661870.1|	Aedes aegypti|glutathione s-transferase	149	4e-47	44.737		ENSP00000335620	P08263	57	5e-11	30.612		gb|ABV60329.1|		154	2e-48	44.805
OtL006_seq_B07_120706e_031.ab1	ref|XP_967474.1|	gi|91076762|ref|XP_967474.1| PREDICTED: similar to CG2342-PA [Tribolium castaneum]	121	2e-28	49.219		FBpp0081190	FBgn0004782	115	3e-26	49.618								ref|XP_967474.1|	Tribolium castaneum|similar to CG2342-PA	121	3e-27	49.219								dbj|BAG30763.1|		122	3e-26	44.654
OtL006_seq_B09_120706e_039.ab1
OtL006_seq_B10_120706e_039.ab1	ref|XP_974824.1|	gi|91090704|ref|XP_974824.1| PREDICTED: similar to CG8498-PA [Tribolium castaneum]	91.3	5e-20	74.074		FBpp0079256	FBgn0031992	85.9	5e-18	71.154		C44E4.6	WBGene00016655	92	6e-20	73.585		ref|NP_491412.1|	Caenorhabditis elegans|Acyl-Coenzyme A Binding Protein	92	5e-19	73.585		ENSP00000311117		75.5	1e-14	62.264		ref|NP_491412.1|	Caenorhabditis elegans|Acyl-Coenzyme A Binding Protein	92	1e-17	73.585
OtL006_seq_B11_120706e_047.ab1	ref|XP_970717.1|	gi|91079232|ref|XP_970717.1| PREDICTED: similar to CG12164-PA [Tribolium castaneum]	376	1e-105	77.333		FBpp0088037	FBgn0033158	253	1e-67	58.47		F42G9.9c	WBGene00004212	62.4	2e-10	32.353		ref|XP_970717.1|	Tribolium castaneum|similar to CG12164-PA	376	1e-104	77.333		ENSP00000296105	Q68DN1	63.5	2e-10	32.743		ref|XP_970717.1|	Tribolium castaneum|similar to CG12164-PA	376	1e-103	77.333
OtL006_seq_C01_120706e_006.ab1	ref|XP_975497.1|	gi|91081097|ref|XP_975497.1| PREDICTED: similar to CG9097-PB, isoform B [Tribolium castaneum]	72.8	7e-14	39.506														ref|XP_975497.1|	Tribolium castaneum|similar to CG9097-PB, isoform B	72.8	1e-12	39.506		ENSP00000358398		48.9	4e-06	31.579		ref|XP_975497.1|	Tribolium castaneum|similar to CG9097-PB, isoform B	72.8	2e-11	39.506
OtL006_seq_C03_120706e_014.ab1	ref|XP_967839.1|	gi|91088433|ref|XP_967839.1| PREDICTED: similar to CG32810-PB [Tribolium castaneum]	249	1e-89	83.673		FBpp0070250	FBgn0025394	181	5e-61	64.189		C52B11.2	WBGene00016871	146	4e-44	49.66		ref|XP_967839.1|	Tribolium castaneum|similar to CG32810-PB	249	1e-88	83.673		ENSP00000301738	Q9NXV2	194	2e-60	65.541		ref|XP_967839.1|	Tribolium castaneum|similar to CG32810-PB	249	2e-87	83.673
OtL006_seq_C04_120706e_014.ab1
OtL006_seq_C07_120706e_030.ab1	ref|XP_970156.1|	gi|91094443|ref|XP_970156.1| PREDICTED: similar to Cytochrome c oxidase polypeptide Va, mitochondrial precursor [Tribolium castaneum]	229	6e-61	70.588		FBpp0081948	FBgn0019624	151	3e-37	53.472		Y37D8A.14	WBGene00012553	129	1e-30	50.476		ref|XP_970156.1|	Tribolium castaneum|similar to Cytochrome c oxidase polypeptide Va, mitochondrial precursor	229	8e-60	70.588		ENSP00000317780	P20674	148	4e-36	54.688		ref|XP_970156.1|	Tribolium castaneum|similar to Cytochrome c oxidase polypeptide Va, mitochondrial precursor	229	1e-58	70.588
OtL006_seq_C08_120706e_030.ab1	ref|XP_975304.1|	gi|91080705|ref|XP_975304.1| PREDICTED: similar to CG5492-PB, isoform B [Tribolium castaneum]	246	3e-66	56.923		FBpp0074921	FBgn0036769	207	5e-54	46.734		T23D8.2	WBGene00006633	94.4	5e-20	31.176		ref|XP_975304.1|	Tribolium castaneum|similar to CG5492-PB, isoform B	246	5e-65	56.923		ENSP00000339820	Q96SJ8	111	9e-25	32.057		ref|XP_975304.1|	Tribolium castaneum|similar to CG5492-PB, isoform B	246	8e-64	56.923
OtL006_seq_C09_120706e_038.ab1	ref|XP_967403.1|	gi|91078178|ref|XP_967403.1| PREDICTED: similar to CG8470-PA [Tribolium castaneum]	306	4e-84	64.516		FBpp0073910	FBgn0030692	202	1e-52	45.622								ref|XP_967403.1|	Tribolium castaneum|similar to CG8470-PA	306	6e-83	64.516		ENSP00000230914	Q9NP92	93.2	2e-19	41.748		ref|XP_967403.1|	Tribolium castaneum|similar to CG8470-PA	306	1e-81	64.516
OtL006_seq_C10_120706e_038.ab1	ref|XP_976145.1|	gi|91078934|ref|XP_976145.1| PREDICTED: similar to CG8938-PA, isoform A isoform 2 [Tribolium castaneum]	247	3e-66	59.474		FBpp0099646	FBgn0010226	222	2e-58	54.167		R11G1.3	WBGene00001759	115	2e-26	33.505		ref|XP_976145.1|	Tribolium castaneum|similar to CG8938-PA, isoform A	247	4e-65	59.474		ENSP00000295256	O60760	117	9e-27	34.737		ref|XP_967475.1|	Tribolium castaneum|similar to CG8938-PA, isoform A	247	6e-64	59.474
OtL006_seq_C11_120706e_046.ab1	ref|XP_970106.1|	gi|91077804|ref|XP_970106.1| PREDICTED: similar to chromosome 6 open reading frame 106 isoform a [Tribolium castaneum]	92	3e-20	74.576		FBpp0074202	FBgn0030838	53.1	3e-08	51.163								ref|XP_970106.1|	Tribolium castaneum|similar to chromosome 6 open reading frame 106 isoform a	92	5e-19	74.576		ENSP00000363135	Q9H6K1	53.5	5e-08	46.809		ref|XP_970106.1|	Tribolium castaneum|similar to chromosome 6 open reading frame 106 isoform a	92	1e-17	74.576
OtL006_seq_C12_120706e_046.ab1	ref|XP_976034.1|	gi|91076188|ref|XP_976034.1| PREDICTED: similar to CG8036-PB, isoform B isoform 2 [Tribolium castaneum]	392	1e-110	80.258		FBpp0081371	FBgn0037607	358	2e-99	76.923		F01G10.1	WBGene00008506	306	7e-84	66.516		ref|XP_976034.1|	Tribolium castaneum|similar to CG8036-PB, isoform B	392	1e-109	80.258		ENSP00000296289	P29401	295	4e-80	65.581		ref|XP_976034.1|	Tribolium castaneum|similar to CG8036-PB, isoform B	392	1e-107	80.258
OtL006_seq_D03_120706e_013.ab1	ref|XP_975462.1|	gi|91079138|ref|XP_975462.1| PREDICTED: similar to Putative sestrin [Tribolium castaneum]	234	4e-82	79.577		FBpp0112027	FBgn0034897	173	1e-43	59.42		Y74C9A.5	WBGene00022279	56.2	1e-08	31.132		ref|XP_975462.1|	Tribolium castaneum|similar to Putative sestrin	234	5e-81	79.577		ENSP00000278499	P58005	129	4e-30	42.177		ref|XP_975462.1|	Tribolium castaneum|similar to Putative sestrin	234	8e-80	79.577
OtL006_seq_D04_120706e_013.ab1							FBpp0084762	FBgn0029176	192	7e-62	53.371		F17C11.9a	WBGene00008920	117	9e-30	41.463		ref|XP_623682.2|	Apis mellifera|similar to translation elongation factor 1-gamma	249	2e-77	63.536		ENSP00000367258		225	1e-67	60.674		gb|AAL78751.1|		267	3e-81	68.508
OtL006_seq_D07_120706e_029.ab1
OtL006_seq_D08_120706e_029.ab1
OtL006_seq_D09_120706e_037.ab1	ref|XP_969262.1|	gi|91083095|ref|XP_969262.1| PREDICTED: similar to CG11276-PA, isoform A [Tribolium castaneum]	284	1e-104	93.289		FBpp0075619	FBgn0011284	258	3e-95	81.208		Y43B11AR.4	WBGene00004473	186	1e-68	58.389		ref|XP_969262.1|	Tribolium castaneum|similar to CG11276-PA, isoform A	284	1e-103	93.289		ENSP00000362744	P62701	236	3e-86	75.168		emb|CAJ17164.1|		289	1e-104	94.631
OtL006_seq_D10_120706e_037.ab1	ref|XP_967084.1|	gi|91083653|ref|XP_967084.1| PREDICTED: similar to phosphatidylinositol glycan, class A [Tribolium castaneum]	89.4	6e-35	66.667								D2085.6	WBGene00008431	49.3	1e-06	40.625		ref|XP_967084.1|	Tribolium castaneum|similar to phosphatidylinositol glycan, class A	89.4	8e-34	66.667		ENSP00000351532		68.9	2e-12	48.438		ref|XP_967084.1|	Tribolium castaneum|similar to phosphatidylinositol glycan, class A	89.4	1e-32	66.667
OtL006_seq_D12_120706e_045.ab1	ref|XP_971500.1|	gi|91095131|ref|XP_971500.1| PREDICTED: similar to CG3359-PB, isoform B [Tribolium castaneum]	113	4e-26	35.928														ref|XP_971500.1|	Tribolium castaneum|similar to CG3359-PB, isoform B	113	6e-25	35.928								ref|XP_971500.1|	Tribolium castaneum|similar to CG3359-PB, isoform B	113	1e-23	35.928
OtL006_seq_E01_120706e_004.ab1	ref|XP_971418.1|	gi|91089295|ref|XP_971418.1| PREDICTED: similar to CG1809-PA [Tribolium castaneum]	181	2e-46	45.291		FBpp0071696	FBgn0034710	173	7e-44	49.735								ref|XP_971418.1|	Tribolium castaneum|similar to CG1809-PA	181	3e-45	45.291		ENSP00000363965	P05186	152	3e-37	46.784		ref|XP_001842932.1|	Culex quinquefasciatus|membrane-bound alkaline phosphatase	185	2e-45	49.309
OtL006_seq_E02_120706e_004.ab1	ref|XP_972829.1|	gi|91080235|ref|XP_972829.1| PREDICTED: similar to CG18811-PA [Tribolium castaneum]	96.7	5e-21	66.667		FBpp0074865	FBgn0042134	46.6	6e-07	35.294								ref|NP_001040301.1|	Bombyx mori|glycosyl-phosphatidyl-inositol-anchored protein	72.4	3e-21	54.93		ENSP00000340329	A6NMY7	41.6	4e-08	40		ref|NP_001040301.1|	Bombyx mori|glycosyl-phosphatidyl-inositol-anchored protein	72.4	6e-20	54.93
OtL006_seq_E05_120706e_020.ab1
OtL006_seq_E10_120706e_036.ab1	ref|XP_966513.1|	gi|91091326|ref|XP_966513.1| PREDICTED: similar to CG11857-PA isoform 1 [Tribolium castaneum]	281	1e-76	78.916		FBpp0084189	FBgn0039303	228	2e-60	70.323		F46C5.8	WBGene00009783	187	5e-48	53.939		ref|XP_966513.1|	Tribolium castaneum|similar to CG11857-PA	281	1e-75	78.916		ENSP00000367775	O15258	226	1e-59	66.667		ref|XP_966513.1|	Tribolium castaneum|similar to CG11857-PA	281	2e-74	78.916
OtL006_seq_E11_120706e_044.ab1	ref|XP_966925.1|	gi|91090444|ref|XP_966925.1| PREDICTED: similar to DNA-directed RNA polymerase II 13.3 kDa polypeptide (RPB11) [Tribolium castaneum]	180	2e-46	85.294		FBpp0080564	FBgn0032634	169	8e-43	81.373		W01G7.3	WBGene00012187	129	6e-33	66.316		ref|XP_319985.2|	Anopheles gambiae str. PEST|AGAP009209-PA	169	3e-49	77.451		ENSP00000292614	P52435	159	2e-39	73.529		ref|XP_319985.2|	Anopheles gambiae str. PEST|AGAP009209-PA	169	5e-48	77.451
OtL006_seq_F01_120706e_003.ab1	ref|XP_973193.1|	gi|91083531|ref|XP_973193.1| PREDICTED: similar to carbonyl reductase 1-like [Tribolium castaneum]	191	1e-49	55.215		FBpp0085612	FBgn0034500	62.4	2e-10	31.818		C15H11.4	WBGene00000985	55.1	3e-08	31.507		ref|XP_973193.1|	Tribolium castaneum|similar to carbonyl reductase 1-like	191	2e-48	55.215		ENSP00000290349	P16152	149	2e-36	48.101		ref|XP_973193.1|	Tribolium castaneum|similar to carbonyl reductase 1-like	191	3e-47	55.215
OtL006_seq_F04_120706e_011.ab1	ref|XP_972811.1|	gi|91089347|ref|XP_972811.1| PREDICTED: similar to CG3571-PA, isoform A [Tribolium castaneum]	243	2e-80	76.433		FBpp0082029	FBgn0037978	188	2e-55	56.604		T27E9.4a	WBGene00002185	132	9e-33	42.405		ref|XP_972811.1|	Tribolium castaneum|similar to CG3571-PA, isoform A	243	3e-79	76.433		ENSP00000232766	Q7Z3E8	194	4e-55	56.051		ref|XP_972811.1|	Tribolium castaneum|similar to CG3571-PA, isoform A	243	6e-78	76.433
OtL006_seq_F06_120706e_019.ab1							FBpp0074554	FBgn0044030	75.5	2e-14	38.76								ref|XP_319827.2|	Anopheles gambiae str. PEST|AGAP009077-PA	69.3	3e-21	67.391		ENSP00000356651	O60783	63.5	2e-18	63.636		ref|XP_319827.2|	Anopheles gambiae str. PEST|AGAP009077-PA	69.3	5e-20	67.391
OtL006_seq_F09_120706e_035.ab1	ref|XP_975028.1|	gi|91080375|ref|XP_975028.1| PREDICTED: similar to CG4337-PA, isoform A [Tribolium castaneum]	101	2e-38	77.193		FBpp0099503	FBgn0010438	79.3	2e-29	56.14								ref|XP_975028.1|	Tribolium castaneum|similar to CG4337-PA, isoform A	101	2e-37	77.193		ENSP00000265304	Q04837	59.7	1e-09	50		ref|XP_975028.1|	Tribolium castaneum|similar to CG4337-PA, isoform A	101	3e-36	77.193
OtL006_seq_F10_120706e_035.ab1	ref|XP_975278.1|	gi|91079088|ref|XP_975278.1| PREDICTED: similar to CG10222-PA [Tribolium castaneum]	97.8	2e-21	31.868		FBpp0081087	FBgn0037478	188	4e-71	52.096		Y75B8A.14	WBGene00013550	172	4e-59	47.239		ref|XP_625026.1|	Apis mellifera|similar to CG2656-PA	211	9e-77	59.281		ENSP00000228827	Q53FS3	167	5e-60	49.08		ref|XP_625026.1|	Apis mellifera|similar to CG2656-PA	211	1e-75	59.281
OtL006_seq_F12_120706e_043.ab1	ref|XP_968690.1|	gi|91088445|ref|XP_968690.1| PREDICTED: similar to CG5203-PA [Tribolium castaneum]	247	2e-66	84.058		FBpp0079617	FBgn0027052	201	2e-52	69.343		T09B4.10	WBGene00000500	77.4	6e-15	36.134		ref|XP_968690.1|	Tribolium castaneum|similar to CG5203-PA	247	2e-65	84.058		ENSP00000219548	Q9UNE7	160	1e-39	60.976		ref|XP_968690.1|	Tribolium castaneum|similar to CG5203-PA	247	4e-64	84.058
OtL006_seq_G03_120706e_010.ab1	ref|XP_968621.1|	gi|91088443|ref|XP_968621.1| PREDICTED: similar to CG17593-PA [Tribolium castaneum]	155	8e-39	77.419		FBpp0077214	FBgn0031544	125	3e-29	56.701		ZK1058.4	WBGene00014204	63.2	1e-10	31.461		ref|XP_968621.1|	Tribolium castaneum|similar to CG17593-PA	155	1e-37	77.419		ENSP00000225726	Q96A33	105	5e-23	52.809		ref|XP_968621.1|	Tribolium castaneum|similar to CG17593-PA	155	2e-36	77.419
OtL006_seq_G04_120706e_010.ab1
OtL006_seq_G08_120706e_026.ab1
OtL006_seq_G09_120706e_034.ab1
OtL006_seq_G10_120706e_034.ab1	ref|XP_968374.1|	gi|91085583|ref|XP_968374.1| PREDICTED: similar to 26S proteasome non-ATPase regulatory subunit 9 (26S proteasome regulatory subunit p27) (Transactivating protein Bridge-1) [Tribolium castaneum]	259	6e-70	64.179		FBpp0082314	FBgn0038166	144	4e-35	41.748		C44B7.1	WBGene00016623	149	1e-36	37.5		ref|XP_968374.1|	Tribolium castaneum|similar to 26S proteasome non-ATPase regulatory subunit 9 (26S proteasome regulatory subunit p27) (Transactivating protein Bridge-1)	259	9e-69	64.179		ENSP00000261817	O00233	180	1e-45	47		ref|XP_968374.1|	Tribolium castaneum|similar to 26S proteasome non-ATPase regulatory subunit 9 (26S proteasome regulatory subunit p27) (Transactivating protein Bridge-1)	259	2e-67	64.179
OtL006_seq_G11_120706e_042.ab1
OtL006_seq_H01_120706e_001.ab1	ref|XP_972702.1|	gi|91077188|ref|XP_972702.1| PREDICTED: similar to CG33205-PF, isoform F [Tribolium castaneum]	168	1e-42	55.263		FBpp0099798	FBgn0053205	135	2e-32	41.848								ref|XP_972702.1|	Tribolium castaneum|similar to CG33205-PF, isoform F	168	2e-41	55.263								ref|XP_972702.1|	Tribolium castaneum|similar to CG33205-PF, isoform F	168	3e-40	55.263
OtL006_seq_H03_120706e_009.ab1
OtL006_seq_H04_120706e_009.ab1
OtL006_seq_H05_120706e_017.ab1	ref|XP_975026.1|	gi|91077352|ref|XP_975026.1| PREDICTED: similar to CG7007-PA [Tribolium castaneum]	185	6e-75	80.342		FBpp0082464	FBgn0028662	170	4e-69	71.074		T01H3.1	WBGene00006913	132	1e-49	57.391		ref|XP_975026.1|	Tribolium castaneum|similar to CG7007-PA	185	8e-74	80.342		ENSP00000236067	Q99437	123	3e-49	55.556		ref|XP_975026.1|	Tribolium castaneum|similar to CG7007-PA	185	1e-72	80.342
OtL006_seq_H06_120706e_017.ab1	ref|XP_969758.1|	gi|91091878|ref|XP_969758.1| PREDICTED: similar to CG31839-PA [Tribolium castaneum]	287	2e-78	51.389		FBpp0080191	FBgn0028543	235	1e-62	47.032		Y47H9C.4c	WBGene00000415	92.4	2e-19	32.258		ref|XP_969758.1|	Tribolium castaneum|similar to CG31839-PA	287	3e-77	51.389		ENSP00000275358	Q96SQ3	111	7e-25	34.375		ref|XP_969758.1|	Tribolium castaneum|similar to CG31839-PA	287	4e-76	51.389
OtL006_seq_H07_120706e_025.ab1	ref|XP_967173.1|	gi|91083379|ref|XP_967173.1| PREDICTED: similar to CG5446-PA [Tribolium castaneum]	59.3	9e-10	78.788		FBpp0073030	FBgn0035475	117	8e-27	41.781								ref|XP_001601741.1|	Nasonia vitripennis|hypothetical protein LOC100117531	131	2e-30	45.578		ENSP00000318988	Q0VDI3	92.8	3e-19	36.765		ref|XP_001601741.1|	Nasonia vitripennis|hypothetical protein LOC100117531	131	3e-29	45.578
OtL006_seq_H08_120706e_025.ab1
OtL006_seq_H09_120706e_033.ab1	ref|XP_972675.1|	gi|91085225|ref|XP_972675.1| PREDICTED: similar to CG9514-PA [Tribolium castaneum]	173	2e-44	55.479		FBpp0073802	FBgn0030588	137	3e-33	44.295		C34C6.4	WBGene00007917	79.3	1e-15	36		ref|XP_972675.1|	Tribolium castaneum|similar to CG9514-PA	173	3e-43	55.479		ENSP00000319851	Q8NE62	88.2	4e-18	36.242		ref|XP_972675.1|	Tribolium castaneum|similar to CG9514-PA	173	4e-42	55.479
OtL006_seq_H10_120706e_033.ab1	ref|XP_967836.1|	gi|91086655|ref|XP_967836.1| PREDICTED: similar to CG11840-PA [Tribolium castaneum]	109	6e-25	67.47		FBpp0077740	FBgn0031260	94.4	5e-20	59.036		T05E11.5	WBGene00011481	55.1	9e-17	45.833		ref|NP_001040306.1|	Bombyx mori|presenilin-like signal peptide peptidase	86.7	2e-28	74.576		ENSP00000365296		95.5	4e-20	54.651		ref|NP_001040306.1|	Bombyx mori|presenilin-like signal peptide peptidase	86.7	4e-27	74.576
OtL006_seq_H12_120706e_041.ab1	ref|XP_972692.1|	gi|91092960|ref|XP_972692.1| PREDICTED: similar to CG33054-PA, isoform A [Tribolium castaneum]	109	5e-25	39.583														ref|XP_972692.1|	Tribolium castaneum|similar to CG33054-PA, isoform A	109	7e-24	39.583								ref|XP_972692.1|	Tribolium castaneum|similar to CG33054-PA, isoform A	109	1e-22	39.583
OtL007_seq_A01_121306c_008.ab1	ref|XP_969841.1|	gi|91080803|ref|XP_969841.1| PREDICTED: similar to CG4281-PA [Tribolium castaneum]	183	4e-47	50.655		FBpp0070325	FBgn0025626	72.4	3e-13	48.718								ref|XP_969841.1|	Tribolium castaneum|similar to CG4281-PA	183	5e-46	50.655								ref|XP_969841.1|	Tribolium castaneum|similar to CG4281-PA	183	8e-45	50.655
OtL007_seq_A02_121306c_008.ab1																			ref|XP_001622590.1|	Nematostella vectensis|predicted protein	51.6	3e-06	30.088								ref|XP_728621.1|	Plasmodium yoelii yoelii str. 17XNL|hydroxyproline-rich glycoprotein DZ-HRGP	80.1	2e-13	35.266
OtL007_seq_A03_121306c_016.ab1	ref|XP_967332.1|	gi|91081847|ref|XP_967332.1| PREDICTED: similar to CG9564-PA [Tribolium castaneum]	110	3e-25	32.212		FBpp0087223	FBgn0010357	93.6	1e-19	34.409								ref|XP_967332.1|	Tribolium castaneum|similar to CG9564-PA	110	4e-24	32.212		ENSP00000332975	Q7RTZ1	61.6	8e-10	32.258		gb|ABC88731.1|		114	5e-24	35.754
OtL007_seq_A04_121306c_016.ab1	ref|XP_975866.1|	gi|91076384|ref|XP_975866.1| PREDICTED: similar to tubulin, alpha 2 isoform 2 isoform 2 [Tribolium castaneum]	401	1e-112	91.509		FBpp0081153	FBgn0003884	400	1e-112	91.038		C44B11.3	WBGene00003175	376	1e-105	82.547		ref|XP_001652144.1|	Aedes aegypti|tubulin alpha chain	401	1e-111	91.509		ENSP00000301072	Q9BQE3	398	1e-111	89.151		ref|XP_001849099.1|	Culex quinquefasciatus|tubulin alpha-1 chain	401	1e-110	91.509
OtL007_seq_A05_121306c_024.ab1							FBpp0088555	FBgn0036900	55.1	5e-08	31.915		F36D1.1	WBGene00009461	50.8	7e-07	30.928		ref|XP_001352794.1|	Drosophila pseudoobscura|GA12610 gene product from transcript GA12610-RA	67.8	4e-11	37.778								ref|XP_001352794.1|	Drosophila pseudoobscura|GA12610 gene product from transcript GA12610-RA	67.8	7e-10	37.778
OtL007_seq_A07_121306c_032.ab1	ref|XP_971762.1|	gi|91089561|ref|XP_971762.1| PREDICTED: similar to Heat repeats-containing protein FLJ20397 [Tribolium castaneum]	253	3e-68	54.545														ref|XP_971762.1|	Tribolium castaneum|similar to Heat repeats-containing protein FLJ20397	253	4e-67	54.545								ref|XP_971762.1|	Tribolium castaneum|similar to Heat repeats-containing protein FLJ20397	253	7e-66	54.545
OtL007_seq_A08_121306c_032.ab1	ref|XP_973190.1|	gi|91082513|ref|XP_973190.1| PREDICTED: similar to CG15918-PA [Tribolium castaneum]	123	3e-29	40		FBpp0112328	FBgn0051973	91.7	2e-19	33.113								ref|NP_001103905.1|	Tribolium castaneum|chitin deacetylase 6	123	4e-28	40								ref|NP_001103905.1|	Tribolium castaneum|chitin deacetylase 6	123	6e-27	40
OtL007_seq_A11_121306c_048.ab1	ref|XP_974143.1|	gi|91077928|ref|XP_974143.1| PREDICTED: similar to CG13907-PA [Tribolium castaneum]	351	9e-98	76.087		FBpp0072490	FBgn0035173	314	3e-86	64.463		K05B2.5c	WBGene00003986	175	2e-44	38.189		ref|XP_974143.1|	Tribolium castaneum|similar to CG13907-PA	351	1e-96	76.087		ENSP00000319991	Q6P1X3	101	6e-22	31.361		ref|XP_974143.1|	Tribolium castaneum|similar to CG13907-PA	351	2e-95	76.087
OtL007_seq_A12_121306c_048.ab1
OtL007_seq_B02_121306c_007.ab1
OtL007_seq_B04_121306c_015.ab1	ref|XP_973117.1|	gi|91087635|ref|XP_973117.1| PREDICTED: similar to proteasome subunit, alpha type, 5 [Tribolium castaneum]	244	1e-79	92.308		FBpp0086067	FBgn0016697	205	1e-67	79.389		F25H2.9	WBGene00003926	160	5e-54	59.231		ref|XP_973117.1|	Tribolium castaneum|similar to proteasome subunit, alpha type, 5	244	2e-78	92.308		ENSP00000271308	P28066	197	4e-65	73.846		ref|XP_973117.1|	Tribolium castaneum|similar to proteasome subunit, alpha type, 5	244	3e-77	92.308
OtL007_seq_B05_121306c_023.ab1
OtL007_seq_B06_121306c_023.ab1	ref|XP_971209.1|	gi|91080193|ref|XP_971209.1| PREDICTED: similar to CG13880-PA [Tribolium castaneum]	190	2e-67	68.841		FBpp0072404	FBgn0035122	176	5e-54	69.748		Y54E10A.7	WBGene00021829	77.4	5e-15	34.375		ref|XP_971209.1|	Tribolium castaneum|similar to CG13880-PA	190	2e-66	68.841		ENSP00000288937	Q9NRX2	89	4e-18	48.039		ref|XP_971209.1|	Tribolium castaneum|similar to CG13880-PA	190	4e-65	68.841
OtL007_seq_B08_121306c_031.ab1	ref|XP_974670.1|	gi|91089685|ref|XP_974670.1| PREDICTED: similar to CG2246-PB, isoform B [Tribolium castaneum]	144	4e-57	81.395		FBpp0085035	FBgn0039790	141	6e-55	80.233		W04G3.5	WBGene00012258	106	6e-40	56.627		ref|XP_001608271.1|	Nasonia vitripennis|similar to ENSANGP00000018618	148	5e-57	82.558		ENSP00000268835	O60256	129	4e-48	70.93		ref|XP_001862760.1|	Culex quinquefasciatus|ribose-phosphate pyrophosphokinase 1,2	148	9e-56	82.558
OtL007_seq_B09_121306c_039.ab1	ref|XP_967059.1|	gi|91077752|ref|XP_967059.1| PREDICTED: similar to CG3446-PA [Tribolium castaneum]	160	2e-40	63.636		FBpp0070885	FBgn0029868	132	1e-34	54.167		C34B2.8	WBGene00016393	77	4e-18	38.261		ref|XP_967059.1|	Tribolium castaneum|similar to CG3446-PA	160	3e-39	63.636		ENSP00000252576	Q9P0J0	52	5e-13	33.333		ref|XP_967059.1|	Tribolium castaneum|similar to CG3446-PA	160	5e-38	63.636
OtL007_seq_B10_121306c_039.ab1
OtL007_seq_B11_121306c_047.ab1	ref|XP_970322.1|	gi|91085155|ref|XP_970322.1| PREDICTED: similar to NADPH:adrenodoxin oxidoreductase, mitochondrial precursor (Adrenodoxin reductase) (AR) (Ferredoxin reductase) (Ferredoxin--NADP(+) reductase) [Tribolium castaneum]	163	2e-41	57.812		FBpp0087272	FBgn0015582	176	5e-45	63.78		Y62E10A.6	WBGene00013376	125	1e-29	48.462		ref|XP_001652198.1|	Aedes aegypti|fad nadph dehydrogenase	187	1e-47	65.116		ENSP00000293195	P22570	179	1e-45	66.406		ref|XP_001652198.1|	Aedes aegypti|fad nadph dehydrogenase	187	2e-46	65.116
OtL007_seq_B12_121306c_047.ab1	ref|XP_970131.1|	gi|91085467|ref|XP_970131.1| PREDICTED: similar to Guanine nucleotide-binding protein beta subunit 1 [Tribolium castaneum]	119	7e-28	79.487		FBpp0089185	FBgn0001105	113	9e-26	73.077		F13D12.7	WBGene00001679	98.2	2e-21	64.103		ref|XP_970131.1|	Tribolium castaneum|similar to Guanine nucleotide-binding protein beta subunit 1	119	1e-26	79.487		ENSP00000305260	P62879	91.3	6e-19	58.974		ref|XP_970131.1|	Tribolium castaneum|similar to Guanine nucleotide-binding protein beta subunit 1	119	2e-25	79.487
OtL007_seq_C02_121306c_006.ab1	ref|XP_968685.1|	gi|91085589|ref|XP_968685.1| PREDICTED: similar to CG8553-PA, isoform A [Tribolium castaneum]	335	9e-93	99.394		FBpp0086691	FBgn0020615	326	9e-90	94.545		Y45F10A.4	WBGene00012867	120	6e-28	44.966		ref|XP_968685.1|	Tribolium castaneum|similar to CG8553-PA, isoform A	335	1e-91	99.394		ENSP00000367893	P49903	248	4e-66	73.171		ref|XP_968685.1|	Tribolium castaneum|similar to CG8553-PA, isoform A	335	2e-90	99.394
OtL007_seq_C04_121306c_014.ab1	ref|XP_968887.1|	gi|91081299|ref|XP_968887.1| PREDICTED: similar to CG3702-PA [Tribolium castaneum]	214	1e-83	81.6		FBpp0077166	FBgn0031590	181	1e-67	67.48		C36B7.6	WBGene00016469	181	3e-62	59.732		ref|XP_968887.1|	Tribolium castaneum|similar to CG3702-PA	214	2e-82	81.6		ENSP00000270281		178	5e-45	67.969		ref|XP_968887.1|	Tribolium castaneum|similar to CG3702-PA	214	3e-81	81.6
OtL007_seq_C06_121306c_022.ab1	ref|XP_968442.1|	gi|91081647|ref|XP_968442.1| PREDICTED: hypothetical protein [Tribolium castaneum]	145	1e-35	77.778														ref|XP_968442.1|	Tribolium castaneum|hypothetical protein LOC656848	145	2e-34	77.778								ref|XP_968442.1|	Tribolium castaneum|hypothetical protein LOC656848	145	3e-33	77.778
OtL007_seq_C08_121306c_030.ab1	ref|XP_967539.1|	gi|91092412|ref|XP_967539.1| PREDICTED: similar to CG3645-PA, isoform A [Tribolium castaneum]	142	1e-46	54.074		FBpp0077800	FBgn0031238	96.7	1e-25	42.308								ref|XP_967539.1|	Tribolium castaneum|similar to CG3645-PA, isoform A	142	2e-45	54.074		ENSP00000374363	Q6P1R4	48.9	4e-06	30.769		ref|XP_967539.1|	Tribolium castaneum|similar to CG3645-PA, isoform A	142	3e-44	54.074
OtL007_seq_C11_121306c_046.ab1	ref|XP_975775.1|	gi|91080185|ref|XP_975775.1| PREDICTED: similar to CG6939-PB, isoform B isoform 2 [Tribolium castaneum]	377	1e-105	83.628		FBpp0082004	FBgn0025802	281	2e-76	62.174		H28G03.6	WBGene00003477	118	3e-27	31.169		ref|XP_975775.1|	Tribolium castaneum|similar to CG6939-PB, isoform B	377	1e-104	83.628		ENSP00000256190	Q86WG5	280	1e-75	59.735		ref|XP_975775.1|	Tribolium castaneum|similar to CG6939-PB, isoform B	377	1e-103	83.628
OtL007_seq_C12_121306c_046.ab1	ref|XP_973546.1|	gi|91089631|ref|XP_973546.1| PREDICTED: similar to Serine/threonine-protein phosphatase 2A catalytic subunit beta isoform (PP2A-beta) [Tribolium castaneum]	237	2e-63	89.147		FBpp0079148	FBgn0004177	228	2e-60	84.496		F38H4.9	WBGene00002363	208	1e-54	75.591		ref|XP_973546.1|	Tribolium castaneum|similar to Serine/threonine-protein phosphatase 2A catalytic subunit beta isoform (PP2A-beta)	237	2e-62	89.147		ENSP00000221138	P62714	229	2e-60	84.496		ref|XP_973546.1|	Tribolium castaneum|similar to Serine/threonine-protein phosphatase 2A catalytic subunit beta isoform (PP2A-beta)	237	3e-61	89.147
OtL007_seq_D01_121306c_005.ab1	ref|XP_971068.1|	gi|91076434|ref|XP_971068.1| PREDICTED: similar to CG18426-PA [Tribolium castaneum]	58.2	1e-09	70														ref|XP_971068.1|	Tribolium castaneum|similar to CG18426-PA	58.2	1e-08	70								ref|XP_971068.1|	Tribolium castaneum|similar to CG18426-PA	58.2	2e-07	70
OtL007_seq_D02_121306c_005.ab1	ref|XP_971894.1|	gi|91076696|ref|XP_971894.1| PREDICTED: similar to CG13315-PA [Tribolium castaneum]	55.1	6e-09	56.863		FBpp0076257	FBgn0040827	51.6	1e-07	64.444								ref|XP_971894.1|	Tribolium castaneum|similar to CG13315-PA	55.1	6e-08	56.863								ref|XP_971894.1|	Tribolium castaneum|similar to CG13315-PA	55.1	2e-06	56.863
OtL007_seq_D07_121306c_029.ab1	ref|XP_971854.1|	gi|91082471|ref|XP_971854.1| PREDICTED: similar to Cytochrome P450 4c3 (CYPIVC3) [Tribolium castaneum]	87.4	2e-26	38.261		FBpp0076543	FBgn0015033	86.7	3e-24	37.168		Y17G9B.3	WBGene00021200	68.6	1e-18	30.556		ref|XP_971854.1|	Tribolium castaneum|similar to Cytochrome P450 4c3 (CYPIVC3)	87.4	3e-25	38.261		ENSP00000222982	P20815	80.5	6e-18	38.889		gb|ABV48807.1|		82	3e-24	30.357
OtL007_seq_D09_121306c_037.ab1
OtL007_seq_D10_121306c_037.ab1
OtL007_seq_D11_121306c_045.ab1	ref|XP_968861.1|	gi|91093740|ref|XP_968861.1| PREDICTED: similar to CG9119-PA [Tribolium castaneum]	48.9	3e-07	40.678		FBpp0072532	FBgn0063667	40.8	1e-06	37.313								ref|XP_001605446.1|	Nasonia vitripennis|similar to conserved hypothetical protein	44.7	2e-08	42		ENSP00000346403	Q9H0W9	45.8	1e-05	42		ref|XP_001605446.1|	Nasonia vitripennis|similar to conserved hypothetical protein	44.7	3e-07	42
OtL007_seq_D12_121306c_045.ab1							FBpp0070226	FBgn0024365	164	3e-41	73.832		F10E7.9	WBGene00017350	67.8	4e-12	52		ref|XP_001662375.1|	Aedes aegypti|hypothetical protein	177	3e-44	75.676		ENSP00000323632		80.1	2e-15	69.767		ref|XP_001662375.1|	Aedes aegypti|hypothetical protein	177	5e-43	75.676
OtL007_seq_E02_121306c_004.ab1	ref|XP_971170.1|	gi|91089289|ref|XP_971170.1| PREDICTED: similar to CG6514-PA [Tribolium castaneum]	184	2e-47	67.692		FBpp0078699	FBgn0031692	155	1e-38	58.915		ZK673.7	WBGene00006583	133	6e-32	50.388		ref|XP_971170.1|	Tribolium castaneum|similar to CG6514-PA	184	2e-46	67.692		ENSP00000291295	P62158	89.4	3e-18	34.4		ref|XP_971170.1|	Tribolium castaneum|similar to CG6514-PA	184	3e-45	67.692
OtL007_seq_E03_121306c_012.ab1	ref|XP_974438.1|	gi|91082999|ref|XP_974438.1| PREDICTED: similar to LEThal family member (let-2) [Tribolium castaneum]	226	4e-60	48.548		FBpp0078642	FBgn0000299	154	5e-38	36.515		F01G12.5b	WBGene00002280	148	3e-36	35.793		ref|XP_974438.1|	Tribolium castaneum|similar to LEThal family member (let-2)	226	5e-59	48.548		ENSP00000328553	P53420	130	1e-30	36.8		ref|XP_974438.1|	Tribolium castaneum|similar to LEThal family member (let-2)	226	9e-58	48.548
OtL007_seq_E04_121306c_012.ab1	ref|XP_967271.1|	gi|91088057|ref|XP_967271.1| PREDICTED: similar to CG9172-PA, isoform A [Tribolium castaneum]	281	9e-77	82.822		FBpp0073950	FBgn0030718	278	2e-75	79.755		W10D5.2	WBGene00012376	247	5e-66	71.166		ref|XP_967271.1|	Tribolium castaneum|similar to CG9172-PA, isoform A	281	1e-75	82.822		ENSP00000233627	O75251	250	1e-66	69.811		ref|XP_967271.1|	Tribolium castaneum|similar to CG9172-PA, isoform A	281	2e-74	82.822
OtL007_seq_E05_121306c_020.ab1	ref|XP_974494.1|	gi|91080643|ref|XP_974494.1| PREDICTED: similar to CG32149-PA, isoform A [Tribolium castaneum]	262	7e-71	86.806		FBpp0075322	FBgn0036518	217	5e-57	73.826		2RSSE.1	WBGene00007064	126	1e-29	51.754		ref|XP_974494.1|	Tribolium castaneum|similar to CG32149-PA, isoform A	262	1e-69	86.806		ENSP00000349660		77.8	1e-14	35.455		ref|XP_974494.1|	Tribolium castaneum|similar to CG32149-PA, isoform A	262	2e-68	86.806
OtL007_seq_E06_121306c_020.ab1
OtL007_seq_E07_121306c_028.ab1	ref|XP_975868.1|	gi|91077470|ref|XP_975868.1| PREDICTED: similar to CG6476-PB, isoform B isoform 2 [Tribolium castaneum]	245	3e-99	94.737		FBpp0082584	FBgn0003600	216	1e-86	80.451		Y39G10AR.8	WBGene00021466	204	8e-79	76.336		ref|XP_975868.1|	Tribolium castaneum|similar to eukaryotic translation initiation factor 2, subunit 3, structural gene X-linked	245	5e-98	94.737		ENSP00000253039	P41091	218	1e-88	81.203		ref|XP_975868.1|	Tribolium castaneum|similar to eukaryotic translation initiation factor 2, subunit 3, structural gene X-linked	245	8e-97	94.737
OtL007_seq_E08_121306c_028.ab1	ref|XP_972206.1|	gi|91091430|ref|XP_972206.1| PREDICTED: similar to CG9657-PA [Tribolium castaneum]	103	2e-23	54.737		FBpp0076245	FBgn0035949	55.8	1e-08	47.692								ref|XP_972206.1|	Tribolium castaneum|similar to CG9657-PA	103	3e-22	54.737								ref|XP_972206.1|	Tribolium castaneum|similar to CG9657-PA	103	4e-21	54.737
OtL007_seq_E09_121306c_036.ab1	ref|XP_972852.1|	gi|91088903|ref|XP_972852.1| PREDICTED: similar to CG12244-PA [Tribolium castaneum]	307	2e-84	79.032		FBpp0073551	FBgn0015763	280	4e-76	70.652		R03G5.2	WBGene00004758	215	2e-56	54.696		ref|XP_972852.1|	Tribolium castaneum|similar to CG12244-PA	307	2e-83	79.032		ENSP00000351997	P52564	238	3e-63	62.778		ref|XP_972852.1|	Tribolium castaneum|similar to CG12244-PA	307	4e-82	79.032
OtL007_seq_E10_121306c_036.ab1
OtL007_seq_E11_121306c_044.ab1
OtL007_seq_F01_121306c_003.ab1	ref|XP_972484.1|	gi|91085217|ref|XP_972484.1| PREDICTED: similar to CG9518-PA [Tribolium castaneum]	175	1e-44	60.127		FBpp0073800	FBgn0030590	162	1e-40	58.228		C34C6.4	WBGene00007917	81.6	3e-16	36.25		ref|XP_972484.1|	Tribolium castaneum|similar to CG9518-PA	175	1e-43	60.127		ENSP00000319851	Q8NE62	88.6	5e-18	39.735		ref|XP_972484.1|	Tribolium castaneum|similar to CG9518-PA	175	2e-42	60.127
OtL007_seq_F02_121306c_003.ab1	ref|XP_975140.1|	gi|91081003|ref|XP_975140.1| PREDICTED: similar to CG5723-PB [Tribolium castaneum]	120	3e-28	59.574														ref|XP_975140.1|	Tribolium castaneum|similar to CG5723-PB	120	4e-27	59.574								ref|XP_975140.1|	Tribolium castaneum|similar to CG5723-PB	120	6e-26	59.574
OtL007_seq_F04_121306c_011.ab1	ref|XP_973232.1|	gi|91084815|ref|XP_973232.1| PREDICTED: similar to CG2663-PB, isoform B [Tribolium castaneum]	262	7e-71	72.093		FBpp0078440	FBgn0037323	194	4e-50	51.685								ref|XP_973232.1|	Tribolium castaneum|similar to CG2663-PB, isoform B	262	9e-70	72.093								ref|XP_973232.1|	Tribolium castaneum|similar to CG2663-PB, isoform B	262	1e-68	72.093
OtL007_seq_F05_121306c_019.ab1	ref|XP_972698.1|	gi|91076220|ref|XP_972698.1| PREDICTED: similar to CG3811-PA, isoform A [Tribolium castaneum]	177	2e-45	73.109		FBpp0079426	FBgn0032123	152	1e-37	70.103		F21G4.1	WBGene00009023	58.9	2e-09	30.864		ref|XP_972698.1|	Tribolium castaneum|similar to CG3811-PA, isoform A	177	3e-44	73.109		ENSP00000320634	Q9UIG8	67.8	1e-11	36.842		ref|XP_972698.1|	Tribolium castaneum|similar to CG3811-PA, isoform A	177	4e-43	73.109
OtL007_seq_F06_121306c_019.ab1	ref|XP_972074.1|	gi|91084971|ref|XP_972074.1| PREDICTED: similar to CG6782-PE, isoform E [Tribolium castaneum]	86.3	7e-26	60.294		FBpp0099892	FBgn0037912	73.6	3e-19	53.731		Y37B11A.3	WBGene00021345	73.6	8e-18	53.03		ref|XP_972074.1|	Tribolium castaneum|similar to CG6782-PE, isoform E	86.3	1e-24	60.294		ENSP00000215882	P53007	64.7	7e-15	62.5		ref|XP_972074.1|	Tribolium castaneum|similar to CG6782-PE, isoform E	86.3	2e-23	60.294
OtL007_seq_F07_121306c_027.ab1	ref|XP_974101.1|	gi|91085035|ref|XP_974101.1| PREDICTED: similar to B-cell receptor-associated protein 37 [Tribolium castaneum]	323	3e-89	79.327		FBpp0111776	FBgn0010551	307	4e-84	73.077		T24H7.1	WBGene00004015	264	3e-71	73.41		ref|XP_974101.1|	Tribolium castaneum|similar to B-cell receptor-associated protein 37	323	4e-88	79.327		ENSP00000300408	P35232	204	9e-53	59.064		ref|XP_974101.1|	Tribolium castaneum|similar to B-cell receptor-associated protein 37	323	6e-87	79.327
OtL007_seq_F09_121306c_035.ab1	ref|XP_972460.1|	gi|91076480|ref|XP_972460.1| PREDICTED: similar to CG16707-PC, isoform C [Tribolium castaneum]	65.9	9e-12	70.455		FBpp0076130	FBgn0045823	67.8	5e-12	76.923								ref|NP_729536.1|	Drosophila melanogaster|visgun	67.8	3e-11	76.923		ENSP00000309376	Q9NR26	48.5	6e-06	51.111		ref|NP_729535.1|	Drosophila melanogaster|visgun	67.8	6e-10	76.923
OtL007_seq_F10_121306c_035.ab1	ref|XP_970177.1|	gi|91080467|ref|XP_970177.1| PREDICTED: similar to CG32499-PA [Tribolium castaneum]	204	5e-54	70.543		FBpp0077054	FBgn0052499	172	5e-44	60.465								ref|NP_001103903.1|	Tribolium castaneum|chitin deacetylase 4	204	5e-53	70.543								ref|NP_001103903.1|	Tribolium castaneum|chitin deacetylase 4	204	1e-51	70.543
OtL007_seq_F11_121306c_043.ab1
OtL007_seq_G02_121306c_002.ab1	ref|XP_970551.1|	gi|91092662|ref|XP_970551.1| PREDICTED: similar to CG15239-PA [Tribolium castaneum]	107	3e-24	31.973														ref|XP_001663722.1|	Aedes aegypti|hypothetical protein	175	2e-43	44.444								ref|XP_001663722.1|	Aedes aegypti|hypothetical protein	175	3e-42	44.444
OtL007_seq_G03_121306c_010.ab1							FBpp0085494	FBgn0033108	69.3	2e-12	58.696								ref|XP_001121116.1|	Apis mellifera|hypothetical protein LOC725243	82.8	1e-15	31.544								ref|XP_001121116.1|	Apis mellifera|hypothetical protein LOC725243	82.8	2e-14	31.544
OtL007_seq_G04_121306c_010.ab1
OtL007_seq_G05_121306c_018.ab1
OtL007_seq_G06_121306c_018.ab1																			ref|XP_001639959.1|	Nematostella vectensis|predicted protein	145	1e-34	34.649								ref|YP_343896.1|		150	6e-35	36.667
OtL007_seq_G08_121306c_026.ab1
OtL007_seq_G11_121306c_042.ab1
OtL007_seq_H01_121306c_001.ab1	ref|XP_970104.1|	gi|91091884|ref|XP_970104.1| PREDICTED: similar to CG7954-PB, isoform B [Tribolium castaneum]	159	9e-76	88.462		FBpp0081336	FBgn0020249	145	7e-71	78.481		F14D12.2	WBGene00006826	108	2e-50	63.235		ref|XP_970104.1|	Tribolium castaneum|similar to CG7954-PB, isoform B	159	2e-74	88.462		ENSP00000337598		113	5e-53	68.571		ref|XP_970104.1|	Tribolium castaneum|similar to CG7954-PB, isoform B	159	4e-73	88.462
OtL007_seq_H02_121306c_001.ab1	ref|XP_969443.1|	gi|91093671|ref|XP_969443.1| PREDICTED: similar to CG11137-PA [Tribolium castaneum]	152	5e-38	70.093		FBpp0078227	FBgn0037199	137	3e-33	59.813		ZK616.6	WBGene00022776	98.6	1e-21	47.706		ref|XP_969443.1|	Tribolium castaneum|similar to CG11137-PA	152	5e-37	70.093		ENSP00000267750	Q5J8M3	126	1e-29	60.377		ref|XP_969443.1|	Tribolium castaneum|similar to CG11137-PA	152	1e-35	70.093
OtL007_seq_H03_121306c_009.ab1	ref|XP_973351.1|	gi|91076514|ref|XP_973351.1| PREDICTED: similar to CG8415-PA [Tribolium castaneum]	276	2e-75	100		FBpp0086701	FBgn0033912	269	8e-73	97.761		F28D1.7	WBGene00004492	241	2e-64	85.075		ref|XP_973351.1|	Tribolium castaneum|similar to CG8415-PA	276	3e-74	100		ENSP00000296674	P62266	243	1e-64	90.299		ref|XP_973351.1|	Tribolium castaneum|similar to CG8415-PA	276	4e-73	100
OtL007_seq_H04_121306c_009.ab1
OtL007_seq_H05_121306c_017.ab1	ref|XP_967770.1|	gi|91092822|ref|XP_967770.1| PREDICTED: similar to CG6750-PA [Tribolium castaneum]	376	1e-109	84.018		FBpp0079711	FBgn0032292	317	5e-87	66.818		Y62E10A.10	WBGene00013378	291	2e-79	62.054		ref|XP_967770.1|	Tribolium castaneum|similar to CG6750-PA	376	1e-108	84.018		ENSP00000245046	Q9P0I2	314	2e-89	67.58		ref|XP_967770.1|	Tribolium castaneum|similar to CG6750-PA	376	1e-107	84.018
OtL007_seq_H06_121306c_017.ab1	ref|XP_968366.1|	gi|91083583|ref|XP_968366.1| PREDICTED: similar to CG11654-PA [Tribolium castaneum]	441	1e-124	89.496		FBpp0073847	FBgn0014455	387	1e-108	77.731		K02F2.2	WBGene00019322	369	1e-103	74.689		ref|XP_968366.1|	Tribolium castaneum|similar to CG11654-PA	441	1e-123	89.496		ENSP00000217426	P23526	382	1e-106	77.311		ref|XP_968366.1|	Tribolium castaneum|similar to CG11654-PA	441	1e-122	89.496
OtL007_seq_H08_121306c_025.ab1
OtL007_seq_H09_121306c_033.ab1	ref|XP_971552.1|	gi|91093385|ref|XP_971552.1| PREDICTED: similar to Oligoribonuclease, mitochondrial precursor (Small fragment nuclease) (RNA exonuclease 2 homolog) [Tribolium castaneum]	263	4e-71	63.587		FBpp0083854	FBgn0039115	205	2e-53	50		C08B6.8	WBGene00007429	181	3e-46	50.857		ref|XP_971552.1|	Tribolium castaneum|similar to Oligoribonuclease, mitochondrial precursor (Small fragment nuclease) (RNA exonuclease 2 homolog)	263	5e-70	63.587		ENSP00000265881	Q9Y3B8	197	8e-51	50.568		ref|XP_971552.1|	Tribolium castaneum|similar to Oligoribonuclease, mitochondrial precursor (Small fragment nuclease) (RNA exonuclease 2 homolog)	263	9e-69	63.587
OtL007_seq_H11_121306c_041.ab1	ref|XP_970567.1|	gi|91076332|ref|XP_970567.1| PREDICTED: similar to Chondroadherin precursor (Cartilage leucine-rich protein) [Tribolium castaneum]	71.2	1e-13	37.255								M88.6b	WBGene00003915	51.6	2e-07	30.952		ref|XP_970567.1|	Tribolium castaneum|similar to Chondroadherin precursor (Cartilage leucine-rich protein)	71.2	2e-12	37.255		ENSP00000328914	HIT000016662	55.5	3e-08	34.066		ref|XP_970567.1|	Tribolium castaneum|similar to Chondroadherin precursor (Cartilage leucine-rich protein)	71.2	3e-11	37.255
OtL008_seq_A01_121306d_008.ab1																															gb|ABP97089.1|		217	9e-63	83.607
OtL008_seq_A02_121306d_008.ab1	ref|XP_971447.1|	gi|91077840|ref|XP_971447.1| PREDICTED: similar to CG8887-PA [Tribolium castaneum]	102	7e-23	45.732														ref|XP_971447.1|	Tribolium castaneum|similar to CG8887-PA	102	1e-21	45.732								ref|XP_971447.1|	Tribolium castaneum|similar to CG8887-PA	102	2e-20	45.732
OtL008_seq_A03_121306d_016.ab1	ref|XP_967178.1|	gi|91084847|ref|XP_967178.1| PREDICTED: similar to CG2723-PA [Tribolium castaneum]	110	4e-25	35.61														ref|XP_967178.1|	Tribolium castaneum|similar to CG2723-PA	110	5e-24	35.61								ref|XP_967178.1|	Tribolium castaneum|similar to CG2723-PA	110	9e-23	35.61
OtL008_seq_A04_121306d_016.ab1	ref|XP_971313.1|	gi|91094745|ref|XP_971313.1| PREDICTED: similar to CG5214-PA [Tribolium castaneum]	107	3e-24	53.061		FBpp0081834	FBgn0037891	91.7	4e-19	36.364		W02F12.5	WBGene00020950	82.4	2e-16	42.353		ref|XP_001655940.1|	Aedes aegypti|dihydrolipoamide succinyltransferase component of 2-oxoglutarate dehydrogenase	109	1e-23	39.881		ENSP00000335304	P36957	105	7e-23	39.583		emb|CAG10631.1|		113	2e-23	44.444
OtL008_seq_A06_121306d_024.ab1	ref|XP_968744.1|	gi|91080781|ref|XP_968744.1| PREDICTED: similar to 40S ribosomal protein S12, mitochondrial precursor (MT-RPS12) (Technical knockout locus protein) [Tribolium castaneum]	157	2e-39	60.465		FBpp0070443	FBgn0003714	144	4e-35	63.063		T03D8.2	WBGene00011391	72.8	1e-13	54.545		ref|XP_968744.1|	Tribolium castaneum|similar to 40S ribosomal protein S12, mitochondrial precursor (MT-RPS12) (Technical knockout locus protein)	157	3e-38	60.465		ENSP00000308845	O15235	102	3e-22	48.598		ref|XP_968744.1|	Tribolium castaneum|similar to 40S ribosomal protein S12, mitochondrial precursor (MT-RPS12) (Technical knockout locus protein)	157	5e-37	60.465
OtL008_seq_A08_121306d_032.ab1	ref|XP_974794.1|	gi|91087061|ref|XP_974794.1| PREDICTED: similar to CG1116-PA, isoform A [Tribolium castaneum]	255	3e-87	79.355		FBpp0078423	FBgn0037297	149	2e-47	52.532		M01F1.9	WBGene00010815	73.2	4e-18	34.028		ref|XP_974794.1|	Tribolium castaneum|similar to CG1116-PA, isoform A	255	5e-86	79.355		ENSP00000367318	NP_001073965	116	2e-35	44.737		ref|XP_974794.1|	Tribolium castaneum|similar to CG1116-PA, isoform A	255	8e-85	79.355
OtL008_seq_A10_121306d_040.ab1
OtL008_seq_A12_121306d_048.ab1							FBpp0075844	FBgn0036197	192	8e-59	52.261		T03F1.7	WBGene00020189	164	4e-41	47.03		ref|XP_320403.3|	Anopheles gambiae str. PEST|AGAP012129-PA	240	5e-71	59.694		ENSP00000356134	Q8WVM0	211	8e-55	52.792		ref|XP_320403.3|	Anopheles gambiae str. PEST|AGAP012129-PA	240	1e-69	59.694
OtL008_seq_B01_121306d_007.ab1
OtL008_seq_B03_121306d_015.ab1	ref|XP_966313.1|	gi|91078036|ref|XP_966313.1| PREDICTED: similar to casein kinase 2, beta subunit isoform 1 [Tribolium castaneum]	68.6	3e-13	100		FBpp0073404	FBgn0000259	68.9	6e-13	93.333		T01G9.6b	WBGene00002196	65.9	4e-12	93.103		ref|XP_624048.1|	Apis mellifera|similar to casein kinase 2 beta	66.2	5e-14	96.552		ENSP00000365046	Q5SRQ6	70.5	4e-13	100		ref|XP_001606149.1|	Nasonia vitripennis|similar to casein kinase II beta subunit	66.2	1e-12	93.103
OtL008_seq_B05_121306d_023.ab1	ref|XP_972614.1|	gi|91077186|ref|XP_972614.1| PREDICTED: similar to CG15218-PA, isoform A [Tribolium castaneum]	410	1e-115	90.61		FBpp0085296	FBgn0025674	352	9e-98	77.725		F43D2.1	WBGene00009650	157	6e-39	42.857		ref|XP_972614.1|	Tribolium castaneum|similar to CG15218-PA, isoform A	410	1e-114	90.61		ENSP00000374529	O75909	338	2e-93	73.913		ref|XP_972614.1|	Tribolium castaneum|similar to CG15218-PA, isoform A	410	1e-113	90.61
OtL008_seq_B06_121306d_023.ab1	ref|XP_968802.1|	gi|91091500|ref|XP_968802.1| PREDICTED: similar to CG7073-PA, isoform A [Tribolium castaneum]	184	7e-58	77.391		FBpp0089284	FBgn0038947	186	3e-58	78.632		ZK180.4	WBGene00022678	158	1e-44	64.348		ref|NP_732717.1|	Drosophila melanogaster|sar1	186	2e-57	78.632		ENSP00000282606	Q9Y6B6	151	3e-41	64.103		ref|NP_732717.1|	Drosophila melanogaster|sar1	186	4e-56	78.632
OtL008_seq_B08_121306d_031.ab1
OtL008_seq_B09_121306d_039.ab1	ref|XP_970276.1|	gi|91092880|ref|XP_970276.1| PREDICTED: similar to CG17712-PA [Tribolium castaneum]	178	1e-45	88.421		FBpp0077569	FBgn0027597	142	1e-34	66.316								ref|XP_970276.1|	Tribolium castaneum|similar to CG17712-PA	178	1e-44	88.421		ENSP00000268797	Q3B7J2	119	4e-27	54.167		ref|XP_970276.1|	Tribolium castaneum|similar to CG17712-PA	178	3e-43	88.421
OtL008_seq_B10_121306d_039.ab1	ref|XP_969763.1|	gi|91078226|ref|XP_969763.1| PREDICTED: similar to meteorin, glial cell differentiation regulator-like [Tribolium castaneum]	149	7e-37	76.404														ref|XP_969763.1|	Tribolium castaneum|similar to meteorin, glial cell differentiation regulator-like	149	9e-36	76.404		ENSP00000315731	Q641Q3	59.7	2e-09	41.176		ref|XP_969763.1|	Tribolium castaneum|similar to meteorin, glial cell differentiation regulator-like	149	1e-34	76.404
OtL008_seq_B12_121306d_047.ab1	ref|XP_972067.1|	gi|91082063|ref|XP_972067.1| PREDICTED: similar to BWK-1 [Tribolium castaneum]	277	1e-96	83.951		FBpp0074386	FBgn0030944	207	8e-69	65.839								ref|XP_972067.1|	Tribolium castaneum|similar to BWK-1	277	2e-95	83.951		ENSP00000266069	Q9NWU2	207	2e-71	64.815		ref|XP_972067.1|	Tribolium castaneum|similar to BWK-1	277	5e-94	83.951
OtL008_seq_C01_121306d_006.ab1	ref|XP_975305.1|	gi|91081023|ref|XP_975305.1| PREDICTED: similar to thrombospondin 2 precursor [Tribolium castaneum]	93.2	2e-29	74.194														ref|XP_975305.1|	Tribolium castaneum|similar to thrombospondin 2 precursor	93.2	3e-28	74.194								ref|XP_975305.1|	Tribolium castaneum|similar to thrombospondin 2 precursor	93.2	7e-27	74.194
OtL008_seq_C02_121306d_006.ab1	ref|XP_971403.1|	gi|91084949|ref|XP_971403.1| PREDICTED: similar to phosphatidylinositol-4-phosphate 5-kinase, type II, alpha [Tribolium castaneum]	77	9e-16	83.333		FBpp0099993	FBgn0039924	46.6	3e-06	56.098								ref|XP_971403.1|	Tribolium castaneum|similar to phosphatidylinositol-4-phosphate 5-kinase, type II, alpha	77	2e-14	83.333		ENSP00000365757	P48426	50.4	4e-07	54.762		ref|XP_971403.1|	Tribolium castaneum|similar to phosphatidylinositol-4-phosphate 5-kinase, type II, alpha	77	4e-13	83.333
OtL008_seq_C03_121306d_014.ab1
OtL008_seq_C05_121306d_022.ab1
OtL008_seq_C06_121306d_022.ab1
OtL008_seq_C07_121306d_030.ab1	ref|XP_970163.1|	gi|91091630|ref|XP_970163.1| PREDICTED: similar to CG11876-PD, isoform D [Tribolium castaneum]	225	5e-84	82.812		FBpp0084738	FBgn0039635	199	2e-76	71.094		C04C3.3	WBGene00015413	191	1e-72	71.875		ref|XP_001604584.1|	Nasonia vitripennis|similar to pyruvate dehydrogenase	228	3e-83	83.594		ENSP00000307241	P11177	184	2e-70	68.852		ref|XP_001604584.1|	Nasonia vitripennis|similar to pyruvate dehydrogenase	228	5e-82	83.594
OtL008_seq_C08_121306d_030.ab1	ref|XP_967435.1|	gi|91087465|ref|XP_967435.1| PREDICTED: similar to CG31344-PA [Tribolium castaneum]	113	9e-35	50.962		FBpp0082590	FBgn0051344	66.6	8e-12	32.381								ref|XP_967435.1|	Tribolium castaneum|similar to CG31344-PA	113	1e-33	50.962								ref|XP_967435.1|	Tribolium castaneum|similar to CG31344-PA	113	2e-32	50.962
OtL008_seq_C09_121306d_038.ab1	ref|XP_970884.1|	gi|91092896|ref|XP_970884.1| PREDICTED: similar to CG8993-PA [Tribolium castaneum]	193	3e-50	84.259		FBpp0072767	FBgn0035334	131	3e-31	56.863		B0024.9	WBGene00007099	101	2e-22	40.708		ref|XP_970884.1|	Tribolium castaneum|similar to CG8993-PA	193	3e-49	84.259		ENSP00000216185	Q99757	120	1e-27	48.571		ref|XP_970884.1|	Tribolium castaneum|similar to CG8993-PA	193	5e-48	84.259
OtL008_seq_C11_121306d_046.ab1	ref|XP_967179.1|	gi|91085403|ref|XP_967179.1| PREDICTED: similar to CG8193-PA [Tribolium castaneum]	328	7e-91	60.687		FBpp0087744	FBgn0033367	306	1e-83	57.034								ref|XP_967179.1|	Tribolium castaneum|similar to CG8193-PA	328	1e-89	60.687								dbj|BAA75470.1|		332	2e-89	61.069
OtL008_seq_C12_121306d_046.ab1
OtL008_seq_D01_121306d_005.ab1
OtL008_seq_D02_121306d_005.ab1	ref|XP_972215.1|	gi|91081381|ref|XP_972215.1| PREDICTED: similar to ribose 5-phosphate isomerase A (ribose 5-phosphate epimerase) [Tribolium castaneum]	199	4e-52	68.382		FBpp0071914	FBgn0050410	168	3e-44	56.115		B0280.3	WBGene00015101	136	7e-33	53.125		ref|XP_972215.1|	Tribolium castaneum|similar to ribose 5-phosphate isomerase A (ribose 5-phosphate epimerase)	199	5e-51	68.382		ENSP00000283646	P49247	187	7e-48	61.765		ref|XP_972215.1|	Tribolium castaneum|similar to ribose 5-phosphate isomerase A (ribose 5-phosphate epimerase)	199	8e-50	68.382
OtL008_seq_D05_121306d_021.ab1	ref|XP_967185.1|	gi|91087825|ref|XP_967185.1| PREDICTED: similar to CG9194-PA [Tribolium castaneum]	101	2e-22	34.649		FBpp0072545	FBgn0035192	71.2	5e-13	43.678								ref|XP_967185.1|	Tribolium castaneum|similar to CG9194-PA	101	2e-21	34.649								ref|XP_967185.1|	Tribolium castaneum|similar to CG9194-PA	101	4e-20	34.649
OtL008_seq_D09_121306d_037.ab1
OtL008_seq_D11_121306d_045.ab1
OtL008_seq_D12_121306d_045.ab1
OtL008_seq_E02_121306d_004.ab1
OtL008_seq_E04_121306d_012.ab1	ref|XP_973388.1|	gi|91078130|ref|XP_973388.1| PREDICTED: similar to CG10287-PA [Tribolium castaneum]	309	3e-85	89.116		FBpp0111835	FBgn0026077	107	4e-24	40.164		R02F2.4	WBGene00019833	52.4	2e-07	31.452		ref|NP_001073568.1|	Tribolium castaneum|obstractor D	309	4e-84	89.116								ref|NP_001073568.1|	Tribolium castaneum|obstractor D	309	7e-83	89.116
OtL008_seq_E05_121306d_020.ab1	ref|XP_969810.1|	gi|91093369|ref|XP_969810.1| PREDICTED: similar to CG14430-PA [Tribolium castaneum]	156	4e-39	59.13		FBpp0070964	FBgn0029927	133	7e-32	48.276								ref|XP_969810.1|	Tribolium castaneum|similar to CG14430-PA	156	5e-38	59.13								ref|XP_969810.1|	Tribolium castaneum|similar to CG14430-PA	156	8e-37	59.13
OtL008_seq_E08_121306d_028.ab1	ref|XP_971505.1|	gi|91091666|ref|XP_971505.1| PREDICTED: similar to CG4778-PA [Tribolium castaneum]	43.1	2e-06	43.137		FBpp0079524	FBgn0027600	41.6	8e-06	47.059
OtL008_seq_E09_121306d_036.ab1	ref|XP_970257.1|	gi|91087539|ref|XP_970257.1| PREDICTED: similar to CG7834-PA, isoform A [Tribolium castaneum]	266	2e-72	88.158		FBpp0084902	FBgn0039697	243	5e-65	79.085		F23C8.5	WBGene00017734	194	2e-50	64.384		ref|XP_970257.1|	Tribolium castaneum|similar to CG7834-PA, isoform A	266	3e-71	88.158		ENSP00000311930	P38117	228	2e-60	77.778		ref|XP_970257.1|	Tribolium castaneum|similar to CG7834-PA, isoform A	266	4e-70	88.158
OtL008_seq_E10_121306d_036.ab1	ref|XP_973692.1|	gi|91081787|ref|XP_973692.1| PREDICTED: similar to CG1168-PA, isoform A [Tribolium castaneum]	62	5e-11	58.929														ref|XP_973692.1|	Tribolium castaneum|similar to CG1168-PA, isoform A	62	6e-10	58.929								ref|XP_973692.1|	Tribolium castaneum|similar to CG1168-PA, isoform A	62	1e-08	58.929
OtL008_seq_E11_121306d_044.ab1
OtL008_seq_E12_121306d_044.ab1	ref|XP_968936.1|	gi|91093819|ref|XP_968936.1| PREDICTED: similar to CG5320-PF, isoform F [Tribolium castaneum]	380	1e-106	84.135		FBpp0088989	FBgn0001098	362	1e-100	81.731		ZK829.4	WBGene00014095	295	1e-80	67.943		ref|NP_001040245.1|	Bombyx mori|glutamate dehydrogenase	381	1e-105	85.577		ENSP00000277865	P00367	318	4e-87	70.192		ref|NP_001040245.1|	Bombyx mori|glutamate dehydrogenase	381	1e-104	85.577
OtL008_seq_F02_121306d_003.ab1	ref|XP_967332.1|	gi|91081847|ref|XP_967332.1| PREDICTED: similar to CG9564-PA [Tribolium castaneum]	114	8e-33	42.647		FBpp0079365	FBgn0015316	80.9	1e-23	36.765								ref|XP_967332.1|	Tribolium castaneum|similar to CG9564-PA	114	1e-31	42.647		ENSP00000330264		71.6	2e-15	33.333		gb|ABD57312.1|		118	1e-31	46.875
OtL008_seq_F03_121306d_011.ab1	ref|XP_970373.1|	gi|91080819|ref|XP_970373.1| PREDICTED: similar to CG12206-PA, isoform A [Tribolium castaneum]	56.2	2e-09	100		FBpp0078265	FBgn0051559	65.5	7e-12	61.404								ref|XP_001602602.1|	Nasonia vitripennis|similar to RE15313p	70.1	2e-12	66.071								ref|XP_001602602.1|	Nasonia vitripennis|similar to RE15313p	70.1	5e-11	66.071
OtL008_seq_F04_121306d_011.ab1																			ref|XP_001604024.1|	Nasonia vitripennis|similar to apolipophorin	63.2	3e-10	33.083								ref|XP_001604024.1|	Nasonia vitripennis|similar to apolipophorin	63.2	5e-09	33.083
OtL008_seq_F05_121306d_019.ab1	ref|XP_975250.1|	gi|91079080|ref|XP_975250.1| PREDICTED: similar to Nhp2 non-histone chromosome protein 2-like 1 [Tribolium castaneum]	200	3e-52	84.127		FBpp0079443	FBgn0015393	180	7e-46	72		M28.5	WBGene00010896	167	3e-42	68.293		ref|XP_975250.1|	Tribolium castaneum|similar to Nhp2 non-histone chromosome protein 2-like 1	200	4e-51	84.127		ENSP00000215956	P55769	181	5e-46	77.419		ref|XP_975250.1|	Tribolium castaneum|similar to Nhp2 non-histone chromosome protein 2-like 1	200	6e-50	84.127
OtL008_seq_F07_121306d_027.ab1	ref|XP_966432.1|	gi|91092272|ref|XP_966432.1| PREDICTED: similar to CG3989-PA isoform 1 [Tribolium castaneum]	241	1e-90	72.903		FBpp0073538	FBgn0020513	214	4e-80	64.744		B0286.3	WBGene00015116	140	4e-47	43.709		ref|XP_966432.1|	Tribolium castaneum|similar to CG3989-PA	241	2e-89	72.903		ENSP00000264221	P22234	173	3e-60	54.777		ref|XP_966432.1|	Tribolium castaneum|similar to CG3989-PA	241	3e-88	72.903
OtL008_seq_F08_121306d_027.ab1
OtL008_seq_F09_121306d_035.ab1							FBpp0076081	FBgn0036064	75.9	1e-14	72.727		K07H8.3	WBGene00019505	67.4	3e-12	61.364		ref|XP_001189941.1|	Strongylocentrotus purpuratus|hypothetical LOC580091	77.8	1e-14	75		ENSP00000359026	Q6P4J0	72.8	1e-13	70.455		ref|XP_785258.2|	Strongylocentrotus purpuratus|hypothetical LOC580091	77.8	2e-13	75
OtL008_seq_F11_121306d_043.ab1
OtL008_seq_F12_121306d_043.ab1	ref|XP_972528.1|	gi|91084329|ref|XP_972528.1| PREDICTED: similar to Serine/threonine-protein phosphatase alpha-1 isoform [Tribolium castaneum]	206	4e-54	81.538		FBpp0073555	FBgn0030452	55.5	2e-08	36.458		K10H10.1	WBGene00010758	53.5	7e-08	37.143		ref|XP_972528.1|	Tribolium castaneum|similar to Serine/threonine-protein phosphatase alpha-1 isoform	206	6e-53	81.538		ENSP00000348019	Q9NRA2	54.3	8e-08	37.179		ref|XP_972528.1|	Tribolium castaneum|similar to Serine/threonine-protein phosphatase alpha-1 isoform	206	9e-52	81.538
OtL008_seq_G02_121306d_002.ab1							FBpp0074348	FBgn0008635	164	4e-41	47.778		Y25C1A.5	WBGene00021292	101	2e-22	35.45		ref|XP_001649392.1|	Aedes aegypti|coatomer beta subunit	166	6e-41	49.444		ENSP00000249923	P53618	146	1e-35	46.667		ref|XP_001845056.1|	Culex quinquefasciatus|coatomer subunit beta	167	4e-40	50
OtL008_seq_G03_121306d_010.ab1	ref|XP_967095.1|	gi|91090015|ref|XP_967095.1| PREDICTED: similar to TBC1 domain family, member 7 [Tribolium castaneum]	144	1e-56	64.815		FBpp0083936	FBgn0039158	98.6	4e-37	47.222								ref|XP_967095.1|	Tribolium castaneum|similar to TBC1 domain family, member 7	144	2e-55	64.815		ENSP00000348813	Q9P0N9	116	6e-36	53.333		ref|XP_967095.1|	Tribolium castaneum|similar to TBC1 domain family, member 7	144	2e-54	64.815
OtL008_seq_G04_121306d_010.ab1	ref|XP_972033.1|	gi|91088167|ref|XP_972033.1| PREDICTED: similar to CG9792-PA [Tribolium castaneum]	127	1e-53	57.282		FBpp0082225	FBgn0041711	107	8e-42	50.495								ref|XP_972033.1|	Tribolium castaneum|similar to CG9792-PA	127	1e-52	57.282								ref|XP_972033.1|	Tribolium castaneum|similar to CG9792-PA	127	2e-51	57.282
OtL008_seq_G05_121306d_018.ab1	ref|XP_970581.1|	gi|91079746|ref|XP_970581.1| PREDICTED: similar to CG8320-PA [Tribolium castaneum]	142	4e-35	80.233		FBpp0086344	FBgn0034059	86.3	7e-18	51.136								ref|XP_970581.1|	Tribolium castaneum|similar to CG8320-PA	142	4e-34	80.233								ref|XP_970581.1|	Tribolium castaneum|similar to CG8320-PA	142	8e-33	80.233
OtL008_seq_G07_121306d_026.ab1	ref|XP_975184.1|	gi|91079064|ref|XP_975184.1| PREDICTED: similar to Protein disulfide-isomerase precursor (PDI) [Tribolium castaneum]	329	5e-91	72.646		FBpp0075401	FBgn0014002	280	5e-76	62.326		C07A12.4a	WBGene00003963	242	1e-64	58.333		ref|XP_975184.1|	Tribolium castaneum|similar to Protein disulfide-isomerase precursor (PDI)	329	8e-90	72.646		ENSP00000327801	P07237	244	5e-65	56.422		ref|XP_975184.1|	Tribolium castaneum|similar to Protein disulfide-isomerase precursor (PDI)	329	1e-88	72.646
OtL008_seq_G08_121306d_026.ab1	ref|XP_966398.1|	gi|91090180|ref|XP_966398.1| PREDICTED: similar to potassium channel tetramerisation domain containing 9 [Tribolium castaneum]	283	5e-77	55.598		FBpp0078560	FBgn0037244	169	2e-42	51.19		C52B11.2	WBGene00016871	77.4	7e-15	41.905		ref|XP_966398.1|	Tribolium castaneum|similar to potassium channel tetramerisation domain containing 9	283	6e-76	55.598		ENSP00000221200	Q7L273	213	2e-55	47.826		ref|XP_966398.1|	Tribolium castaneum|similar to potassium channel tetramerisation domain containing 9	283	1e-74	55.598
OtL008_seq_G10_121306d_034.ab1
OtL008_seq_G12_121306d_042.ab1
OtL008_seq_H01_121306d_001.ab1	ref|XP_969630.1|	gi|91083703|ref|XP_969630.1| PREDICTED: similar to CG3456-PA [Tribolium castaneum]	197	1e-70	73.016		FBpp0070377	FBgn0023549	187	9e-67	69.841		C10E2.6	WBGene00015676	127	4e-42	48.361		ref|XP_969630.1|	Tribolium castaneum|similar to CG3456-PA	197	2e-69	73.016		ENSP00000358794	O15374	86.7	1e-27	33.333		ref|XP_001868638.1|	Culex quinquefasciatus|monocarboxylate transporter	187	2e-68	64.748
OtL008_seq_H03_121306d_009.ab1	ref|XP_967603.1|	gi|91088999|ref|XP_967603.1| PREDICTED: similar to Frizzled 4 precursor (Frizzled-4) (Fz-4) (mFz4) [Tribolium castaneum]	262	6e-71	57.561		FBpp0070977	FBgn0027342	193	7e-50	50.254		Y34D9B.1b	WBGene00003238	152	1e-37	41.477		ref|XP_967603.1|	Tribolium castaneum|similar to Frizzled 4 precursor (Frizzled-4) (Fz-4) (mFz4)	262	8e-70	57.561		ENSP00000311581	Q9ULV1	188	5e-48	47.938		ref|XP_967603.1|	Tribolium castaneum|similar to Frizzled 4 precursor (Frizzled-4) (Fz-4) (mFz4)	262	1e-68	57.561
OtL008_seq_H05_121306d_017.ab1	ref|XP_968855.1|	gi|91092850|ref|XP_968855.1| PREDICTED: similar to Proteasome subunit beta type 1 (Proteasome 26 kDa subunit) [Tribolium castaneum]	298	7e-82	70.732		FBpp0075119	FBgn0002284	223	1e-58	55.612		C02F5.9	WBGene00003952	124	3e-29	36.548		ref|XP_968855.1|	Tribolium castaneum|similar to Proteasome subunit beta type 1 (Proteasome 26 kDa subunit)	298	9e-81	70.732		ENSP00000262193	P20618	199	2e-51	53.039		ref|XP_968855.1|	Tribolium castaneum|similar to Proteasome subunit beta type 1 (Proteasome 26 kDa subunit)	298	2e-79	70.732
OtL008_seq_H06_121306d_017.ab1	ref|XP_975804.1|	gi|91092624|ref|XP_975804.1| PREDICTED: similar to CG15715-PA isoform 2 [Tribolium castaneum]	146	4e-36	90.909		FBpp0075291	FBgn0036538	139	2e-33	81.818		C01F6.9	WBGene00007223	92.8	1e-19	62.162		ref|XP_975804.1|	Tribolium castaneum|similar to CG15715-PA	146	6e-35	90.909		ENSP00000311768	Q9Y5V0	104	6e-23	63.636		ref|XP_966346.1|	Tribolium castaneum|similar to CG15715-PA	146	9e-34	90.909
OtL008_seq_H07_121306d_025.ab1	ref|XP_974341.1|	gi|91089667|ref|XP_974341.1| PREDICTED: similar to protein tyrosine phosphatase, non-receptor type 4 [Tribolium castaneum]	87	4e-18	36.301		FBpp0078914	FBgn0031799	147	6e-36	45.946		T04C9.6b	WBGene00001489	81.6	3e-16	31.343		ref|XP_392377.2|	Apis mellifera|similar to Pez CG9493-PA	171	2e-43	54.422		ENSP00000355923	Q15678	131	2e-31	43.919		ref|XP_392377.2|	Apis mellifera|similar to Pez CG9493-PA	171	3e-42	54.422
OtL008_seq_H08_121306d_025.ab1	ref|XP_974886.1|	gi|91087751|ref|XP_974886.1| PREDICTED: similar to CG33299-PA [Tribolium castaneum]	86.7	3e-22	54.217		FBpp0079442	FBgn0053299	67	1e-11	37.931								ref|XP_974886.1|	Tribolium castaneum|similar to CG33299-PA	86.7	3e-21	54.217								ref|XP_974886.1|	Tribolium castaneum|similar to CG33299-PA	86.7	5e-20	54.217
OtL008_seq_H09_121306d_033.ab1	ref|XP_970247.1|	gi|91082847|ref|XP_970247.1| PREDICTED: similar to CG3203-PD, isoform D [Tribolium castaneum]	301	9e-83	93.506		FBpp0070943	FBgn0029897	261	2e-70	83.766		Y48G8AL.8a	WBGene00004429	223	6e-59	70.861		ref|XP_970247.1|	Tribolium castaneum|similar to CG3203-PD, isoform D	301	1e-81	93.506		ENSP00000347049	NP_001087202	236	2e-62	72.258		ref|XP_970247.1|	Tribolium castaneum|similar to CG3203-PD, isoform D	301	2e-80	93.506
OtL008_seq_H12_121306d_041.ab1
OtL009_seq_A01_121806e_008.ab1
OtL009_seq_A03_121806e_016.ab1	ref|XP_967237.1|	gi|91091830|ref|XP_967237.1| PREDICTED: similar to CG2471-PA [Tribolium castaneum]	65.1	2e-11	60														ref|XP_967237.1|	Tribolium castaneum|similar to CG2471-PA	65.1	3e-10	60								ref|XP_967237.1|	Tribolium castaneum|similar to CG2471-PA	65.1	5e-09	60
OtL009_seq_A04_121806e_016.ab1	ref|XP_974743.1|	gi|91077322|ref|XP_974743.1| PREDICTED: similar to CG6011-PA [Tribolium castaneum]	124	6e-50	95.082		FBpp0083131	FBgn0027784	124	7e-43	95.082		F32B6.3	WBGene00009320	97.1	4e-21	70.492		ref|XP_974743.1|	Tribolium castaneum|similar to CG6011-PA	124	9e-49	95.082		ENSP00000367835	Q99633	116	8e-34	88.525		ref|XP_974743.1|	Tribolium castaneum|similar to CG6011-PA	124	2e-47	95.082
OtL009_seq_A05_121806e_024.ab1
OtL009_seq_A07_121806e_032.ab1	ref|XP_970714.1|	gi|91078252|ref|XP_970714.1| PREDICTED: similar to CG8938-PA, isoform A [Tribolium castaneum]	224	2e-59	55.882		FBpp0099646	FBgn0010226	177	7e-45	45.918		R03D7.6	WBGene00001753	148	3e-36	41.063		ref|XP_970714.1|	Tribolium castaneum|similar to CG8938-PA, isoform A	224	2e-58	55.882		ENSP00000295256	O60760	129	3e-30	36.224		ref|XP_970714.1|	Tribolium castaneum|similar to CG8938-PA, isoform A	224	4e-57	55.882
OtL009_seq_A08_121806e_032.ab1							FBpp0077729	FBgn0031268	148	3e-36	54.167								ref|XP_001603019.1|	Nasonia vitripennis|similar to conserved hypothetical protein	160	4e-39	63.636								ref|XP_001603019.1|	Nasonia vitripennis|similar to conserved hypothetical protein	160	7e-38	63.636
OtL009_seq_A09_121806e_040.ab1	ref|XP_967559.1|	gi|91090950|ref|XP_967559.1| PREDICTED: similar to CG17654-PA, isoform A isoform 1 [Tribolium castaneum]	327	3e-90	75.117		FBpp0077574	FBgn0000579	321	2e-88	73.148		T21B10.2c	WBGene00011884	296	5e-81	68.664		ref|XP_967559.1|	Tribolium castaneum|similar to T21B10.2b	327	4e-89	75.117		ENSP00000324105	P13929	298	4e-81	69.953		ref|XP_967559.1|	Tribolium castaneum|similar to T21B10.2b	327	6e-88	75.117
OtL009_seq_A10_121806e_040.ab1	ref|XP_970649.1|	gi|91078814|ref|XP_970649.1| PREDICTED: similar to Ran GTPase-activating protein 1 [Tribolium castaneum]	119	8e-28	44.286														ref|XP_970649.1|	Tribolium castaneum|similar to Ran GTPase-activating protein 1	119	1e-26	44.286								ref|XP_970649.1|	Tribolium castaneum|similar to Ran GTPase-activating protein 1	119	2e-25	44.286
OtL009_seq_A11_121806e_048.ab1	ref|XP_975647.1|	gi|91081245|ref|XP_975647.1| PREDICTED: similar to CG9769-PA [Tribolium castaneum]	347	2e-96	80		FBpp0078532	FBgn0037270	328	2e-90	74.51		D2013.7	WBGene00001229	110	5e-25	32.02		ref|XP_975647.1|	Tribolium castaneum|similar to CG9769-PA	347	3e-95	80		ENSP00000343276	A6NHC3	212	2e-55	51.795		ref|XP_975647.1|	Tribolium castaneum|similar to CG9769-PA	347	4e-94	80
OtL009_seq_B01_121806e_007.ab1	ref|XP_974721.1|	gi|91087735|ref|XP_974721.1| PREDICTED: similar to Synaptosomal-associated protein 25 (SNAP-25) (Synaptosomal-associated 25 kDa protein) [Tribolium castaneum]	345	5e-96	90.811		FBpp0110435	FBgn0011288	311	2e-85	82.258		Y22F5A.3a	WBGene00004364	218	2e-57	63.158		ref|XP_974721.1|	Tribolium castaneum|similar to Synaptosomal-associated protein 25 (SNAP-25) (Synaptosomal-associated 25 kDa protein)	345	7e-95	90.811		ENSP00000254976	P60880	214	5e-56	61.236		ref|XP_974721.1|	Tribolium castaneum|similar to Synaptosomal-associated protein 25 (SNAP-25) (Synaptosomal-associated 25 kDa protein)	345	1e-93	90.811
OtL009_seq_B03_121806e_015.ab1
OtL009_seq_B04_121806e_015.ab1	ref|XP_974304.1|	gi|91082991|ref|XP_974304.1| PREDICTED: similar to CG1475-PB [Tribolium castaneum]	106	2e-45	88.679		FBpp0078354	FBgn0037351	73.2	5e-23	64		M01F1.2	WBGene00004428	61.2	2e-17	58.824		ref|XP_974304.1|	Tribolium castaneum|similar to CG1475-PB	106	2e-44	88.679		ENSP00000270634	P40429	79.3	2e-25	68.627		ref|XP_974304.1|	Tribolium castaneum|similar to CG1475-PB	106	3e-43	88.679
OtL009_seq_B06_121806e_023.ab1
OtL009_seq_B07_121806e_031.ab1
OtL009_seq_B08_121806e_031.ab1	ref|XP_970304.1|	gi|91079834|ref|XP_970304.1| PREDICTED: similar to CG15111-PA, isoform A [Tribolium castaneum]	53.9	4e-08	30.526														ref|XP_001604091.1|	Nasonia vitripennis|similar to CG15111-PB	88.6	2e-17	44.33		ENSP00000341408	Q8N2K0	56.6	2e-08	34.483		ref|XP_001604091.1|	Nasonia vitripennis|similar to CG15111-PB	88.6	3e-16	44.33
OtL009_seq_B09_121806e_039.ab1	ref|XP_969427.1|	gi|91090770|ref|XP_969427.1| PREDICTED: similar to CG9947-PA [Tribolium castaneum]	364	1e-101	70.161		FBpp0074076	FBgn0030752	311	2e-85	63.306		R08C7.2a	WBGene00019946	218	2e-57	49.787		ref|XP_969427.1|	Tribolium castaneum|similar to CG9947-PA	364	1e-100	70.161		ENSP00000359067	Q9NV96	259	3e-69	57.741		ref|XP_969427.1|	Tribolium castaneum|similar to CG9947-PA	364	3e-99	70.161
OtL009_seq_B10_121806e_039.ab1	ref|XP_970128.1|	gi|91084719|ref|XP_970128.1| PREDICTED: similar to CG9360-PA [Tribolium castaneum]	132	3e-36	57.282		FBpp0073324	FBgn0026268	85.9	1e-17	39.623								ref|XP_970128.1|	Tribolium castaneum|similar to CG9360-PA	132	4e-35	57.282		ENSP00000251312	Q6UWP2	80.1	1e-15	37.624		ref|XP_970128.1|	Tribolium castaneum|similar to CG9360-PA	132	8e-34	57.282
OtL009_seq_B11_121806e_047.ab1	ref|XP_968636.1|	gi|91093072|ref|XP_968636.1| PREDICTED: similar to CG33110-PA [Tribolium castaneum]	114	1e-40	45.385		FBpp0083674	FBgn0038986	129	2e-43	46.212		C40H1.4	WBGene00001242	52	7e-12	33.333		ref|NP_651063.1|	Drosophila melanogaster|CG5278	129	1e-42	46.212		ENSP00000296596		111	1e-35	46.281		ref|NP_651063.1|	Drosophila melanogaster|CG5278	129	3e-41	46.212
OtL009_seq_C01_121806e_006.ab1	ref|XP_972038.1|	gi|91089571|ref|XP_972038.1| PREDICTED: similar to CG8532-PA, isoform A [Tribolium castaneum]	130	2e-31	47.429		FBpp0111854	FBgn0028582	55.1	4e-08	34.921		T04C10.2b	WBGene00001329	54.7	4e-08	39.175		ref|XP_972038.1|	Tribolium castaneum|similar to CG8532-PA, isoform A	130	3e-30	47.429		ENSP00000261495		48.1	8e-06	35.354		ref|XP_972038.1|	Tribolium castaneum|similar to CG8532-PA, isoform A	130	6e-29	47.429
OtL009_seq_C02_121806e_006.ab1	ref|XP_971559.1|	gi|91076018|ref|XP_971559.1| PREDICTED: similar to CG14567-PA [Tribolium castaneum]	44.3	3e-08	55.882														ref|XP_971559.1|	Tribolium castaneum|similar to CG14567-PA	44.3	4e-07	55.882								ref|XP_971559.1|	Tribolium castaneum|similar to CG14567-PA	44.3	7e-06	55.882
OtL009_seq_C03_121806e_014.ab1
OtL009_seq_C06_121806e_022.ab1	ref|XP_968240.1|	gi|91092838|ref|XP_968240.1| PREDICTED: similar to CG32576-PB, isoform B [Tribolium castaneum]	167	7e-56	85.393		FBpp0100008	FBgn0052576	140	2e-42	72.727		F41C3.4	WBGene00018270	111	6e-29	54.945		ref|XP_968240.1|	Tribolium castaneum|similar to CG32576-PB, isoform B	167	9e-55	85.393		ENSP00000229314	Q9Y3E0	140	2e-40	71.264		ref|XP_968240.1|	Tribolium castaneum|similar to CG32576-PB, isoform B	167	1e-53	85.393
OtL009_seq_C07_121806e_030.ab1	ref|XP_973434.1|	gi|91087651|ref|XP_973434.1| PREDICTED: similar to Protein 4.1 homolog (Coracle protein) [Tribolium castaneum]	119	6e-28	40.526		FBpp0085697	FBgn0010434	51.2	4e-07	47.059								ref|XP_973434.1|	Tribolium castaneum|similar to Protein 4.1 homolog (Coracle protein)	119	7e-27	40.526								ref|XP_973434.1|	Tribolium castaneum|similar to Protein 4.1 homolog (Coracle protein)	119	1e-25	40.526
OtL009_seq_C08_121806e_030.ab1
OtL009_seq_C09_121806e_038.ab1	ref|XP_975206.1|	gi|91087123|ref|XP_975206.1| PREDICTED: similar to CG9862-PA [Tribolium castaneum]	335	8e-93	82.258		FBpp0071600	FBgn0034646	293	6e-80	77.711		F10G8.3	WBGene00003803	171	2e-43	46.626		ref|XP_975206.1|	Tribolium castaneum|similar to CG9862-PA	335	1e-91	82.258		ENSP00000360286	P78406	271	6e-73	72.561		ref|XP_975206.1|	Tribolium castaneum|similar to CG9862-PA	335	2e-90	82.258
OtL009_seq_C10_121806e_038.ab1	ref|XP_975259.1|	gi|91088735|ref|XP_975259.1| PREDICTED: similar to DEAH (Asp-Glu-Ala-His) box polypeptide 36 [Tribolium castaneum]	160	2e-66	54.815		FBpp0080988	FBgn0032883	122	2e-50	45.736		K03H1.2	WBGene00003389	67.4	2e-20	31.356		ref|XP_975259.1|	Tribolium castaneum|similar to DEAH (Asp-Glu-Ala-His) box polypeptide 36	160	2e-65	54.815		ENSP00000330113	Q9H2U1	134	7e-32	47.482		ref|XP_975259.1|	Tribolium castaneum|similar to DEAH (Asp-Glu-Ala-His) box polypeptide 36	160	3e-64	54.815
OtL009_seq_C12_121806e_046.ab1							FBpp0073691	FBgn0040871	57	8e-09	58.974								ref|XP_001121025.1|	Apis mellifera|similar to chromosome 1 open reading frame 151 protein	66.2	7e-11	72.973		ENSP00000364280	Q5TGZ0	56.6	2e-08	65.714		ref|XP_001121025.1|	Apis mellifera|similar to chromosome 1 open reading frame 151 protein	66.2	1e-09	72.973
OtL009_seq_D01_121806e_005.ab1	ref|XP_975689.1|	gi|91087449|ref|XP_975689.1| PREDICTED: hypothetical protein [Tribolium castaneum]	65.1	9e-12	32.308														ref|XP_975689.1|	Tribolium castaneum|hypothetical protein LOC664600	65.1	1e-10	32.308								ref|XP_975689.1|	Tribolium castaneum|hypothetical protein LOC664600	65.1	2e-09	32.308
OtL009_seq_D02_121806e_005.ab1	ref|XP_969402.1|	gi|91082627|ref|XP_969402.1| PREDICTED: similar to CG14745-PA [Tribolium castaneum]	136	8e-39	48.837		FBpp0087788	FBgn0043575	140	7e-34	48.413								ref|XP_316359.1|	Anopheles gambiae str. PEST|peptidoglycan recognition protein short class (AGAP006342-PA)	166	2e-52	57.692		ENSP00000008938	O75594	129	5e-32	46.923		ref|XP_316359.1|	Anopheles gambiae str. PEST|peptidoglycan recognition protein short class (AGAP006342-PA)	166	3e-51	57.692
OtL009_seq_D04_121806e_013.ab1
OtL009_seq_D05_121806e_021.ab1
OtL009_seq_D10_121806e_037.ab1	ref|XP_967253.1|	gi|91081845|ref|XP_967253.1| PREDICTED: similar to CG9564-PA [Tribolium castaneum]	50.4	4e-07	30.38		FBpp0082857	FBgn0038482	52.4	2e-07	30.526								ref|XP_309036.1|	Anopheles gambiae str. PEST|AGAP006707-PA	67.4	5e-11	37.895								gb|AAD17491.1|		75.1	4e-12	41.237
OtL009_seq_D12_121806e_045.ab1	ref|XP_973636.1|	gi|91086995|ref|XP_973636.1| PREDICTED: similar to CG2922-PG, isoform G [Tribolium castaneum]	389	1e-109	78.992		FBpp0078399	FBgn0037346	283	1e-76	58.621								ref|XP_973636.1|	Tribolium castaneum|similar to CG2922-PG, isoform G	389	1e-108	78.992		ENSP00000313880	Q7L1Q6	217	1e-56	44.444		ref|XP_973636.1|	Tribolium castaneum|similar to CG2922-PG, isoform G	389	1e-106	78.992
OtL009_seq_E01_121806e_004.ab1	ref|XP_973497.1|	gi|91082951|ref|XP_973497.1| PREDICTED: similar to CG33526-PD, isoform D [Tribolium castaneum]	66.2	7e-12	59.184														ref|XP_973497.1|	Tribolium castaneum|similar to CG33526-PD, isoform D	66.2	1e-10	59.184								ref|XP_973497.1|	Tribolium castaneum|similar to CG33526-PD, isoform D	66.2	2e-09	59.184
OtL009_seq_E02_121806e_004.ab1																			ref|XP_001195436.1|	Strongylocentrotus purpuratus|similar to putative reverse transcriptase	74.7	3e-13	32.653								gb|AAR86938.1|		87.4	7e-16	33.835
OtL009_seq_E03_121806e_012.ab1	ref|XP_967327.1|	gi|91079678|ref|XP_967327.1| PREDICTED: similar to C35D10.6 [Tribolium castaneum]	187	9e-59	64.138		FBpp0081312	FBgn0037537	88.2	3e-20	38.065		C35D10.6	WBGene00016443	145	1e-37	51.049		ref|XP_967327.1|	Tribolium castaneum|similar to C35D10.6	187	1e-57	64.138		ENSP00000370020	Q59GU2	89	2e-20	37.662		ref|XP_967327.1|	Tribolium castaneum|similar to C35D10.6	187	2e-56	64.138
OtL009_seq_E04_121806e_012.ab1	ref|XP_968599.1|	gi|91080431|ref|XP_968599.1| PREDICTED: similar to CG32633-PA [Tribolium castaneum]	50.8	4e-11	34.021														ref|XP_968599.1|	Tribolium castaneum|similar to CG32633-PA	50.8	6e-10	34.021								ref|XP_968599.1|	Tribolium castaneum|similar to CG32633-PA	50.8	1e-08	34.021
OtL009_seq_E05_121806e_020.ab1	ref|XP_971828.1|	gi|91092364|ref|XP_971828.1| PREDICTED: similar to CG10263-PC, isoform C [Tribolium castaneum]	294	1e-80	80.447		FBpp0080806	FBgn0032812	258	3e-69	84.783								ref|XP_971828.1|	Tribolium castaneum|similar to CG10263-PC, isoform C	294	2e-79	80.447		ENSP00000222597	Q75N03	124	8e-29	55.455		ref|XP_971828.1|	Tribolium castaneum|similar to CG10263-PC, isoform C	294	3e-78	80.447
OtL009_seq_E06_121806e_020.ab1	ref|XP_975358.1|	gi|91077408|ref|XP_975358.1| PREDICTED: similar to CG3066-PA, isoform A [Tribolium castaneum]	135	1e-32	49.231		FBpp0081239	FBgn0037515	139	2e-33	35.622		F48A9.3	WBGene00006624	48.5	3e-06	36.066		ref|XP_001599920.1|	Nasonia vitripennis|similar to pro-BAEEase	155	1e-37	43.379		ENSP00000322629	P40313	51.2	1e-06	38.235		dbj|BAA34642.1|		185	2e-45	44.976
OtL009_seq_E07_121806e_028.ab1	ref|XP_969927.1|	gi|91088319|ref|XP_969927.1| PREDICTED: similar to CG4710-PA, isoform A [Tribolium castaneum]	141	2e-34	62.931		FBpp0077652	FBgn0016926	145	3e-35	44.828								ref|NP_722679.1|	Drosophila melanogaster|smell impaired 21F	145	2e-34	44.828								ref|NP_722679.1|	Drosophila melanogaster|smell impaired 21F	145	3e-33	44.828
OtL009_seq_E12_121806e_044.ab1
OtL009_seq_F01_121806e_003.ab1
OtL009_seq_F02_121806e_003.ab1
OtL009_seq_F04_121806e_011.ab1
OtL009_seq_F06_121806e_019.ab1
OtL009_seq_F07_121806e_027.ab1	ref|XP_967765.1|	gi|91091236|ref|XP_967765.1| PREDICTED: similar to CG5447-PA [Tribolium castaneum]	175	5e-67	82.292		FBpp0084384	FBgn0039427	141	3e-41	65.591		Y57G11C.33	WBGene00013323	65.1	2e-15	34.066		ref|XP_967765.1|	Tribolium castaneum|similar to CG5447-PA	175	7e-66	82.292		ENSP00000285621	Q2TAP0	122	3e-35	61.364		ref|XP_967765.1|	Tribolium castaneum|similar to CG5447-PA	175	1e-64	82.292
OtL009_seq_F09_121806e_035.ab1
OtL009_seq_F10_121806e_035.ab1	ref|XP_971851.1|	gi|91080861|ref|XP_971851.1| PREDICTED: similar to NADH-ubiquinone oxidoreductase 42 kDa subunit, mitochondrial precursor (Complex I-42KD) (CI-42KD) [Tribolium castaneum]	145	5e-47	53.913		FBpp0083571	FBgn0019957	125	3e-37	52.137		K04G7.4a	WBGene00019401	56.6	7e-09	30.508		ref|XP_971851.1|	Tribolium castaneum|similar to NADH-ubiquinone oxidoreductase 42 kDa subunit, mitochondrial precursor (Complex I-42KD) (CI-42KD)	145	7e-46	53.913								ref|XP_971851.1|	Tribolium castaneum|similar to NADH-ubiquinone oxidoreductase 42 kDa subunit, mitochondrial precursor (Complex I-42KD) (CI-42KD)	145	1e-44	53.913
OtL009_seq_F11_121806e_043.ab1	ref|XP_966458.1|	gi|91082337|ref|XP_966458.1| PREDICTED: similar to CG7959-PA [Tribolium castaneum]	71.6	8e-14	88.571		FBpp0072641	FBgn0013753	63.5	6e-21	90.625								ref|XP_310806.3|	Anopheles gambiae str. PEST|AGAP000317-PA	61.6	2e-20	78.788		ENSP00000290858	Q13951	57.4	5e-09	69.697		ref|XP_310806.3|	Anopheles gambiae str. PEST|AGAP000317-PA	61.6	2e-19	78.788
OtL009_seq_F12_121806e_043.ab1	ref|XP_973406.1|	gi|91086797|ref|XP_973406.1| PREDICTED: similar to CTD (carboxy-terminal domain, RNA polymerase II, polypeptide A) small phosphatase like 2 [Tribolium castaneum]	148	4e-66	93.243								Y47D9A.2b	WBGene00021629	100	5e-22	49.123		ref|XP_973406.1|	Tribolium castaneum|similar to CTD (carboxy-terminal domain, RNA polymerase II, polypeptide A) small phosphatase like 2	148	6e-65	93.243		ENSP00000260327	Q3ZTU1	111	7e-26	71.622		ref|XP_973406.1|	Tribolium castaneum|similar to CTD (carboxy-terminal domain, RNA polymerase II, polypeptide A) small phosphatase like 2	148	8e-64	93.243
OtL009_seq_G01_121806e_002.ab1	ref|XP_973292.1|	gi|91080255|ref|XP_973292.1| PREDICTED: similar to CG14040-PA [Tribolium castaneum]	125	5e-30	45.946		FBpp0078648	FBgn0031676	117	3e-27	51.181								ref|XP_973292.1|	Tribolium castaneum|similar to CG14040-PA	125	6e-29	45.946								ref|XP_973292.1|	Tribolium castaneum|similar to CG14040-PA	125	9e-28	45.946
OtL009_seq_G02_121806e_002.ab1	ref|XP_966874.1|	gi|91091720|ref|XP_966874.1| PREDICTED: similar to CG6950-PB, isoform B [Tribolium castaneum]	195	3e-51	70.312		FBpp0081996	FBgn0037955	195	9e-51	68.889		R03A10.4b	WBGene00010984	135	5e-33	49.618		ref|XP_966874.1|	Tribolium castaneum|similar to CG6950-PB, isoform B	195	3e-50	70.312		ENSP00000359522	OTTHUMP00000012357	174	3e-44	65.625		ref|XP_966874.1|	Tribolium castaneum|similar to CG6950-PB, isoform B	195	8e-49	70.312
OtL009_seq_G03_121806e_010.ab1	ref|XP_974850.1|	gi|91077334|ref|XP_974850.1| PREDICTED: similar to CG10078-PB, isoform B [Tribolium castaneum]	222	5e-86	79.71		FBpp0076654	FBgn0041194	191	4e-71	67.391		T04A8.5	WBGene00011407	145	7e-49	50		ref|XP_974850.1|	Tribolium castaneum|similar to CG10078-PB, isoform B	222	6e-85	79.71		ENSP00000264220	Q06203	167	3e-61	60.145		ref|XP_974850.1|	Tribolium castaneum|similar to CG10078-PB, isoform B	222	9e-84	79.71
OtL009_seq_G04_121806e_010.ab1	ref|XP_974253.1|	gi|91084599|ref|XP_974253.1| PREDICTED: similar to CG1697-PB, isoform B [Tribolium castaneum]	76.6	2e-20	68		FBpp0073366	FBgn0030318	69.3	6e-20	57.895		F26F4.3	WBGene00004400	49.7	1e-06	44		ref|XP_974253.1|	Tribolium castaneum|similar to CG1697-PB, isoform B	76.6	3e-19	68		ENSP00000219551	O75783	50.1	2e-06	40.385		ref|XP_974253.1|	Tribolium castaneum|similar to CG1697-PB, isoform B	76.6	4e-18	68
OtL009_seq_G06_121806e_018.ab1	ref|XP_975304.1|	gi|91080705|ref|XP_975304.1| PREDICTED: similar to CG5492-PB, isoform B [Tribolium castaneum]	192	1e-52	62.406		FBpp0074921	FBgn0036769	167	4e-45	51.471		T23D8.2	WBGene00006633	74.7	4e-14	32.143		ref|XP_975304.1|	Tribolium castaneum|similar to CG5492-PB, isoform B	192	2e-51	62.406		ENSP00000339820	Q96SJ8	75.9	2e-16	31.333		ref|XP_975304.1|	Tribolium castaneum|similar to CG5492-PB, isoform B	192	3e-50	62.406
OtL009_seq_G07_121806e_026.ab1
OtL009_seq_G09_121806e_034.ab1	ref|XP_971467.1|	gi|91084481|ref|XP_971467.1| PREDICTED: hypothetical protein [Tribolium castaneum]	84	3e-17	36.364														ref|XP_971467.1|	Tribolium castaneum|hypothetical protein LOC660114	84	4e-16	36.364								ref|XP_001858079.1|	Culex quinquefasciatus|pacifastin light chain	84	7e-15	39.231
OtL009_seq_G10_121806e_034.ab1	ref|XP_969959.1|	gi|91076630|ref|XP_969959.1| PREDICTED: similar to CG12404-PA [Tribolium castaneum]	122	9e-29	52.991		FBpp0080011	FBgn0032465	71.6	3e-13	44.706		F32D8.14	WBGene00009336	58.5	2e-09	47.297		ref|XP_969959.1|	Tribolium castaneum|similar to CG12404-PA	122	1e-27	52.991		ENSP00000367224		69.7	2e-12	49.351		ref|XP_969959.1|	Tribolium castaneum|similar to CG12404-PA	122	2e-26	52.991
OtL009_seq_H01_121806e_001.ab1	ref|XP_970951.1|	gi|91092022|ref|XP_970951.1| PREDICTED: similar to Cathepsin L precursor (Cysteine proteinase 1) [Tribolium castaneum]	83.6	3e-23	62.712		FBpp0086763	FBgn0033874	75.1	1e-16	55.172		T03E6.7	WBGene00000776	67	2e-18	48.333		ref|XP_970951.1|	Tribolium castaneum|similar to Cathepsin L precursor (Cysteine proteinase 1)	83.6	5e-22	62.712		ENSP00000357974	Q6FHN2	78.2	5e-18	57.407		gb|ABM55577.1|		85.1	7e-22	56.897
OtL009_seq_H02_121806e_001.ab1	ref|XP_971602.1|	gi|91092090|ref|XP_971602.1| PREDICTED: similar to CG1677-PA [Tribolium castaneum]	184	2e-47	48.163														ref|XP_971602.1|	Tribolium castaneum|similar to CG1677-PA	184	2e-46	48.163								ref|XP_971602.1|	Tribolium castaneum|similar to CG1677-PA	184	4e-45	48.163
OtL009_seq_H03_121806e_009.ab1	ref|XP_969529.1|	gi|91077076|ref|XP_969529.1| PREDICTED: similar to Protein C2orf25, mitochondrial precursor, partial [Tribolium castaneum]	209	5e-55	60		FBpp0071275	FBgn0030101	103	1e-22	30.12		Y76A2B.5	WBGene00013577	82.4	2e-16	32.117		ref|XP_969529.1|	Tribolium castaneum|similar to Protein C2orf25, mitochondrial precursor	209	6e-54	60		ENSP00000364890	A6NHZ2	94.7	8e-20	37.097		ref|XP_969529.1|	Tribolium castaneum|similar to Protein C2orf25, mitochondrial precursor	209	1e-52	60
OtL009_seq_H04_121806e_009.ab1
OtL009_seq_H05_121806e_017.ab1							FBpp0077690	FBgn0002563	48.9	6e-07	65.625								ref|NP_001037590.1|	Bombyx mori|arylphorin	54.3	1e-07	52.083								gb|AAL29455.1|AF430247_1		55.1	2e-06	40.323
OtL009_seq_H06_121806e_017.ab1	ref|XP_968522.1|	gi|91081983|ref|XP_968522.1| PREDICTED: similar to eukaryotic translation initiation factor 4 gamma, 3 [Tribolium castaneum]	56.2	2e-09	69.444														ref|XP_968522.1|	Tribolium castaneum|similar to eukaryotic translation initiation factor 4 gamma, 3	56.2	3e-08	69.444								ref|XP_968522.1|	Tribolium castaneum|similar to eukaryotic translation initiation factor 4 gamma, 3	56.2	7e-07	69.444
OtL009_seq_H11_121806e_041.ab1	ref|XP_972783.1|	gi|91078874|ref|XP_972783.1| PREDICTED: similar to CG1265-PB [Tribolium castaneum]	245	7e-66	63.542		FBpp0073084	FBgn0035517	165	2e-41	44.624								ref|XP_972783.1|	Tribolium castaneum|similar to CG1265-PB	245	1e-64	63.542		ENSP00000295083	Q8N755	105	6e-23	34.066		ref|XP_972783.1|	Tribolium castaneum|similar to CG1265-PB	245	2e-63	63.542
OtL010_seq_A01_121806f_008.ab1	ref|XP_972367.1|	gi|91077180|ref|XP_972367.1| PREDICTED: similar to Lamin-B receptor (Integral nuclear envelope inner membrane protein) (LMN2R) [Tribolium castaneum]	45.1	8e-09	45.283														ref|XP_972367.1|	Tribolium castaneum|similar to Lamin-B receptor (Integral nuclear envelope inner membrane protein) (LMN2R)	45.1	9e-08	45.283								ref|XP_972367.1|	Tribolium castaneum|similar to Lamin-B receptor (Integral nuclear envelope inner membrane protein) (LMN2R)	45.1	2e-06	45.283
OtL010_seq_A02_121806f_008.ab1
OtL010_seq_A07_121806f_032.ab1	ref|XP_973139.1|	gi|91077212|ref|XP_973139.1| PREDICTED: similar to CG8332-PA, isoform A [Tribolium castaneum]	158	9e-40	60.811		FBpp0086270	FBgn0034138	149	1e-36	72.277		F36A2.6	WBGene00004484	133	5e-32	52.756		ref|XP_973139.1|	Tribolium castaneum|similar to CG8332-PA, isoform A	158	1e-38	60.811		ENSP00000233609	P62841	150	9e-37	60.63		dbj|BAA01746.1|		140	4e-40	92.857
OtL010_seq_A08_121806f_032.ab1	ref|XP_973311.1|	gi|91089617|ref|XP_973311.1| PREDICTED: similar to Bifunctional methylenetetrahydrofolate dehydrogenase/cyclohydrolase, mitochondrial precursor [Tribolium castaneum]	253	3e-68	61.538		FBpp0081476	FBgn0010222	179	1e-45	45.854								ref|XP_973311.1|	Tribolium castaneum|similar to Bifunctional methylenetetrahydrofolate dehydrogenase/cyclohydrolase, mitochondrial precursor	253	4e-67	61.538		ENSP00000352012	Q8N560	177	1e-44	45.876		ref|XP_973311.1|	Tribolium castaneum|similar to Bifunctional methylenetetrahydrofolate dehydrogenase/cyclohydrolase, mitochondrial precursor	253	6e-66	61.538
OtL010_seq_A09_121806f_040.ab1
OtL010_seq_A11_121806f_048.ab1
OtL010_seq_B02_121806f_007.ab1
OtL010_seq_B03_121806f_015.ab1	ref|XP_972220.1|	gi|91083773|ref|XP_972220.1| PREDICTED: hypothetical protein [Tribolium castaneum]	172	6e-44	37.131														ref|XP_972220.1|	Tribolium castaneum|hypothetical protein LOC660933	172	9e-43	37.131								ref|XP_972220.1|	Tribolium castaneum|hypothetical protein LOC660933	172	2e-41	37.131
OtL010_seq_B06_121806f_023.ab1	ref|XP_971791.1|	gi|91079394|ref|XP_971791.1| PREDICTED: similar to CG4832-PC, isoform C [Tribolium castaneum]	164	8e-45	65.385		FBpp0100117	FBgn0013765	67.8	5e-12	35.252								ref|XP_971791.1|	Tribolium castaneum|similar to CG4832-PC, isoform C	164	1e-43	65.385								ref|XP_971791.1|	Tribolium castaneum|similar to CG4832-PC, isoform C	164	2e-42	65.385
OtL010_seq_B07_121806f_031.ab1	ref|XP_972033.1|	gi|91088167|ref|XP_972033.1| PREDICTED: similar to CG9792-PA [Tribolium castaneum]	163	3e-41	54.412		FBpp0082225	FBgn0041711	137	5e-33	50.382								ref|XP_001603485.1|	Nasonia vitripennis|hypothetical protein LOC100119761	153	6e-52	57.025								ref|XP_001603485.1|	Nasonia vitripennis|hypothetical protein LOC100119761	153	9e-51	57.025
OtL010_seq_B08_121806f_031.ab1	ref|XP_973214.1|	gi|91092740|ref|XP_973214.1| PREDICTED: similar to chromosome 9 open reading frame 77 isoform 2 [Tribolium castaneum]	360	1e-100	89.691		FBpp0088776	FBgn0053096	302	1e-82	76.41		K04G2.2	WBGene00010561	218	2e-57	58.247		ref|XP_973214.1|	Tribolium castaneum|similar to chromosome 9 open reading frame 77 isoform 2	360	4e-99	89.691		ENSP00000330222	Q5VST6	309	2e-84	73.846		ref|XP_973214.1|	Tribolium castaneum|similar to chromosome 9 open reading frame 77 isoform 2	360	6e-98	89.691
OtL010_seq_B09_121806f_039.ab1	ref|XP_975546.1|	gi|91081135|ref|XP_975546.1| PREDICTED: similar to CG5362-PA [Tribolium castaneum]	62	1e-10	57.143		FBpp0079640	FBgn0032237	61.6	4e-10	54		F46E10.10c	WBGene00018491	62	2e-10	55.769		ref|XP_001674360.1|	Caenorhabditis briggsae AF16|Hypothetical protein CBG18957	62.4	1e-09	55.769		ENSP00000233114	P40925	55.5	5e-08	42.308		ref|XP_001674360.1|	Caenorhabditis briggsae AF16|Hypothetical protein CBG18957	62.4	2e-08	55.769
OtL010_seq_B11_121806f_047.ab1	ref|XP_966479.1|	gi|91088409|ref|XP_966479.1| PREDICTED: similar to deoxythymidylate kinase (thymidylate kinase) [Tribolium castaneum]	135	3e-39	48.148		FBpp0085966	FBgn0034299	122	5e-35	45.522		R53.2	WBGene00011272	105	1e-23	41.135		ref|XP_966479.1|	Tribolium castaneum|similar to deoxythymidylate kinase (thymidylate kinase)	135	4e-38	48.148		ENSP00000304802	P23919	124	9e-35	43.382		ref|XP_966479.1|	Tribolium castaneum|similar to deoxythymidylate kinase (thymidylate kinase)	135	6e-37	48.148
OtL010_seq_B12_121806f_047.ab1	ref|XP_969563.1|	gi|91086693|ref|XP_969563.1| PREDICTED: similar to CG11001-PA [Tribolium castaneum]	184	9e-48	92.473		FBpp0085703	FBgn0013954	169	6e-43	84.946		Y18D10A.19	WBGene00001427	126	5e-30	67.033		ref|XP_969563.1|	Tribolium castaneum|similar to CG11001-PA	184	1e-46	92.473		ENSP00000371138	P62942	148	8e-37	73.118		ref|XP_969563.1|	Tribolium castaneum|similar to CG11001-PA	184	2e-45	92.473
OtL010_seq_C01_121806f_006.ab1							FBpp0081123	FBgn0037482	70.5	9e-13	36.937		Y48A5A.1	WBGene00021655	92.8	1e-19	34.899		ref|XP_001604098.1|	Nasonia vitripennis|similar to SHQ1 homolog (S. cerevisiae)	125	5e-33	40.523		ENSP00000374271	OTTHUMP00000171857	102	4e-25	40.141		ref|XP_001604098.1|	Nasonia vitripennis|similar to SHQ1 homolog (S. cerevisiae)	125	8e-32	40.523
OtL010_seq_C02_121806f_006.ab1	ref|XP_967526.1|	gi|91087831|ref|XP_967526.1| PREDICTED: similar to CG33508-PA [Tribolium castaneum]	161	1e-40	39.234		FBpp0081034	FBgn0053508	140	7e-34	35.749								ref|XP_967526.1|	Tribolium castaneum|similar to CG33508-PA	161	2e-39	39.234								ref|XP_967526.1|	Tribolium castaneum|similar to CG33508-PA	161	3e-38	39.234
OtL010_seq_C05_121806f_022.ab1
OtL010_seq_C10_121806f_038.ab1	ref|XP_973439.1|	gi|91086799|ref|XP_973439.1| PREDICTED: similar to CG12311-PA [Tribolium castaneum]	148	1e-36	59.459		FBpp0070134	FBgn0086368	121	3e-28	55.046								ref|XP_973439.1|	Tribolium castaneum|similar to CG12311-PA	148	1e-35	59.459		ENSP00000261534	Q9UKY4	89	3e-18	44.037		ref|XP_973439.1|	Tribolium castaneum|similar to CG12311-PA	148	2e-34	59.459
OtL010_seq_D01_121806f_005.ab1	ref|XP_967401.1|	gi|91077452|ref|XP_967401.1| PREDICTED: similar to CG8888-PA [Tribolium castaneum]	251	1e-67	73.62		FBpp0087129	FBgn0033679	185	6e-55	55.556		C10F3.2	WBGene00000979	82.8	5e-19	33.784		ref|XP_967401.1|	Tribolium castaneum|similar to CG8888-PA	251	1e-66	73.62		ENSP00000350914	Q02338	102	2e-27	36.747		ref|XP_967401.1|	Tribolium castaneum|similar to CG8888-PA	251	2e-65	73.62
OtL010_seq_D02_121806f_005.ab1	ref|XP_975395.1|	gi|91088765|ref|XP_975395.1| PREDICTED: similar to Probable cytochrome P450 9f2 (CYPIXF2) [Tribolium castaneum]	167	7e-50	54.545		FBpp0082070	FBgn0038037	126	4e-36	41.781		C36A4.3	WBGene00014697	85.5	6e-21	36.62		ref|XP_975395.1|	Tribolium castaneum|similar to Probable cytochrome P450 9f2 (CYPIXF2)	167	9e-49	54.545		ENSP00000337915	P08684	114	6e-31	41.259		ref|XP_975395.1|	Tribolium castaneum|similar to Probable cytochrome P450 9f2 (CYPIXF2)	167	2e-47	54.545
OtL010_seq_D04_121806f_013.ab1	ref|XP_974604.1|	gi|91080953|ref|XP_974604.1| PREDICTED: similar to CG4393-PA [Tribolium castaneum]	82	5e-25	63.934														ref|XP_974604.1|	Tribolium castaneum|similar to CG4393-PA	82	7e-24	63.934								ref|XP_974604.1|	Tribolium castaneum|similar to CG4393-PA	82	1e-22	63.934
OtL010_seq_D05_121806f_021.ab1	ref|XP_967904.1|	gi|91083665|ref|XP_967904.1| PREDICTED: similar to Heat shock protein 83 (HSP 82) [Tribolium castaneum]	225	2e-62	94.262		FBpp0072904	FBgn0001233	219	1e-57	90.984		C47E8.5	WBGene00000915	206	6e-54	84.426		ref|NP_001094067.1|	Tribolium castaneum|heat shock protein 90	223	1e-60	93.443		ENSP00000335153		216	8e-57	89.344		ref|NP_001094067.1|	Tribolium castaneum|heat shock protein 90	223	2e-59	93.443
OtL010_seq_D06_121806f_021.ab1	ref|XP_973232.1|	gi|91084815|ref|XP_973232.1| PREDICTED: similar to CG2663-PB, isoform B [Tribolium castaneum]	69.7	4e-18	36.735		FBpp0078440	FBgn0037323	62.8	2e-17	38.776								ref|NP_001040355.1|	Bombyx mori|cellular retinaldehyde-binding protein	67.8	2e-17	34.694								ref|NP_001040355.1|	Bombyx mori|cellular retinaldehyde-binding protein	67.8	4e-16	34.694
OtL010_seq_D07_121806f_029.ab1
OtL010_seq_D09_121806f_037.ab1	ref|XP_966720.1|	gi|91080063|ref|XP_966720.1| PREDICTED: similar to CG6305-PA [Tribolium castaneum]	129	1e-32	81.429		FBpp0086756	FBgn0033869	95.1	3e-20	60.563								ref|XP_966720.1|	Tribolium castaneum|similar to CG6305-PA	129	2e-31	81.429								ref|XP_966720.1|	Tribolium castaneum|similar to CG6305-PA	129	3e-30	81.429
OtL010_seq_D10_121806f_037.ab1
OtL010_seq_D11_121806f_045.ab1	ref|XP_970267.1|	gi|91089271|ref|XP_970267.1| PREDICTED: similar to CG17912-PA [Tribolium castaneum]	137	6e-40	96.875		FBpp0111954	FBgn0032600	136	4e-35	92.188		B0035.1b	WBGene00007105	119	1e-27	79.688		ref|XP_395716.3|	Apis mellifera|similar to CG17912-PA	140	2e-41	100		ENSP00000322777		125	4e-29	82.812		ref|XP_395716.3|	Apis mellifera|similar to CG17912-PA	140	3e-40	100
OtL010_seq_E01_121806f_004.ab1
OtL010_seq_E02_121806f_004.ab1	ref|XP_967836.1|	gi|91086655|ref|XP_967836.1| PREDICTED: similar to CG11840-PA [Tribolium castaneum]	236	3e-63	73.62		FBpp0077740	FBgn0031260	174	2e-44	59.42								ref|XP_967836.1|	Tribolium castaneum|similar to CG11840-PA	236	4e-62	73.62		ENSP00000365296		156	9e-39	52.899		ref|XP_967836.1|	Tribolium castaneum|similar to CG11840-PA	236	6e-61	73.62
OtL010_seq_E04_121806f_012.ab1	ref|XP_973636.1|	gi|91086995|ref|XP_973636.1| PREDICTED: similar to CG2922-PG, isoform G [Tribolium castaneum]	120	4e-52	84.375		FBpp0078399	FBgn0037346	96.3	5e-36	62.5								ref|XP_973636.1|	Tribolium castaneum|similar to CG2922-PG, isoform G	120	5e-51	84.375		ENSP00000258761	Q9Y6E2	95.9	1e-29	64.062		ref|XP_973636.1|	Tribolium castaneum|similar to CG2922-PG, isoform G	120	9e-50	84.375
OtL010_seq_E05_121806f_020.ab1	ref|XP_971855.1|	gi|91082699|ref|XP_971855.1| PREDICTED: similar to CG7393-PA [Tribolium castaneum]	211	1e-55	78.102		FBpp0080111	FBgn0024846	184	2e-47	64.789		B0218.3	WBGene00004055	147	2e-36	54.412		ref|XP_971855.1|	Tribolium castaneum|similar to CG7393-PA	211	1e-54	78.102		ENSP00000308669		180	6e-46	63.235		ref|XP_971855.1|	Tribolium castaneum|similar to CG7393-PA	211	2e-53	78.102
OtL010_seq_E07_121806f_028.ab1	ref|XP_973931.1|	gi|91078158|ref|XP_973931.1| PREDICTED: similar to 14 kDa phosphohistidine phosphatase (Phosphohistidine phosphatase 1) [Tribolium castaneum]	85.5	4e-33	67.308		FBpp0084962	FBgn0001280	66.6	4e-16	56.863		F36A2.8	WBGene00009455	74.7	6e-16	55.357		ref|XP_973931.1|	Tribolium castaneum|similar to 14 kDa phosphohistidine phosphatase (Phosphohistidine phosphatase 1)	85.5	5e-32	67.308		ENSP00000247665	Q9NRX4	66.6	4e-17	51.923		ref|XP_973931.1|	Tribolium castaneum|similar to 14 kDa phosphohistidine phosphatase (Phosphohistidine phosphatase 1)	85.5	8e-31	67.308
OtL010_seq_E08_121806f_028.ab1	ref|XP_969003.1|	gi|91093744|ref|XP_969003.1| PREDICTED: similar to CG9022-PA [Tribolium castaneum]	320	3e-88	72.986		FBpp0071279	FBgn0014868	263	9e-71	64.433		T09A5.11	WBGene00011638	181	2e-46	45.96		ref|XP_969003.1|	Tribolium castaneum|similar to CG9022-PA	320	4e-87	72.986		ENSP00000364188	P39656	243	2e-64	59.024		ref|XP_969003.1|	Tribolium castaneum|similar to CG9022-PA	320	7e-86	72.986
OtL010_seq_E10_121806f_036.ab1	ref|XP_975179.1|	gi|91083979|ref|XP_975179.1| PREDICTED: similar to CG11267-PA [Tribolium castaneum]	105	8e-24	67.532		FBpp0082377	FBgn0038200	73.6	2e-14	45.882		Y22D7AL.10	WBGene00021248	79.7	9e-16	53.247		ref|XP_975179.1|	Tribolium castaneum|similar to CG11267-PA	105	1e-22	67.532		ENSP00000233893	P61604	75.1	4e-14	48.052		ref|XP_975179.1|	Tribolium castaneum|similar to CG11267-PA	105	2e-21	67.532
OtL010_seq_E11_121806f_044.ab1
OtL010_seq_E12_121806f_044.ab1	ref|XP_974255.1|	gi|91087023|ref|XP_974255.1| PREDICTED: similar to CG33116-PA [Tribolium castaneum]	212	9e-56	58.537		FBpp0080790	FBgn0053116	206	8e-54	57.862		F54D7.2	WBGene00018797	152	1e-37	47.619		ref|XP_314727.4|	Anopheles gambiae str. PEST|AGAP008631-PA	226	8e-59	63.804		ENSP00000374347	Q9C0D9	186	3e-47	53.416		ref|XP_314727.4|	Anopheles gambiae str. PEST|AGAP008631-PA	226	1e-57	63.804
OtL010_seq_F02_121806f_003.ab1
OtL010_seq_F07_121806f_027.ab1	ref|XP_971068.1|	gi|91076434|ref|XP_971068.1| PREDICTED: similar to CG18426-PA [Tribolium castaneum]	126	5e-30	83.333		FBpp0072143	FBgn0021895	110	4e-25	70.423		R05D11.7	WBGene00011035	58.2	3e-09	50.909		ref|XP_971068.1|	Tribolium castaneum|similar to CG18426-PA	126	6e-29	83.333		ENSP00000244227	Q8WVK2	85.1	4e-17	60.294		ref|XP_971068.1|	Tribolium castaneum|similar to CG18426-PA	126	9e-28	83.333
OtL010_seq_F11_121806f_043.ab1
OtL010_seq_F12_121806f_043.ab1
OtL010_seq_G01_121806f_002.ab1
OtL010_seq_G02_121806f_002.ab1	ref|XP_972108.1|	gi|91077554|ref|XP_972108.1| PREDICTED: similar to CG7636-PA [Tribolium castaneum]	180	2e-46	57.143		FBpp0075941	FBgn0036135	139	1e-33	43.275		F56B3.8	WBGene00018932	85.1	1e-21	33.793		ref|XP_311498.2|	Anopheles gambiae str. PEST|AGAP010450-PA	155	2e-50	54.795		ENSP00000373403	Q5T653	91.3	3e-19	40.31		ref|XP_311498.2|	Anopheles gambiae str. PEST|AGAP010450-PA	155	3e-49	54.795
OtL010_seq_G03_121806f_010.ab1	ref|XP_967646.1|	gi|91077036|ref|XP_967646.1| PREDICTED: similar to CG1692-PA [Tribolium castaneum]	128	2e-39	45.912		FBpp0076998	FBgn0002641	107	7e-24	38		R03A10.3	WBGene00010983	77.8	5e-15	33.117		ref|XP_967646.1|	Tribolium castaneum|similar to CG1692-PA	128	3e-38	45.912		ENSP00000261326	Q96EN8	102	5e-22	38.012		ref|XP_967646.1|	Tribolium castaneum|similar to CG1692-PA	128	5e-37	45.912
OtL010_seq_G04_121806f_010.ab1	ref|XP_968924.1|	gi|91092292|ref|XP_968924.1| PREDICTED: similar to CG7192-PA, isoform A [Tribolium castaneum]	185	1e-47	60		FBpp0074302	FBgn0030894	182	1e-46	54.839		C06A6.3	WBGene00015508	99.8	1e-21	33.562		ref|XP_318149.4|	Anopheles gambiae str. PEST|AGAP004695-PA	194	3e-49	54.321		ENSP00000354772	Q9H7P6	100	2e-21	36.646		ref|XP_318149.4|	Anopheles gambiae str. PEST|AGAP004695-PA	194	5e-48	54.321
OtL010_seq_G05_121806f_018.ab1	ref|XP_969330.1|	gi|91082395|ref|XP_969330.1| PREDICTED: similar to CG32209-PB [Tribolium castaneum]	225	1e-59	92.453		FBpp0074721	FBgn0052209	221	3e-58	91.509		C54G7.3a	WBGene00002983	57	9e-09	31.25		ref|XP_320597.3|	Anopheles gambiae str. PEST|AGAP011936-PA	225	2e-58	92.453								ref|XP_320597.3|	Anopheles gambiae str. PEST|AGAP011936-PA	225	3e-57	92.453
OtL010_seq_G07_121806f_026.ab1	ref|XP_972957.1|	gi|91081413|ref|XP_972957.1| PREDICTED: similar to CG31871-PA [Tribolium castaneum]	169	2e-54	55.479		FBpp0082239	FBgn0023495	161	4e-43	54.11		Y57E12B.3	WBGene00021963	124	4e-35	38.961		ref|XP_972957.1|	Tribolium castaneum|similar to CG31871-PA	169	3e-53	55.479		ENSP00000282673	Q5VYY2	127	1e-33	47.183		ref|XP_972957.1|	Tribolium castaneum|similar to CG31871-PA	169	5e-52	55.479
OtL010_seq_G08_121806f_026.ab1	ref|XP_966344.1|	gi|91090722|ref|XP_966344.1| PREDICTED: similar to Transcription factor dFra (Fos-related antigen) (AP-1) (Protein kayak) isoform 1 [Tribolium castaneum]	124	2e-29	59.13														ref|XP_966344.1|	Tribolium castaneum|similar to Transcription factor dFra (Fos-related antigen) (AP-1) (Protein kayak)	124	3e-28	59.13								ref|XP_966344.1|	Tribolium castaneum|similar to Transcription factor dFra (Fos-related antigen) (AP-1) (Protein kayak)	124	4e-27	59.13
OtL010_seq_G09_121806f_034.ab1	ref|XP_971000.1|	gi|91094381|ref|XP_971000.1| PREDICTED: similar to CG2998-PA [Tribolium castaneum]	57.8	3e-17	90		FBpp0071295	FBgn0030136	58.5	1e-16	93.333		Y41D4B.5	WBGene00004497	46.6	1e-10	74.194		ref|XP_971000.1|	Tribolium castaneum|similar to CG2998-PA	57.8	4e-16	90		ENSP00000350525	P62857	46.2	3e-10	66.667		ref|XP_001119886.1|	Apis mellifera|similar to Ribosomal protein S28b CG2998-PA	57.8	6e-15	90
OtL010_seq_G10_121806f_034.ab1	ref|XP_972033.1|	gi|91088167|ref|XP_972033.1| PREDICTED: similar to CG9792-PA [Tribolium castaneum]	208	5e-55	54.497		FBpp0082225	FBgn0041711	153	8e-38	47.59								ref|XP_972033.1|	Tribolium castaneum|similar to CG9792-PA	208	6e-54	54.497								ref|XP_972033.1|	Tribolium castaneum|similar to CG9792-PA	208	9e-53	54.497
OtL010_seq_G11_121806f_042.ab1
OtL010_seq_G12_121806f_042.ab1	ref|XP_967216.1|	gi|91094677|ref|XP_967216.1| PREDICTED: similar to phosphatidylinositol 4-kinase type 2 alpha [Tribolium castaneum]	101	9e-23	91.228		FBpp0089179	FBgn0037339	86.3	9e-18	80.702								ref|XP_967216.1|	Tribolium castaneum|similar to phosphatidylinositol 4-kinase type 2 alpha	101	1e-21	91.228		ENSP00000359665	Q9BTU6	67	1e-11	59.649		ref|XP_967216.1|	Tribolium castaneum|similar to phosphatidylinositol 4-kinase type 2 alpha	101	2e-20	91.228
OtL010_seq_H06_121806f_017.ab1	ref|XP_967910.1|	gi|91085097|ref|XP_967910.1| PREDICTED: similar to 60S acidic ribosomal protein P2 (Acidic ribosomal protein RPA1) [Tribolium castaneum]	103	1e-23	74.242		FBpp0089424	FBgn0003274	91.7	2e-19	69.697		Y62E10A.1	WBGene00004410	76.6	5e-15	56.923		ref|XP_967910.1|	Tribolium castaneum|similar to 60S acidic ribosomal protein P2 (Acidic ribosomal protein RPA1)	103	2e-22	74.242		ENSP00000322419	P05387	89	2e-18	63.636		gb|ABS57437.1|		110	3e-23	81.818
OtL010_seq_H08_121806f_025.ab1	ref|XP_976352.1|	gi|91078852|ref|XP_976352.1| PREDICTED: hypothetical protein [Tribolium castaneum]	45.8	9e-06	52.778
OtL010_seq_H09_121806f_033.ab1
OtL010_seq_H11_121806f_041.ab1	ref|XP_968571.1|	gi|91094129|ref|XP_968571.1| PREDICTED: similar to Ornithine decarboxylase (ODC) [Tribolium castaneum]	305	9e-84	65.919		FBpp0087939	FBgn0013307	176	1e-44	53.75		K11C4.4	WBGene00003844	159	9e-40	43.646		ref|XP_968571.1|	Tribolium castaneum|similar to Ornithine decarboxylase (ODC)	305	1e-82	65.919		ENSP00000234111	P11926	183	2e-46	50		ref|XP_968571.1|	Tribolium castaneum|similar to Ornithine decarboxylase (ODC)	305	2e-81	65.919
OtL010_seq_H12_121806f_041.ab1	ref|XP_970277.1|	gi|91093030|ref|XP_970277.1| PREDICTED: similar to 1,2-dihydroxy-3-keto-5-methylthiopentene dioxygenase (Aci-reductone dioxygenase) (ARD) (Androgen-responsive ARD-like protein 1) [Tribolium castaneum]	221	4e-69	64		FBpp0112333	FBgn0052068	197	2e-59	55.782		F42F12.4	WBGene00009636	122	1e-28	43.333		ref|XP_970277.1|	Tribolium castaneum|similar to 1,2-dihydroxy-3-keto-5-methylthiopentene dioxygenase (Aci-reductone dioxygenase) (ARD) (Androgen-responsive ARD-like protein 1)	221	5e-68	64		ENSP00000333666	Q9BV57	176	1e-48	55.319		ref|XP_970277.1|	Tribolium castaneum|similar to 1,2-dihydroxy-3-keto-5-methylthiopentene dioxygenase (Aci-reductone dioxygenase) (ARD) (Androgen-responsive ARD-like protein 1)	221	9e-67	64
OtL011_seq_A01_010407c_008.ab1	ref|XP_971888.1|	gi|91094845|ref|XP_971888.1| PREDICTED: similar to CG6055-PA [Tribolium castaneum]	137	2e-33	95.385		FBpp0079077	FBgn0031918	130	6e-31	86.154								ref|XP_971888.1|	Tribolium castaneum|similar to CG6055-PA	137	2e-32	95.385								ref|XP_971888.1|	Tribolium castaneum|similar to CG6055-PA	137	3e-31	95.385
OtL011_seq_A02_010407c_008.ab1	ref|XP_974925.1|	gi|91080979|ref|XP_974925.1| PREDICTED: similar to CG2004-PA [Tribolium castaneum]	129	8e-34	38.365		FBpp0071218	FBgn0030060	110	3e-25	38.75								ref|XP_974925.1|	Tribolium castaneum|similar to CG2004-PA	129	1e-32	38.365								ref|XP_974925.1|	Tribolium castaneum|similar to CG2004-PA	129	2e-31	38.365
OtL011_seq_A03_010407c_016.ab1
OtL011_seq_A06_010407c_024.ab1	ref|XP_967572.1|	gi|91079168|ref|XP_967572.1| PREDICTED: similar to CG17726-PA [Tribolium castaneum]	211	1e-55	64.596		FBpp0081828	FBgn0037880	161	4e-40	54.887		ZK1128.1	WBGene00014227	113	8e-26	44.286		ref|XP_967572.1|	Tribolium castaneum|similar to CG17726-PA	211	2e-54	64.596		ENSP00000368385	OTTHUMP00000158583	143	2e-34	56.693		ref|XP_967572.1|	Tribolium castaneum|similar to CG17726-PA	211	3e-53	64.596
OtL011_seq_A08_010407c_032.ab1	ref|XP_970900.1|	gi|91078820|ref|XP_970900.1| PREDICTED: similar to CG15101-PA [Tribolium castaneum]	209	4e-55	60.119		FBpp0085804	FBgn0034406	131	3e-31	44.138		W01A11.1	WBGene00020909	138	2e-33	47.024		ref|XP_970900.1|	Tribolium castaneum|similar to CG15101-PA	209	6e-54	60.119		ENSP00000355802	P07099	142	4e-34	41.463		ref|XP_970900.1|	Tribolium castaneum|similar to CG15101-PA	209	1e-52	60.119
OtL011_seq_A10_010407c_040.ab1	ref|XP_969793.1|	gi|91088817|ref|XP_969793.1| PREDICTED: similar to CG3590-PA [Tribolium castaneum]	270	4e-73	56.432		FBpp0082816	FBgn0038467	276	9e-75	58.091		R06C7.5a	WBGene00011064	147	5e-36	35.95		ref|XP_001359078.1|	Drosophila pseudoobscura|GA17542 gene product from transcript GA17542-RA	280	4e-75	58.091		ENSP00000216194	P30566	262	2e-70	54.772		ref|XP_001359078.1|	Drosophila pseudoobscura|GA17542 gene product from transcript GA17542-RA	280	7e-74	58.091
OtL011_seq_A11_010407c_048.ab1	ref|XP_969723.1|	gi|91089491|ref|XP_969723.1| PREDICTED: similar to U6 snRNA-associated Sm-like protein LSm7 [Tribolium castaneum]	193	2e-50	94		FBpp0080488	FBgn0032599	166	8e-42	83		ZK593.7	WBGene00003081	125	1e-29	56.25		ref|XP_969723.1|	Tribolium castaneum|similar to U6 snRNA-associated Sm-like protein LSm7	193	3e-49	94		ENSP00000252622	Q9UK45	166	1e-41	81.443		ref|XP_969723.1|	Tribolium castaneum|similar to U6 snRNA-associated Sm-like protein LSm7	193	4e-48	94
OtL011_seq_A12_010407c_048.ab1	ref|XP_969957.1|	gi|91095221|ref|XP_969957.1| PREDICTED: similar to CG17266-PA [Tribolium castaneum]	365	1e-102	91.304		FBpp0085477	FBgn0033089	331	2e-91	83.696		T01B7.4	WBGene00000887	278	2e-75	68.478		ref|XP_969957.1|	Tribolium castaneum|similar to CG17266-PA	365	1e-101	91.304		ENSP00000306614	O43447	300	1e-81	81.287		ref|XP_969957.1|	Tribolium castaneum|similar to CG17266-PA	365	1e-99	91.304
OtL011_seq_B01_010407c_007.ab1
OtL011_seq_B02_010407c_007.ab1
OtL011_seq_B03_010407c_015.ab1	ref|XP_973527.1|	gi|91082271|ref|XP_973527.1| PREDICTED: similar to CG32230-PA, isoform A [Tribolium castaneum]	124	2e-29	64		FBpp0070040	FBgn0052230	93.6	5e-20	50.505								ref|XP_973527.1|	Tribolium castaneum|similar to CG32230-PA, isoform A	124	2e-28	64		ENSP00000339720	O00483	70.5	8e-13	48.611		ref|XP_973527.1|	Tribolium castaneum|similar to CG32230-PA, isoform A	124	3e-27	64
OtL011_seq_B05_010407c_023.ab1																			ref|XP_001663014.1|	Aedes aegypti|hypothetical protein	116	6e-32	33.529								ref|XP_001663014.1|	Aedes aegypti|hypothetical protein	116	9e-31	33.529
OtL011_seq_B07_010407c_031.ab1
OtL011_seq_B09_010407c_039.ab1	ref|XP_976188.1|	gi|91081489|ref|XP_976188.1| PREDICTED: similar to Vacuolar ATP synthase catalytic subunit A, osteoclast isoform (V-ATPase A subunit 2) (Vacuolar proton pump alpha subunit 2) (V-ATPase 69 kDa subunit 2) (Isoform HO68) isoform 2 [Tribolium castaneum]	220	1e-58	84.375		FBpp0080001	FBgn0020367	217	3e-57	85.039		Y49A3A.2	WBGene00013025	197	2e-51	85.217		ref|XP_312843.1|	Anopheles gambiae str. PEST|AGAP003153-PA	226	4e-59	87.5		ENSP00000273398	P38606	203	8e-53	80.952		ref|XP_001849275.1|	Culex quinquefasciatus|ATP synthase alpha subunit vacuolar	226	5e-58	87.5
OtL011_seq_C01_010407c_006.ab1
OtL011_seq_C04_010407c_014.ab1	ref|XP_968875.1|	gi|91091760|ref|XP_968875.1| PREDICTED: similar to CG7896-PA [Tribolium castaneum]	51.6	2e-07	40.678		FBpp0075360	FBgn0029114	50.8	6e-07	37.288								ref|XP_968875.1|	Tribolium castaneum|similar to CG7896-PA	51.6	2e-06	40.678								gb|ABB21088.1|		53.9	7e-06	45.161
OtL011_seq_C05_010407c_022.ab1							FBpp0080280	FBgn0024183	59.3	2e-09	71.053								ref|XP_392925.2|	Apis mellifera|similar to vasa intronic gene CG4170-PA, isoform A	61.6	2e-09	90		ENSP00000360029		47.8	8e-06	70		ref|XP_392925.2|	Apis mellifera|similar to vasa intronic gene CG4170-PA, isoform A	61.6	3e-08	90
OtL011_seq_C06_010407c_022.ab1	ref|XP_974854.1|	gi|91083045|ref|XP_974854.1| PREDICTED: similar to Cornichon protein [Tribolium castaneum]	182	1e-59	75.676		FBpp0080406	FBgn0000339	162	6e-52	66.964		T09E8.3	WBGene00011648	116	6e-33	48.214		ref|XP_974854.1|	Tribolium castaneum|similar to Cornichon protein	182	1e-58	75.676		ENSP00000216416	O95406	155	3e-38	62.5		ref|XP_974854.1|	Tribolium castaneum|similar to Cornichon protein	182	3e-57	75.676
OtL011_seq_C07_010407c_030.ab1	ref|XP_969031.1|	gi|91079500|ref|XP_969031.1| PREDICTED: similar to CG9355-PA [Tribolium castaneum]	89.7	2e-26	69.355		FBpp0073449	FBgn0004511	70.9	4e-15	50								ref|XP_969031.1|	Tribolium castaneum|similar to CG9355-PA	89.7	2e-25	69.355								ref|XP_969031.1|	Tribolium castaneum|similar to CG9355-PA	89.7	4e-24	69.355
OtL011_seq_C08_010407c_030.ab1	ref|XP_970890.1|	gi|91095123|ref|XP_970890.1| PREDICTED: similar to CG1386-PA [Tribolium castaneum]	115	2e-37	39.865		FBpp0083500	FBgn0038878	47.8	1e-12	63.889		T25G12.7	WBGene00000993	42	3e-07	40		ref|XP_970890.1|	Tribolium castaneum|similar to CG1386-PA	115	3e-36	39.865		ENSP00000296522	P15428	38.5	4e-07	59.375		ref|XP_970890.1|	Tribolium castaneum|similar to CG1386-PA	115	5e-35	39.865
OtL011_seq_C09_010407c_038.ab1	ref|XP_966659.1|	gi|91088413|ref|XP_966659.1| PREDICTED: similar to TATA-binding-protein-associated factor 172 (ATP-dependent helicase BTAF1) (TBP-associated factor 172) (TAF-172) (TAF(II)170) (B-TFIID transcription factor-associated 170 kDa subunit) [Tribolium castaneum]	69.7	1e-13	52.941		FBpp0082668	FBgn0022787	66.2	4e-12	59.259		F15D4.1	WBGene00000274	56.6	3e-09	45		ref|XP_966659.1|	Tribolium castaneum|similar to TATA-binding-protein-associated factor 172 (ATP-dependent helicase BTAF1) (TBP-associated factor 172) (TAF-172) (TAF(II)170) (B-TFIID transcription factor-associated 170 kDa subunit)	69.7	3e-12	52.941		ENSP00000265990	O14981	64.7	2e-11	53.704		ref|XP_966659.1|	Tribolium castaneum|similar to TATA-binding-protein-associated factor 172 (ATP-dependent helicase BTAF1) (TBP-associated factor 172) (TAF-172) (TAF(II)170) (B-TFIID transcription factor-associated 170 kDa subunit)	69.7	6e-11	52.941
OtL011_seq_C10_010407c_038.ab1	ref|XP_969103.1|	gi|91078214|ref|XP_969103.1| PREDICTED: similar to nucleotide binding protein-like [Tribolium castaneum]	201	1e-52	61.146		FBpp0085306	FBgn0032986	149	1e-36	46.104		F10G8.6	WBGene00008664	81.6	3e-16	38.053		ref|XP_969103.1|	Tribolium castaneum|similar to nucleotide binding protein-like	201	2e-51	61.146		ENSP00000281081	Q8TB37	179	3e-45	53.548		ref|XP_969103.1|	Tribolium castaneum|similar to nucleotide binding protein-like	201	3e-50	61.146
OtL011_seq_C11_010407c_046.ab1
OtL011_seq_D01_010407c_005.ab1
OtL011_seq_D02_010407c_005.ab1	ref|XP_971772.1|	gi|91092926|ref|XP_971772.1| PREDICTED: similar to CG12012-PA [Tribolium castaneum]	93.6	4e-20	62.857		FBpp0072938	FBgn0035444	83.6	1e-16	73.469								ref|XP_392884.1|	Apis mellifera|similar to CG12012-PA	99	1e-20	60.563		ENSP00000297290	O95415	69.3	3e-12	55.102		ref|XP_392884.1|	Apis mellifera|similar to CG12012-PA	99	2e-19	60.563
OtL011_seq_D05_010407c_021.ab1	ref|XP_970141.1|	gi|91089267|ref|XP_970141.1| PREDICTED: similar to CG17914-PA [Tribolium castaneum]	287	2e-78	64.706		FBpp0080451	FBgn0032601	238	3e-63	54.902								ref|XP_970141.1|	Tribolium castaneum|similar to CG17914-PA	287	2e-77	64.706								ref|XP_970141.1|	Tribolium castaneum|similar to CG17914-PA	287	4e-76	64.706
OtL011_seq_D07_010407c_029.ab1	ref|XP_967822.1|	gi|91082361|ref|XP_967822.1| PREDICTED: similar to CG5255-PA [Tribolium castaneum]	117	2e-31	41.176		FBpp0082847	FBgn0038485	100	2e-24	34.641								ref|XP_392730.3|	Apis mellifera|similar to NHL (ring finger b-box coiled coil) domain containing family member (nhl-3)	139	2e-38	47.742		ENSP00000330330	O15393	75.9	1e-18	36.434		ref|XP_392730.3|	Apis mellifera|similar to NHL (ring finger b-box coiled coil) domain containing family member (nhl-3)	139	3e-37	47.742
OtL011_seq_D08_010407c_029.ab1	ref|XP_966974.1|	gi|91078446|ref|XP_966974.1| PREDICTED: similar to CG10083-PA [Tribolium castaneum]	96.7	6e-22	70.968		FBpp0075561	FBgn0036372	95.5	5e-21	72.881		K08E3.4	WBGene00010664	67.8	1e-12	66.667		ref|XP_393055.3|	Apis mellifera|similar to CG10083-PA	98.6	5e-21	69.841		ENSP00000258780		81.3	8e-17	60.938		ref|XP_393055.3|	Apis mellifera|similar to CG10083-PA	98.6	8e-20	69.841
OtL011_seq_D09_010407c_037.ab1																			ref|NP_001040352.1|	Bombyx mori|translation initiation factor 1a	42.4	4e-06	35.227
OtL011_seq_D10_010407c_037.ab1							FBpp0080280	FBgn0024183	47	2e-07	43.636								ref|XP_392925.2|	Apis mellifera|similar to vasa intronic gene CG4170-PA, isoform A	55.1	6e-11	77.419								ref|XP_392925.2|	Apis mellifera|similar to vasa intronic gene CG4170-PA, isoform A	55.1	1e-09	77.419
OtL011_seq_D11_010407c_045.ab1							FBpp0071946	FBgn0003977	134	2e-42	63.889								ref|XP_001660468.1|	Aedes aegypti|hypothetical protein	150	2e-50	82.222		ENSP00000297591	OTTHUMP00000178101	67.4	5e-19	34.444		ref|XP_001864668.1|	Culex quinquefasciatus|virilizer	150	3e-49	82.222
OtL011_seq_E03_010407c_012.ab1	ref|XP_974373.1|	gi|91080313|ref|XP_974373.1| PREDICTED: similar to CG7540-PA, isoform A [Tribolium castaneum]	291	1e-79	69.388		FBpp0078012	FBgn0037092	231	3e-61	58.549								ref|XP_974373.1|	Tribolium castaneum|similar to CG7540-PA, isoform A	291	2e-78	69.388								ref|XP_974373.1|	Tribolium castaneum|similar to CG7540-PA, isoform A	291	3e-77	69.388
OtL011_seq_E04_010407c_012.ab1	ref|XP_967117.1|	gi|91094015|ref|XP_967117.1| PREDICTED: similar to CG10590-PA [Tribolium castaneum]	144	5e-58	75		FBpp0076833	FBgn0035622	138	5e-54	69.565		Y41D4A.4	WBGene00021506	129	8e-50	66.304		ref|XP_967117.1|	Tribolium castaneum|similar to CG10590-PA	144	6e-57	75		ENSP00000360184	Q9HD45	141	8e-55	72.826		ref|XP_967117.1|	Tribolium castaneum|similar to CG10590-PA	144	1e-55	75
OtL011_seq_E05_010407c_020.ab1	ref|XP_972584.1|	gi|91084527|ref|XP_972584.1| PREDICTED: similar to CG8428-PC, isoform C [Tribolium castaneum]	126	3e-30	64.286		FBpp0088552	FBgn0086676	96.7	5e-21	63.636		Y111B2A.19	WBGene00013739	86.3	6e-18	51.948		ref|XP_972584.1|	Tribolium castaneum|similar to CG8428-PC, isoform C	126	3e-29	64.286		ENSP00000354119	Q59FQ8	91.3	4e-19	57.353		ref|XP_972584.1|	Tribolium castaneum|similar to CG8428-PC, isoform C	126	6e-28	64.286
OtL011_seq_E06_010407c_020.ab1
OtL011_seq_E07_010407c_028.ab1	ref|XP_966936.1|	gi|91093777|ref|XP_966936.1| PREDICTED: similar to CG14895-PA, isoform A [Tribolium castaneum]	179	9e-71	76.364		FBpp0082763	FBgn0044826	172	5e-68	72.566		C09B8.7a	WBGene00003911	133	1e-53	54.237		ref|XP_966936.1|	Tribolium castaneum|similar to CG14895-PA, isoform A	179	1e-69	76.364		ENSP00000348696	Q13153	147	4e-58	60		ref|XP_966936.1|	Tribolium castaneum|similar to CG14895-PA, isoform A	179	2e-68	76.364
OtL011_seq_E10_010407c_036.ab1	ref|XP_974181.1|	gi|91088023|ref|XP_974181.1| PREDICTED: similar to Glyceraldehyde-3-phosphate dehydrogenase II (GAPDH II) [Tribolium castaneum]	304	1e-83	81.921		FBpp0073923	FBgn0001092	295	2e-80	81.356		K10B3.8	WBGene00001684	244	2e-65	67.582		ref|NP_001037386.1|	Bombyx mori|glyceraldehyde-3-phosphate dehydrogenase	319	5e-87	87.006		ENSP00000229239	P04406	273	7e-74	73.446		ref|NP_001037386.1|	Bombyx mori|glyceraldehyde-3-phosphate dehydrogenase	319	8e-86	87.006
OtL011_seq_E11_010407c_044.ab1	ref|XP_974119.1|	gi|91080611|ref|XP_974119.1| PREDICTED: similar to CG4756-PA [Tribolium castaneum]	189	6e-61	71.533		FBpp0074105	FBgn0030788	152	4e-46	55.944								ref|XP_974119.1|	Tribolium castaneum|similar to CG4756-PA	189	8e-60	71.533		ENSP00000297109	OTTHUMP00000160641	150	2e-42	56.061		ref|XP_974119.1|	Tribolium castaneum|similar to CG4756-PA	189	1e-58	71.533
OtL011_seq_E12_010407c_044.ab1	ref|XP_967748.1|	gi|91084199|ref|XP_967748.1| PREDICTED: similar to CG8231-PA [Tribolium castaneum]	167	2e-42	75.214		FBpp0073902	FBgn0027329	157	5e-39	64.957		F01F1.8b	WBGene00000381	135	2e-32	59.829		ref|XP_967748.1|	Tribolium castaneum|similar to CG8231-PA	167	2e-41	75.214		ENSP00000275603	P40227	149	2e-36	64.957		ref|XP_967748.1|	Tribolium castaneum|similar to CG8231-PA	167	3e-40	75.214
OtL011_seq_F01_010407c_003.ab1	ref|XP_971068.1|	gi|91076434|ref|XP_971068.1| PREDICTED: similar to CG18426-PA [Tribolium castaneum]	90.1	5e-26	81.132		FBpp0072143	FBgn0021895	73.9	7e-14	63.462		R05D11.7	WBGene00011035	38.5	3e-06	93.75		ref|XP_971068.1|	Tribolium castaneum|similar to CG18426-PA	90.1	7e-25	81.132		ENSP00000244227	Q8WVK2	57.8	3e-15	51.923		ref|XP_971068.1|	Tribolium castaneum|similar to CG18426-PA	90.1	1e-23	81.132
OtL011_seq_F04_010407c_011.ab1	ref|XP_971765.1|	gi|91090434|ref|XP_971765.1| PREDICTED: similar to CG8448-PA, isoform A [Tribolium castaneum]	172	9e-44	54.762		FBpp0111997	FBgn0034091	104	5e-23	47.682		W03A5.7	WBGene00001042	48.1	4e-06	43.662		ref|XP_971765.1|	Tribolium castaneum|similar to CG8448-PA, isoform A	172	1e-42	54.762		ENSP00000262177		74.3	1e-13	41.844		ref|XP_971765.1|	Tribolium castaneum|similar to CG8448-PA, isoform A	172	2e-41	54.762
OtL011_seq_F05_010407c_019.ab1	ref|XP_971038.1|	gi|91085949|ref|XP_971038.1| PREDICTED: similar to phosphatase subunit gene g4-1 [Tribolium castaneum]	181	1e-46	81.731								C25A1.9b	WBGene00007710	41.6	8e-08	36.842		ref|XP_793008.1|	Strongylocentrotus purpuratus|similar to Chromosome 14 open reading frame 10	135	1e-56	59.804		ENSP00000261475	Q969Q6	144	9e-35	58.491		ref|XP_001365753.1|	Monodelphis domestica|similar to putative phosphatase subunit	142	4e-56	61.386
OtL011_seq_F06_010407c_019.ab1	ref|XP_969127.1|	gi|91086141|ref|XP_969127.1| PREDICTED: similar to SEC13-like 1 [Tribolium castaneum]	201	3e-81	73.881		FBpp0083801	FBgn0024509	176	7e-45	56.604		Y77E11A.13a	WBGene00003806	108	4e-41	46.281		ref|XP_969127.1|	Tribolium castaneum|similar to SEC13-like 1	201	4e-80	73.881		ENSP00000312122	P55735	172	2e-43	53.165		ref|XP_969127.1|	Tribolium castaneum|similar to SEC13-like 1	201	6e-79	73.881
OtL011_seq_F07_010407c_027.ab1	ref|XP_967082.1|	gi|91083061|ref|XP_967082.1| PREDICTED: similar to CG14321-PA [Tribolium castaneum]	57	4e-09	71.053														ref|XP_967082.1|	Tribolium castaneum|similar to CG14321-PA	57	5e-08	71.053								ref|XP_967082.1|	Tribolium castaneum|similar to CG14321-PA	57	9e-07	71.053
OtL011_seq_F09_010407c_035.ab1																															ref|NP_001117663.1|	Oncorhynchus mykiss|galectin like protein	55.5	1e-06	34.043
OtL011_seq_F10_010407c_035.ab1
OtL011_seq_F11_010407c_043.ab1	ref|XP_971244.1|	gi|91092522|ref|XP_971244.1| PREDICTED: similar to pleckstrin homology domain-containing, family A (phosphoinositide binding specific) member 3 (predicted) [Tribolium castaneum]	229	4e-61	73.684		FBpp0084176	FBgn0020626	76.3	1e-14	36.364		Y47D3A.17a	WBGene00012930	60.8	4e-10	31.933		ref|XP_971244.1|	Tribolium castaneum|similar to pleckstrin homology domain-containing, family A (phosphoinositide binding specific) member 3 (predicted)	229	5e-60	73.684		ENSP00000234453	Q9HB20	170	8e-43	54.14		ref|XP_971244.1|	Tribolium castaneum|similar to pleckstrin homology domain-containing, family A (phosphoinositide binding specific) member 3 (predicted)	229	8e-59	73.684
OtL011_seq_G02_010407c_002.ab1	ref|XP_967109.1|	gi|91093109|ref|XP_967109.1| PREDICTED: similar to CG13618-PA [Tribolium castaneum]	65.9	3e-16	64.444		FBpp0074551	FBgn0040890	66.2	2e-15	63.043								ref|XP_967109.1|	Tribolium castaneum|similar to CG13618-PA	65.9	4e-15	64.444		ENSP00000309619	Q8TBQ9	63.9	2e-14	62.791		gb|ABM55427.1|		64.7	5e-14	65.217
OtL011_seq_G05_010407c_018.ab1
OtL011_seq_G06_010407c_018.ab1
OtL011_seq_G10_010407c_034.ab1	ref|XP_976446.1|	gi|91077282|ref|XP_976446.1| PREDICTED: hypothetical protein [Tribolium castaneum]	69.3	8e-13	47.222														ref|XP_976446.1|	Tribolium castaneum|hypothetical protein LOC663243	69.3	1e-11	47.222								ref|XP_976446.1|	Tribolium castaneum|hypothetical protein LOC663243	69.3	2e-10	47.222
OtL011_seq_G12_010407c_042.ab1	ref|XP_967187.1|	gi|91088265|ref|XP_967187.1| PREDICTED: similar to Insulin receptor substrate 1 (IRS-1) (pp185) [Tribolium castaneum]	72	6e-21	55.072														ref|XP_967187.1|	Tribolium castaneum|similar to Insulin receptor substrate 1 (IRS-1) (pp185)	72	7e-20	55.072		ENSP00000304895	P35568	57.8	5e-18	32.09		ref|XP_967187.1|	Tribolium castaneum|similar to Insulin receptor substrate 1 (IRS-1) (pp185)	72	2e-18	55.072
OtL011_seq_H01_010407c_001.ab1	ref|XP_971184.1|	gi|91092906|ref|XP_971184.1| PREDICTED: similar to CG6776-PA [Tribolium castaneum]	199	2e-67	48.276		FBpp0076349	FBgn0086348	100	1e-30	36.306		C02D5.3a	WBGene00015337	62.8	6e-16	31.25		ref|XP_971184.1|	Tribolium castaneum|similar to CG6776-PA	199	2e-66	48.276		ENSP00000358727	P78417	79	9e-26	32.903		ref|XP_971184.1|	Tribolium castaneum|similar to CG6776-PA	199	5e-65	48.276
OtL011_seq_H02_010407c_001.ab1	ref|XP_969069.1|	gi|91092192|ref|XP_969069.1| PREDICTED: similar to CG9535-PA, isoform A [Tribolium castaneum]	194	9e-73	63.014		FBpp0078898	FBgn0027501	189	1e-70	60.274		C36A4.4	WBGene00007965	105	3e-30	45		ref|XP_969069.1|	Tribolium castaneum|similar to CG9535-PA, isoform A	194	1e-71	63.014		ENSP00000356901		176	5e-62	58.904		ref|XP_969069.1|	Tribolium castaneum|similar to CG9535-PA, isoform A	194	2e-70	63.014
OtL011_seq_H03_010407c_009.ab1
OtL011_seq_H06_010407c_017.ab1	ref|XP_975783.1|	gi|91084055|ref|XP_975783.1| PREDICTED: similar to CG10103-PA isoform 2 [Tribolium castaneum]	233	4e-67	77.852		FBpp0076658	FBgn0035715	204	2e-59	68		K10C8.3a	WBGene00010736	177	3e-47	61.224		ref|XP_975783.1|	Tribolium castaneum|similar to CG10103-PA	233	4e-66	77.852		ENSP00000368076	OTTHUMP00000080855	193	3e-50	57.718		ref|XP_975783.1|	Tribolium castaneum|similar to CG10103-PA	233	1e-64	77.852
OtL011_seq_H09_010407c_033.ab1	ref|XP_972421.1|	gi|91080873|ref|XP_972421.1| PREDICTED: similar to anaphase promoting complex subunit 11 homolog [Tribolium castaneum]	182	5e-47	83.529		FBpp0111655	FBgn0085469	161	2e-40	74.699		F35G12.9	WBGene00000145	103	4e-23	50.602		ref|XP_972421.1|	Tribolium castaneum|similar to anaphase promoting complex subunit 11 homolog	182	7e-46	83.529		ENSP00000339695	Q9NYG5	166	2e-41	78.049		ref|XP_972421.1|	Tribolium castaneum|similar to anaphase promoting complex subunit 11 homolog	182	1e-44	83.529
OtL011_seq_H11_010407c_041.ab1	ref|XP_969912.1|	gi|91084137|ref|XP_969912.1| PREDICTED: similar to CG8475-PA, isoform A [Tribolium castaneum]	160	1e-41	54.93		FBpp0070262	FBgn0024897	65.5	3e-11	33.058								ref|XP_969912.1|	Tribolium castaneum|similar to CG8475-PA, isoform A	160	1e-40	54.93								ref|XP_969912.1|	Tribolium castaneum|similar to CG8475-PA, isoform A	160	3e-39	54.93
OtL011_seq_H12_010407c_041.ab1	ref|XP_973291.1|	gi|91080055|ref|XP_973291.1| PREDICTED: similar to R12C12.6 [Tribolium castaneum]	213	5e-56	70		FBpp0078431	FBgn0037313	141	4e-34	38.095		R12C12.6a	WBGene00020026	103	8e-23	31.429		ref|XP_001659030.1|	Aedes aegypti|hypothetical protein	230	4e-60	58.549		ENSP00000356301	Q5TAG0	95.1	6e-20	33.333		ref|XP_001659030.1|	Aedes aegypti|hypothetical protein	230	8e-59	58.549
OtL012_seq_A02_010407d_008.ab1	ref|XP_968280.1|	gi|91080425|ref|XP_968280.1| PREDICTED: similar to CG5861-PA [Tribolium castaneum]	333	2e-92	87.568		FBpp0080407	FBgn0015338	240	4e-64	63.298		ZK418.5	WBGene00022734	157	3e-39	41.667		ref|XP_968280.1|	Tribolium castaneum|similar to CG5861-PA	333	2e-91	87.568		ENSP00000222284	Q9BVK8	216	2e-56	55.135		ref|XP_968280.1|	Tribolium castaneum|similar to CG5861-PA	333	4e-90	87.568
OtL012_seq_A08_010407d_032.ab1	ref|XP_976078.1|	gi|91091986|ref|XP_976078.1| PREDICTED: similar to 26S proteasome non-ATPase regulatory subunit 4 (26S proteasome regulatory subunit S5A) (Multiubiquitin chain binding protein) (54 kDa subunit of mu particle) (p54) isoform 2 [Tribolium castaneum]	288	6e-79	82.123		FBpp0078024	FBgn0015283	227	4e-60	65.922		B0205.3	WBGene00004466	179	1e-45	53.591		ref|XP_976078.1|	Tribolium castaneum|similar to 26S proteasome non-ATPase regulatory subunit 4 (26S proteasome regulatory subunit S5A) (Multiubiquitin chain binding protein) (54 kDa subunit of mu particle) (p54)	288	9e-78	82.123		ENSP00000357876	Q5VWC4	254	5e-68	71.667		ref|XP_976078.1|	Tribolium castaneum|similar to 26S proteasome non-ATPase regulatory subunit 4 (26S proteasome regulatory subunit S5A) (Multiubiquitin chain binding protein) (54 kDa subunit of mu particle) (p54)	288	1e-76	82.123
OtL012_seq_A11_010407d_048.ab1	ref|XP_974059.1|	gi|91092792|ref|XP_974059.1| PREDICTED: similar to solute carrier family 41 member 1 [Tribolium castaneum]	187	2e-48	85.586		FBpp0112367	FBgn0053181	108	3e-24	50.45		K07H8.2c	WBGene00019504	112	1e-25	57.143		ref|XP_974059.1|	Tribolium castaneum|similar to solute carrier family 41 member 1	187	2e-47	85.586		ENSP00000356105	Q8IVJ1	146	1e-35	66.667		ref|XP_974059.1|	Tribolium castaneum|similar to solute carrier family 41 member 1	187	3e-46	85.586
OtL012_seq_A12_010407d_048.ab1	ref|XP_973790.1|	gi|91084571|ref|XP_973790.1| PREDICTED: similar to CG1443-PA [Tribolium castaneum]	258	1e-69	49.16		FBpp0084714	FBgn0039620	200	6e-52	39.916								ref|XP_973790.1|	Tribolium castaneum|similar to CG1443-PA	258	2e-68	49.16		ENSP00000346874	Q8WVX9	130	1e-30	30.992		ref|XP_973790.1|	Tribolium castaneum|similar to CG1443-PA	258	3e-67	49.16
OtL012_seq_B01_010407d_007.ab1
OtL012_seq_B02_010407d_007.ab1
OtL012_seq_B05_010407d_023.ab1	ref|XP_967413.1|	gi|91079871|ref|XP_967413.1| PREDICTED: similar to CG9122-PA [Tribolium castaneum]	100	1e-22	71.014		FBpp0072534	FBgn0035187	84.7	1e-17	64.516								ref|XP_967413.1|	Tribolium castaneum|similar to CG9122-PA	100	2e-21	71.014		ENSP00000250018	P17752	48.9	1e-06	45.455		ref|XP_967413.1|	Tribolium castaneum|similar to CG9122-PA	100	4e-20	71.014
OtL012_seq_B06_010407d_023.ab1
OtL012_seq_B11_010407d_047.ab1	ref|XP_974707.1|	gi|91076836|ref|XP_974707.1| PREDICTED: similar to CG17691-PA.3 [Tribolium castaneum]	295	6e-81	70.476		FBpp0112482	FBgn0039993	255	2e-68	61.187		F27D4.5	WBGene00006518	244	3e-65	64.088		ref|XP_974707.1|	Tribolium castaneum|similar to CG17691-PA.3	295	8e-80	70.476		ENSP00000348880	P21953	251	4e-67	65.385		ref|XP_974707.1|	Tribolium castaneum|similar to CG17691-PA.3	295	1e-78	70.476
OtL012_seq_B12_010407d_047.ab1	ref|XP_968963.1|	gi|91081991|ref|XP_968963.1| PREDICTED: similar to CG14216-PA [Tribolium castaneum]	260	3e-70	84.932		FBpp0074516	FBgn0031054	206	8e-54	64.286		T13C2.4	WBGene00020480	179	1e-45	55.705		ref|XP_968963.1|	Tribolium castaneum|similar to CG14216-PA	260	4e-69	84.932		ENSP00000291386	OTTHUMP00000000597	202	3e-52	66.434		ref|XP_968963.1|	Tribolium castaneum|similar to CG14216-PA	260	6e-68	84.932
OtL012_seq_C01_010407d_006.ab1	ref|XP_973049.1|	gi|91092732|ref|XP_973049.1| PREDICTED: similar to CG10399-PA [Tribolium castaneum]	207	2e-54	64.375		FBpp0078979	FBgn0031877	182	1e-46	54.749		Y71G12B.10	WBGene00022150	154	4e-38	47.647		ref|XP_973049.1|	Tribolium castaneum|similar to CG10399-PA	207	2e-53	64.375		ENSP00000350779	Q6ZSA9	166	1e-41	52.258		ref|XP_973049.1|	Tribolium castaneum|similar to CG10399-PA	207	4e-52	64.375
OtL012_seq_C02_010407d_006.ab1
OtL012_seq_C05_010407d_022.ab1
OtL012_seq_C06_010407d_022.ab1
OtL012_seq_C07_010407d_030.ab1							FBpp0099783	FBgn0052529	155	2e-38	72.632								ref|XP_001650548.1|	Aedes aegypti|hypothetical protein	176	8e-44	73.529		ENSP00000342391	Q8TBE0	98.2	7e-21	45.714		ref|XP_001650548.1|	Aedes aegypti|hypothetical protein	176	1e-42	73.529
OtL012_seq_C09_010407d_038.ab1	ref|XP_971954.1|	gi|91078584|ref|XP_971954.1| PREDICTED: similar to 3-hydroxyacyl-CoA dehydrogenase type II (Type II HADH) (3-hydroxy-2-methylbutyryl-CoA dehydrogenase) (Scully protein) [Tribolium castaneum]	124	7e-30	69.663		FBpp0074285	FBgn0021765	104	1e-23	63.218		F01G4.2	WBGene00000181	79	5e-16	47.191		ref|XP_971954.1|	Tribolium castaneum|similar to 3-hydroxyacyl-CoA dehydrogenase type II (Type II HADH) (3-hydroxy-2-methylbutyryl-CoA dehydrogenase) (Scully protein)	124	1e-28	69.663		ENSP00000364447	Q5H928	81.6	2e-16	50.575		ref|XP_971954.1|	Tribolium castaneum|similar to 3-hydroxyacyl-CoA dehydrogenase type II (Type II HADH) (3-hydroxy-2-methylbutyryl-CoA dehydrogenase) (Scully protein)	124	3e-27	69.663
OtL012_seq_C10_010407d_038.ab1	ref|XP_971320.1|	gi|91091660|ref|XP_971320.1| PREDICTED: similar to CG17058-PA, isoform A [Tribolium castaneum]	365	1e-102	86.17		FBpp0077028	FBgn0022770	289	8e-79	70.95								ref|XP_971320.1|	Tribolium castaneum|similar to CG17058-PA, isoform A	365	1e-101	86.17								ref|XP_971320.1|	Tribolium castaneum|similar to CG17058-PA, isoform A	365	1e-99	86.17
OtL012_seq_C11_010407d_046.ab1
OtL012_seq_D01_010407d_005.ab1	ref|XP_974007.1|	gi|91092788|ref|XP_974007.1| PREDICTED: similar to dual specificity phosphatase 10 [Tribolium castaneum]	210	2e-55	69.333		FBpp0081288	FBgn0004210	123	1e-28	39.691		C05B10.1	WBGene00003043	66.6	1e-11	37.755		ref|XP_974007.1|	Tribolium castaneum|similar to dual specificity phosphatase 10	210	3e-54	69.333		ENSP00000355866	Q9Y6W6	99.8	2e-21	37.126		ref|XP_974007.1|	Tribolium castaneum|similar to dual specificity phosphatase 10	210	6e-53	69.333
OtL012_seq_D02_010407d_005.ab1	ref|XP_966741.1|	gi|91085867|ref|XP_966741.1| PREDICTED: similar to methyltransferase like 4 [Tribolium castaneum]	91.7	2e-19	40.741		FBpp0111793	FBgn0015351	58.9	3e-09	41.558								ref|XP_966741.1|	Tribolium castaneum|similar to methyltransferase like 4	91.7	3e-18	40.741								ref|XP_966741.1|	Tribolium castaneum|similar to methyltransferase like 4	91.7	4e-17	40.741
OtL012_seq_D03_010407d_013.ab1	ref|XP_969577.1|	gi|91092204|ref|XP_969577.1| PREDICTED: similar to CG5474-PA [Tribolium castaneum]	255	1e-68	67.368		FBpp0075209	FBgn0011016	237	5e-63	60.209		T04G9.5	WBGene00020216	106	1e-23	34.066		ref|NP_001040332.1|	Bombyx mori|signal sequence receptor beta subunit	263	5e-70	68.586		ENSP00000357295	P43308	178	5e-45	46.354		ref|NP_001040332.1|	Bombyx mori|signal sequence receptor beta subunit	263	9e-69	68.586
OtL012_seq_D07_010407d_029.ab1	ref|XP_971155.1|	gi|91084271|ref|XP_971155.1| PREDICTED: similar to CG6249-PA [Tribolium castaneum]	290	2e-79	71.123		FBpp0079813	FBgn0032346	194	4e-50	49.239		Y48A6B.5	WBGene00012966	88.2	3e-18	31.915		ref|XP_971155.1|	Tribolium castaneum|similar to CG6249-PA	290	2e-78	71.123		ENSP00000359939	Q9Y3B2	190	1e-48	51.892		ref|XP_971155.1|	Tribolium castaneum|similar to CG6249-PA	290	4e-77	71.123
OtL012_seq_D08_010407d_029.ab1	ref|XP_974543.1|	gi|91084621|ref|XP_974543.1| PREDICTED: similar to CG6415-PA [Tribolium castaneum]	332	6e-92	66.807		FBpp0079697	FBgn0032287	231	2e-61	50.628		F25B4.1	WBGene00017765	217	4e-57	49.367		ref|XP_974543.1|	Tribolium castaneum|similar to CG6415-PA	332	8e-91	66.807		ENSP00000273588	P48728	219	3e-57	51.489		ref|XP_974543.1|	Tribolium castaneum|similar to CG6415-PA	332	1e-89	66.807
OtL012_seq_D09_010407d_037.ab1	ref|XP_973292.1|	gi|91080255|ref|XP_973292.1| PREDICTED: similar to CG14040-PA [Tribolium castaneum]	107	3e-42	42.105		FBpp0078648	FBgn0031676	115	8e-41	40.936		K06H6.3	WBGene00019451	48.1	4e-06	33.846		ref|XP_973292.1|	Tribolium castaneum|similar to CG14040-PA	107	4e-41	42.105		ENSP00000261034	Q9BS91	42.4	2e-07	36.207		ref|XP_973292.1|	Tribolium castaneum|similar to CG14040-PA	107	8e-40	42.105
OtL012_seq_E01_010407d_004.ab1
OtL012_seq_E03_010407d_012.ab1	ref|XP_972350.1|	gi|91090157|ref|XP_972350.1| PREDICTED: similar to CG15211-PA [Tribolium castaneum]	145	1e-35	58.871		FBpp0111890	FBgn0030234	104	5e-23	45.161								ref|XP_391948.2|	Apis mellifera|similar to CG15211-PA	154	3e-37	56.349								ref|XP_391948.2|	Apis mellifera|similar to CG15211-PA	154	6e-36	56.349
OtL012_seq_E04_010407d_012.ab1	ref|XP_975767.1|	gi|91078038|ref|XP_975767.1| PREDICTED: similar to casein kinase 2, beta subunit isoform 2 [Tribolium castaneum]	278	8e-76	95.588		FBpp0099985	FBgn0000259	252	1e-67	88.462		T01G9.6b	WBGene00002196	194	3e-50	73.276		ref|XP_975767.1|	Tribolium castaneum|similar to casein kinase 2, beta subunit	278	1e-74	95.588		ENSP00000365025	P67870	249	2e-66	86.047		ref|XP_975767.1|	Tribolium castaneum|similar to casein kinase 2, beta subunit	278	2e-73	95.588
OtL012_seq_E05_010407d_020.ab1
OtL012_seq_E06_010407d_020.ab1	ref|XP_976170.1|	gi|91081049|ref|XP_976170.1| PREDICTED: hypothetical protein [Tribolium castaneum]	178	1e-45	57.516														ref|XP_976170.1|	Tribolium castaneum|hypothetical protein LOC664274	178	2e-44	57.516								ref|XP_976170.1|	Tribolium castaneum|hypothetical protein LOC664274	178	3e-43	57.516
OtL012_seq_E07_010407d_028.ab1
OtL012_seq_E10_010407d_036.ab1																			ref|XP_565459.2|	Anopheles gambiae str. PEST|AGAP006739-PA	50.4	6e-06	42
OtL012_seq_E11_010407d_044.ab1	ref|XP_969720.1|	gi|91088113|ref|XP_969720.1| PREDICTED: similar to CG1530-PA [Tribolium castaneum]	231	1e-61	85.593		FBpp0071053	FBgn0029983	143	1e-34	50.847		F10G7.10c	WBGene00017373	64.3	5e-11	35.227		ref|XP_969720.1|	Tribolium castaneum|similar to CG1530-PA	231	1e-60	85.593								ref|XP_969720.1|	Tribolium castaneum|similar to CG1530-PA	231	2e-59	85.593
OtL012_seq_E12_010407d_044.ab1	ref|XP_966419.1|	gi|91082073|ref|XP_966419.1| PREDICTED: similar to CG11888-PA isoform 1 [Tribolium castaneum]	338	9e-94	74.775		FBpp0084754	FBgn0028692	307	5e-84	66.667								ref|XP_966419.1|	Tribolium castaneum|similar to CG11888-PA	338	1e-92	74.775		ENSP00000362738		271	7e-73	59.375		ref|XP_966419.1|	Tribolium castaneum|similar to CG11888-PA	338	2e-91	74.775
OtL012_seq_F01_010407d_003.ab1	ref|XP_966364.1|	gi|91077430|ref|XP_966364.1| PREDICTED: similar to CG11107-PA [Tribolium castaneum]	256	6e-89	94.737		FBpp0088040	FBgn0033160	230	2e-67	85.714		F56D2.6a	WBGene00018967	191	1e-50	68.571		ref|XP_966364.1|	Tribolium castaneum|similar to CG11107-PA	256	9e-88	94.737		ENSP00000336741	O43143	206	3e-57	76.296		ref|XP_966364.1|	Tribolium castaneum|similar to CG11107-PA	256	2e-86	94.737
OtL012_seq_F02_010407d_003.ab1	ref|XP_966708.1|	gi|91078166|ref|XP_966708.1| PREDICTED: similar to Tiggy-winkle hedgehog protein precursor (TWHH) (Sonic hedgehog B protein) (SHHB) [Tribolium castaneum]	168	1e-42	43.913		FBpp0099945	FBgn0004644	131	4e-31	36.522		ZK377.1	WBGene00006952	91.7	3e-19	35.333		ref|NP_001107837.1|	Tribolium castaneum|hedgehog	168	2e-41	43.913		ENSP00000295731	Q14623	106	3e-23	32.189		ref|NP_001107837.1|	Tribolium castaneum|hedgehog	168	3e-40	43.913
OtL012_seq_F04_010407d_011.ab1	ref|XP_966553.1|	gi|91083367|ref|XP_966553.1| PREDICTED: similar to CG31683-PA [Tribolium castaneum]	353	3e-98	74.091		FBpp0080897	FBgn0051683	276	8e-75	57.273		M05B5.4	WBGene00010872	224	3e-59	48.869		ref|XP_966553.1|	Tribolium castaneum|similar to CG31683-PA	353	4e-97	74.091		ENSP00000219345	Q8NCC3	225	4e-59	48.837		ref|XP_966553.1|	Tribolium castaneum|similar to CG31683-PA	353	7e-96	74.091
OtL012_seq_F05_010407d_019.ab1	ref|XP_973958.1|	gi|91077628|ref|XP_973958.1| PREDICTED: similar to CG9564-PA [Tribolium castaneum]	224	1e-59	51.142		FBpp0079365	FBgn0015316	197	7e-51	44.749		ZK546.15	WBGene00006619	123	1e-28	35.683		ref|XP_973958.1|	Tribolium castaneum|similar to CG9564-PA	224	2e-58	51.142		ENSP00000330264		148	5e-36	39.556		gb|ABZ04010.1|		228	2e-58	46.531
OtL012_seq_F06_010407d_019.ab1	ref|XP_970587.1|	gi|91081329|ref|XP_970587.1| PREDICTED: similar to 40S ribosomal protein S3 [Tribolium castaneum]	395	1e-111	91.284		FBpp0083802	FBgn0002622	378	1e-105	87.383		C23G10.3	WBGene00004472	333	4e-92	76.744		ref|XP_970587.1|	Tribolium castaneum|similar to 40S ribosomal protein S3	395	1e-110	91.284		ENSP00000278572	P23396	390	1e-109	90.367		emb|CAJ17197.1|		427	1e-118	99.083
OtL012_seq_F07_010407d_027.ab1	ref|XP_975314.1|	gi|91088745|ref|XP_975314.1| PREDICTED: similar to CG15449-PA [Tribolium castaneum]	155	8e-39	59.055		FBpp0076958	FBgn0031146	85.1	3e-17	38.017								ref|XP_975314.1|	Tribolium castaneum|similar to CG15449-PA	155	1e-37	59.055								ref|XP_975314.1|	Tribolium castaneum|similar to CG15449-PA	155	2e-36	59.055
OtL012_seq_F11_010407d_043.ab1	ref|XP_967175.1|	gi|91084045|ref|XP_967175.1| PREDICTED: similar to CG32464-PK, isoform K [Tribolium castaneum]	237	2e-63	85.075		FBpp0110233	FBgn0013576	194	3e-50	68.504		F52E1.13c	WBGene00018700	101	3e-22	43.443		ref|XP_967175.1|	Tribolium castaneum|similar to CG32464-PK, isoform K	237	3e-62	85.075		ENSP00000297447		121	7e-28	52.83		ref|XP_967175.1|	Tribolium castaneum|similar to CG32464-PK, isoform K	237	5e-61	85.075
OtL012_seq_G01_010407d_002.ab1	ref|XP_970875.1|	gi|91090105|ref|XP_970875.1| PREDICTED: similar to CG17521-PA, isoform A [Tribolium castaneum]	416	1e-117	91.204		FBpp0070046	FBgn0024733	412	1e-116	83.761		F10B5.1	WBGene00004421	315	2e-86	71.77		ref|XP_970875.1|	Tribolium castaneum|similar to CG17521-PA, isoform A	416	1e-116	91.204		ENSP00000341730	P27635	353	1e-97	79.524		emb|CAJ17255.1|		430	1e-119	94.47
OtL012_seq_G02_010407d_002.ab1
OtL012_seq_G03_010407d_010.ab1	ref|XP_968099.1|	gi|91094235|ref|XP_968099.1| PREDICTED: similar to CG1009-PC, isoform C, partial [Tribolium castaneum]	246	4e-66	62.963		FBpp0072585	FBgn0035226	178	3e-45	48.387		F49E8.3b	WBGene00003914	123	9e-29	37.222		ref|XP_968099.1|	Tribolium castaneum|similar to CG1009-PC, isoform C	246	5e-65	62.963		ENSP00000320324	P55786	177	1e-44	52.571		ref|XP_968099.1|	Tribolium castaneum|similar to CG1009-PC, isoform C	246	9e-64	62.963
OtL012_seq_G04_010407d_010.ab1
OtL012_seq_G05_010407d_018.ab1	ref|XP_966757.1|	gi|91092250|ref|XP_966757.1| PREDICTED: similar to CG10377-PA, isoform A [Tribolium castaneum]	206	5e-54	94.059		FBpp0078976	FBgn0004838	200	6e-52	86.111		R10E9.1	WBGene00003423	110	5e-25	49.123		ref|NP_001104824.1|	Bombyx mori|hnRNPA/B-like protein	217	4e-56	93.519		ENSP00000233078	Q96EP5	132	4e-31	54.701		ref|NP_001104824.1|	Bombyx mori|hnRNPA/B-like protein	217	7e-55	93.519
OtL012_seq_G06_010407d_018.ab1
OtL012_seq_G09_010407d_034.ab1	ref|XP_968502.1|	gi|91091752|ref|XP_968502.1| PREDICTED: similar to CG14608-PA [Tribolium castaneum]	62.8	1e-10	39.726		FBpp0072917	FBgn0035430	159	1e-39	66.972								ref|NP_647799.1|	Drosophila melanogaster|CG12009	159	8e-39	66.972								ref|NP_647799.1|	Drosophila melanogaster|CG12009	159	1e-37	66.972
OtL012_seq_G10_010407d_034.ab1	ref|XP_968226.1|	gi|91089011|ref|XP_968226.1| PREDICTED: similar to CG1664-PA [Tribolium castaneum]	63.5	4e-11	39.64														ref|XP_968226.1|	Tribolium castaneum|similar to CG1664-PA	63.5	5e-10	39.64								ref|XP_968226.1|	Tribolium castaneum|similar to CG1664-PA	63.5	7e-09	39.64
OtL012_seq_G11_010407d_042.ab1
OtL012_seq_H02_010407d_001.ab1	ref|XP_975533.1|	gi|91087261|ref|XP_975533.1| PREDICTED: similar to CG11979-PA [Tribolium castaneum]	347	1e-96	89.947		FBpp0087332	FBgn0033571	335	1e-92	86.772		H27M09.2	WBGene00019246	293	5e-80	75.532		ref|XP_975533.1|	Tribolium castaneum|similar to CG11979-PA	347	2e-95	89.947		ENSP00000215587	P19388	317	7e-87	81.481		ref|XP_975533.1|	Tribolium castaneum|similar to CG11979-PA	347	3e-94	89.947
OtL012_seq_H05_010407d_017.ab1	ref|XP_974707.1|	gi|91076836|ref|XP_974707.1| PREDICTED: similar to CG17691-PA.3 [Tribolium castaneum]	275	1e-74	68.421		FBpp0112482	FBgn0039993	238	2e-63	57.399		F27D4.5	WBGene00006518	229	1e-60	62.778		ref|XP_974707.1|	Tribolium castaneum|similar to CG17691-PA.3	275	2e-73	68.421		ENSP00000348880	P21953	236	2e-62	64.088		ref|XP_974707.1|	Tribolium castaneum|similar to CG17691-PA.3	275	3e-72	68.421
OtL012_seq_H06_010407d_017.ab1	ref|XP_968211.1|	gi|91082603|ref|XP_968211.1| PREDICTED: similar to Fork head domain protein FD4 [Tribolium castaneum]	255	7e-69	76.331		FBpp0084145	FBgn0004897	211	3e-55	62.048		K10G6.1	WBGene00003017	171	2e-43	74.257		ref|XP_968211.1|	Tribolium castaneum|similar to Fork head domain protein FD4	255	1e-67	76.331		ENSP00000306807	Q14CL2	202	3e-52	64.072		ref|XP_968211.1|	Tribolium castaneum|similar to Fork head domain protein FD4	255	2e-66	76.331
OtL012_seq_H07_010407d_025.ab1	ref|XP_968053.1|	gi|91081861|ref|XP_968053.1| PREDICTED: similar to CG40300-PA.3 [Tribolium castaneum]	112	1e-25	34.857		FBpp0111705	FBgn0000146	179	2e-45	48.352		C01G5.2	WBGene00015304	164	3e-41	44.385		ref|XP_395884.2|	Apis mellifera|similar to aubergine CG6137-PA	210	4e-54	56.742		ENSP00000245255	Q96J94	180	1e-45	46.067		ref|XP_395884.2|	Apis mellifera|similar to aubergine CG6137-PA	210	6e-53	56.742
OtL012_seq_H08_010407d_025.ab1
OtL012_seq_H10_010407d_033.ab1	ref|XP_968655.1|	gi|91077062|ref|XP_968655.1| PREDICTED: similar to proteasome (prosome, macropain) subunit, alpha type 6 [Tribolium castaneum]	368	1e-103	87.081		FBpp0087968	FBgn0050382	289	9e-79	68.9		C15H11.7	WBGene00003922	240	4e-64	55.502		ref|XP_968655.1|	Tribolium castaneum|similar to proteasome (prosome, macropain) subunit, alpha type 6	368	1e-101	87.081		ENSP00000261479	P60900	315	4e-86	71.292		ref|XP_968655.1|	Tribolium castaneum|similar to proteasome (prosome, macropain) subunit, alpha type 6	368	1e-100	87.081
OtL012_seq_H11_010407d_041.ab1
OtL012_seq_H12_010407d_041.ab1	ref|XP_971685.1|	gi|91082695|ref|XP_971685.1| PREDICTED: similar to CG8983-PA, isoform A [Tribolium castaneum]	357	1e-99	78.302		FBpp0087165	FBgn0033663	333	8e-92	72.642		H06O01.1	WBGene00003964	242	2e-64	54.717		ref|XP_971685.1|	Tribolium castaneum|similar to CG8983-PA, isoform A	357	2e-98	78.302		ENSP00000370944	P30101	246	2e-65	55.714		ref|XP_971685.1|	Tribolium castaneum|similar to CG8983-PA, isoform A	357	3e-97	78.302
OtL013_seq_A01_011007c_008.ab1	ref|XP_975560.1|	gi|91087295|ref|XP_975560.1| PREDICTED: similar to CG30152-PA [Tribolium castaneum]	226	2e-60	80.576		FBpp0085549	FBgn0034543	209	1e-54	74.809		F45G2.10	WBGene00009736	125	1e-29	47.619		ref|XP_975560.1|	Tribolium castaneum|similar to CG30152-PA	226	3e-59	80.576		ENSP00000300030	Q9H5X1	168	3e-42	60.993		ref|XP_975560.1|	Tribolium castaneum|similar to CG30152-PA	226	4e-58	80.576
OtL013_seq_A03_011007c_016.ab1	ref|XP_969866.1|	gi|91091286|ref|XP_969866.1| PREDICTED: similar to CG5494-PA [Tribolium castaneum]	82.8	8e-17	35.338		FBpp0075141	FBgn0036618	85.9	2e-17	34.946								ref|XP_001663222.1|	Aedes aegypti|hypothetical protein	101	3e-21	35.912								ref|XP_001867362.1|	Culex quinquefasciatus|hypothetical protein	107	1e-21	36.649
OtL013_seq_A04_011007c_016.ab1
OtL013_seq_A07_011007c_032.ab1
OtL013_seq_A08_011007c_032.ab1																			ref|XP_318844.4|	Anopheles gambiae str. PEST|cuticular protein 13 from Low Complexity family (AGAP009758-PA)	68.6	2e-11	31.356								ref|XP_318844.4|	Anopheles gambiae str. PEST|cuticular protein 13 from Low Complexity family (AGAP009758-PA)	68.6	4e-10	31.356
OtL013_seq_A09_011007c_040.ab1	ref|XP_966420.1|	gi|91083415|ref|XP_966420.1| PREDICTED: similar to CG4672-PA isoform 1 [Tribolium castaneum]	231	2e-61	68.208		FBpp0075147	FBgn0028399	149	2e-36	41.436		R11H6.2	WBGene00011250	128	3e-30	50.355		ref|XP_966420.1|	Tribolium castaneum|similar to CG4672-PA	231	2e-60	68.208		ENSP00000357439	Q9NRX5	142	2e-34	42.197		ref|XP_966420.1|	Tribolium castaneum|similar to CG4672-PA	231	4e-59	68.208
OtL013_seq_A10_011007c_040.ab1	ref|XP_967521.1|	gi|91085411|ref|XP_967521.1| PREDICTED: similar to CG3671-PA, isoform A [Tribolium castaneum]	209	7e-55	61.783		FBpp0088508	FBgn0011672	172	1e-43	59.333		K11G12.4b	WBGene00004876	100	8e-22	38.889		ref|XP_967521.1|	Tribolium castaneum|similar to CG3671-PA, isoform A	209	9e-54	61.783		ENSP00000346320	Q6GQY9	91.7	6e-19	39.062		ref|XP_967521.1|	Tribolium castaneum|similar to CG3671-PA, isoform A	209	2e-52	61.783
OtL013_seq_A12_011007c_048.ab1	ref|XP_974904.1|	gi|91081535|ref|XP_974904.1| PREDICTED: similar to CG13363-PA [Tribolium castaneum]	348	6e-97	73.684		FBpp0070146	FBgn0025639	296	8e-81	67.281		C32D5.5	WBGene00016313	137	6e-33	40.865		ref|XP_974904.1|	Tribolium castaneum|similar to CG13363-PA	348	8e-96	73.684		ENSP00000305899	Q4FZB7	229	3e-60	51.681		ref|XP_974904.1|	Tribolium castaneum|similar to CG13363-PA	348	1e-94	73.684
OtL013_seq_B01_011007c_007.ab1
OtL013_seq_B03_011007c_015.ab1
OtL013_seq_B08_011007c_031.ab1	ref|XP_970358.1|	gi|91076328|ref|XP_970358.1| PREDICTED: similar to CG7470-PA [Tribolium castaneum]	104	5e-45	76.19		FBpp0078130	FBgn0037146	90.1	1e-38	68.254		T22H6.2b	WBGene00011938	77.4	1e-31	58.333		ref|XP_970358.1|	Tribolium castaneum|similar to CG7470-PA	104	9e-44	76.19		ENSP00000360268	P54886	77	8e-31	61.667		ref|XP_970358.1|	Tribolium castaneum|similar to CG7470-PA	104	2e-42	76.19
[truncated: 1,637 more rows]
