# Supplementary material for: EST and microarray analysis of horn development in Onthophagus beetles
Source: BMC Genomics. 2009 Oct 30;10:504. doi: 10.1186/1471-2164-10-504 (PMC2777201; doi:10.1186/1471-2164-10-504)
Supplement: Additional file 4 — List of genes exhibiting differential expression in horn- or leg primordia compared to abdominal epithelium. Listed are genes exhibiting significant (p < 0.05) and at least 2-fold difference in expression intensity in primordial head horns and/or prothoracic horns and/or legs. Shown are spot- or contig IDs, the tissue(s) in which differential expression was detected (H: head horns, T: prothoracic horns, L: legs), fold-differences in expression relative to abdominal epithelium (positive values indicate enrichment relative to abdominal epithelium), sequence match descriptions (UniProtKB, FlyBase, Triboium, invertebrate, or nr), percent amino acid sequence identity, E-values, and bit score. [file 1471-2164-10-504-S4.xls]

## Sheet: table4 NA del
spot/contig ID	tissue preference	direction and magnitude			UniProtKB	Flybase	other DB	identity (%)	E-value	bit score
		head horns	thoracic horns	legs
OtL008-G04	H	18.1533	-	-	ENSANGP00000011250 .	yellow-e	-	50.495	8e-42	107
OtL009-G10	H	12.1706	-	-	Rab GTPase-interacting factor golgi membrane protein.	CG12404	-	44.706	3e-13	71.6
OtL009-C06	H	6.57761	-	-	Ferric reductase-like protein (Hypothetical protein).	CG32576	-	72.727	2e-42	140
OtP006-D10	H	3.40398	-	-	ENSANGP00000023009 .	Cuticular protein 100A	-	60.63	2e-36	148
OtL018-D08	H	3.28181	-	-	Larval cuticle protein A1A (TM-A1A) (TM-LCP A1A).	Ccp84Ad	-	41.975	7e-26	114
OtL017-A04	H	2.93491	-	-	Kazal-type proteinase inhibitor.	CG8369	-	44.048	3e-11	63.9
OtL003-D11	H	2.87435	-	-	Dipeptidyl-peptidase.	omega	-	53.521	7e-65	243
contig11	H	2.37258	-	-	Hemocytin precursor (Humoral lectin).	Leukocyte-antigen-related-like	-	64.78	1e-116	414
OtL008-E08	H	2.33025	-	-	NA	obstructor-B	-	47.059	8e-06	41.6
OtL006-A09	H	2.19551	-	-	Epithelial membrane protein.	epithelial membrane protein	-	57.727	2e-70	261
OtL017-F12	H	2.14516	-	-	Cdc73 domain protein.	hyrax	-	67.364	1e-81	299
OtL018-F04	H	2.12027	-	-	Ash.	lethal of scute	-	34.454	6e-09	57.8
OtL011-H01	H	2.05865	-	-	CG6781-PA (RH04924p).	sepia	-	36.306	1e-30	100
OtP001-A06	H	-2.05398	-	-	Hypothetical protein.	Protein C kinase 98E	-	56	7e-21	97.4
OtL009-G03	H	-2.05952	-	-	GA10055-PA .	Phosphoribosylamidotransferase 2	-	67.391	4e-71	191
OtL016-G07	H	-2.27545	-	-	Tubulin beta chain .	beta-Tubulin at 60D	-	83.111	1e-108	386
OtP009-B11	H	-2.36642	-	-	Hypothetical protein.	Scavenger receptor class C, type II	-	41.935	5e-25	91.7
OtL015-E09	H	-2.64068	-	-	CG5023-PA (RE39031p) (GH21596p).	CG5023	-	79.882	1e-78	289
OtL014-H10	T	-	11.6338	-	CG2555-PA (GH23965p).	Cuticular protein 11B	-	31.731	2e-19	92.8
contig198	T	-	2.34208	-	ENSANGP00000004035.	methuselah-like 1	-	57.233	1e-48	189
OtL017-B11	T	-	2.28878	-	Ecdysone 20-hydroxylase (EC 1.14.99.22).	shade	-	45.455	1e-38	156
OtL007-B04	T	-	-2.01968	-	Proteasome zeta subunit.	Proteasome alpha subunit	-	79.389	1e-67	205
OtL017-H03	T	-	-2.03669	-	Hypothetical protein.	Cuticular protein 49Ah	-	50.685	2e-35	145
OtL018-C01	T	-	-2.18974	-	Hypothetical protein.	CG18619	-	68.367	2e-30	129
OtL018-D01	T	-	-2.23541	-	Cofactor A, putative.	CG1890	-	48.148	2e-24	108
OtP016-H05	T	-	-2.24684	-	Lola.	longitudinals lacking	-	85.526	4e-35	142
contig391	T	-	-2.24816	-	ADP/ATP translocase.	stress-sensitive B	-	78.305	1e-135	478
OtL006-F04	T	-	-2.28417	-	ENSANGP00000012602 .	CG3571	-	56.604	2e-55	188
OtL017-A07	T	-	-2.3585	-	Hypothetical protein.	Cuticular protein 49Ah	-	50.685	2e-35	145
OtL002-A04	T	-	-2.3894	-	CG13072-PA (RE17056p) (Programmed cell death gene-5 protein).	PDCD-5	-	57.971	4e-33	91.3
OtP012-G12	T	-	-2.40455	-	GA21383-PA .	Fps oncogene analog	-	58.772	5e-78	287
OtP012-H05	T	-	-2.52225	-	LIM homeobox protein.	tailup	-	63.333	6e-25	110
OtP007-C08	T	-	-2.52618	-	Toll.	Tollo	-	38.14	2e-31	132
contig351	T	-	-2.52728	-	ENSANGP00000026584 .	polyA-binding protein	-	85.256	4e-74	274
OtP016-C12	T	-	-2.5718	-	Heat shock cognate 70.	Heat shock protein cognate 4	-	78.151	1e-100	360
OtL014-H02	T	-	-2.6247	-	Hypothetical protein .	NA	-	33.33	2e-06	55.5
OtL003-C11	T	-	-3.44852	-	Citrate synthase.	knockdown	-	60.479	9e-57	216
OtP004-H04	T	-	-5.51991	-	GA16842-PA .	CG32352	-	31.967	2e-09	59.3
OtL014-H05	HT	12.7708	12.7836	-	ENSANGP00000000743 .	CG13044	-	35.185	1e-07	53.1
OtP015-A03	HT	11.4602	9.27929	-	Aquaporin.	Drip	-	37.5	1e-24	110
contig255	HT	9.68714	3.61643	-	BmDSX-M.	doublesex	-	81.818	5e-23	105
OtL006-H09	HT	5.31302	2.71458	-	Glucose dehydrogenase.	CG9521	-	44.295	3e-33	137
contig78	HT	4.93187	3.88348	-	ENSANGP00000010127.	Cuticular protein 31A	-	36.626	1e-26	116
OtL012-F12	HT	4.78733	2.85493	-	Hypothetical protein.	NA	-	24.41	2e-06	54.7
OtP002-A08	HT	4.63587	3.61837	-	GTP-binding protein alpha subunit, gna.	G protein alpha49B	-	78.873	2e-62	235
OtL013-A08	HT	4.4223	2.26522	-	ENSANGP00000022326 .	NA	-	70.97	5e-06	53.9
OtL014-H03	HT	3.58546	2.09872	-	Dopachrome conversion enzyme.	yellow-f	-	44.966	2e-32	135
OtL013-G10	HT	3.15045	2.55858	-	Cuticle protein, putative.	Cuticular protein 64Aa	-	49.587	7e-27	117
OtL010-G09	HT	3.07419	2.23608	-	Ribosomal protein S28e.	Ribosomal protein S28b	-	93.333	1e-16	58.5
contig50	HT	2.94883	2.54025	-	Hypothetical protein.	NA	-	41.18	2e-09	65.1
OtL020-A02	HT	2.84166	2.38082	-	KAL-1.	kal-1	-	40	1e-06	48.1
OtL007-F10	HT	2.59889	2.07937	-	Hypothetical protein.	CG32499	-	60.465	5e-44	172
OtL009-F07	HT	2.29995	2.11297	-	Hypothetical protein.	CG5447	-	65.591	3e-41	141
OtP006-H08	HT	2.26256	2.66412	-	Yellow-c.	yellow-c	-	50.394	6e-68	253
OtL001-H10	HT	-2.0555	-2.06666	-	Transcription initiation factor IID subunit.	TBP-associated factor 13	-	82.243	7e-48	186
OtP005-D11	HT	-2.12486	-2.05722	-	Hypothetical protein TXLNA .	NA	-	36.36	6e-08	59.7
OtL002-A11	HT	-2.17351	-2.06241	-	Hypothetical protein.	CG7866	-	33.846	2e-11	65.9
OtP016-D10	HT	-2.1763	-2.04323	-	IP06836p .	CG12626	-	87.097	6e-29	124
OtP007-C02	HT	-2.32068	-2.416	-	GA17404-PA .	midline fasciclin	-	35.833	7e-14	74.3
contig81	HT	-2.34163	-2.36797	-	Serpin-4A.	NA	-	31.97	2e-12	75.5
OtP015-B04	HT	-2.36075	-2.8586	-	GA20506-PA .	CG7656	-	92.086	1e-73	272
OtP006-D01	HT	-2.4635	-2.8979	-	Heat shock protein 4 heat shock cognate 70 protein.	Heat shock protein cognate 1	-	87.097	8e-95	323
OtP007-B07	HT	-2.58989	-2.28489	-	Hypothetical protein.	CG16798	-	38.989	6e-44	174
OtP010-F04	HT	-2.60061	-2.21796	-	CG32171-PA.	Limpet	-	38.06	4e-22	101
OtP017-E10	HT	-2.96146	-2.33192	-	Arginine kinase (EC 2.7.3.3).	Arginine kinase	-	85.083	1e-87	315
OtP020-H06	HT	-3.31961	-2.03923	-	Uncharacterized transmembrane protein (Hypothetical protein) .	CG4239	-	80.203	7e-94	339
OtL008-E04	HL	2.41006	-	2.21474	Hypothetical protein.	Gasp	-	40.164	4e-24	107
OtL007-F04	HL	2.07761	-	2.44737	ENSANGP00000012173 (ENSANGP00000027230).	CG2663	-	51.685	4e-50	194
contig242	HL	2.00229	-	2.26865	ENSANGP00000013594.	anti-silencing factor 1	-	68.235	3e-69	258
OtL015-G01	HL	-2.00527	-	-3.74239	Prophenoloxidase-I.	CG8193	-	49.048	1e-52	202
contig154	HL	-2.00746	-	-2.03264	Cysteine proteinase.	Cysteine proteinase-1	-	63.902	6e-74	273
contig132	HL	-2.02881	-	-2.61195	Hypothetical protein.	Cellular Repressor of E1A-stimulated Genes	-	33.939	6e-26	114
OtP001-D05	HL	-2.03703	-	-2.00441	Probable maleylacetoacetate isomerase 2 (EC 5.2.1.2) (MAAI 2).	CG9363	-	50.495	9e-51	196
OtP017-H10	HL	-2.04214	-	-2.29309	CG14435-PA.	CG14435	-	84.762	5e-53	204
contig82	HL	-2.09519	-	-2.17618	ENSANGP00000012979.	PGRP-SC2	-	42.938	2e-41	165
OtP001-E09	HL	-2.10221	-	-2.35815	Ras association domain protein, putative.	CG4656	-	71.111	4e-13	71.6
OtL010-E04	HL	-2.19182	-	-6.49426	GA15521-PA .	extra bases	-	62.5	5e-36	96.3
OtP020-B02	HL	-2.33033	-	-3.71489	ENSANGP00000003981.	CG10992	-	73.611	5e-42	119
OtP017-C11	HL	-2.34522	-	-2.25655	GA22150-PA .	CG9953	-	55.333	3e-62	176
OtP009-E03	HL	-2.36187	-	-2.36078	Dynamin-associated protein.	Dynamin associated protein 160	-	69.307	1e-36	149
OtL004-G03	HL	-2.36438	-	-2.61568	ENSANGP00000010787.	Laminin A	-	32.941	9e-37	145
OtL020-A08	HL	-2.3653	-	-3.39245	Sptzle 1B (Spz1B).	NA	-	28.48	2e-07	58.9
OtL008-F04	HL	-2.38379	-	-3.34751	Apolipophorins precursor [Contains: Apolipophorin-2 (Apolipophorin II) (apoLp-2); Apolipophorin-1 (Apolipophorin I) (apoLp-1)].	NA	-	30.71	1e-07	47.8
OtP016-B04	HL	-2.43293	-	-2.63611	UNC93A protein, putative.	CG2121	-	64.848	1e-59	226
OtP011-F01	HL	-2.44869	-	-2.58948	GA17982-PA .	Karl	-	52.273	6e-55	210
OtL008-G01	HL	-2.46868	-	-4.00735	CG2150-PA (RE35358p).	CG2150	-	50.98	3e-17	85.9
contig67	HL	-2.72589	-	-6.85421	Catalase.	Catalase	-	60.363	1e-158	496
OtP010-E03	HL	-2.73057	-	-6.8713	Peptidoglycan-recognition protein 2 precursor (Hd-PGRP-2).	Peptidoglycan recognition protein SA	-	47.594	2e-50	195
contig348	HL	-3.2238	-	-2.10416	Riddle 4.	NA	-	34.02	1e-21	105
OtL002-A03	HL	-3.38149	-	-4.33498	ENSANGP00000018922 .	sinuous	-	55.738	1e-60	229
OtL013-D12	HL	-3.4247	-	-5.55878	Antennal binding protein 8.	NA	-	31.88	8e-07	41.2
contig39	HL	-3.44144	-	-4.51848	Hydroxysteroid dehydrogenase.	CG5590	-	76.636	5e-92	333
OtL010-D01	HL	-3.74003	-	-3.6674	GA21392-PA .	CG8888	-	55.556	6e-55	185
OtP002-B05	HL	-4.19456	-	-7.97371	ENSANGP00000001456.	Putative Achaete Scute Target 1	-	82.105	3e-91	330
contig55	HL	-4.28523	-	-6.39272	Odorant-binding protein 56a, putative.	NA	-	28.69	1e-05	51.6
OtL015-C03	HL	-4.46558	-	-5.79195	Hexamerin 2.	Larval serum protein 1 beta	-	31.405	1e-16	81.6
OtP008-D05	TL	-	19.1512	7.9386	Cephalothorax.	Sex combs reduced	-	39.316	5e-09	58.2
OtL009-E01	TL	-	3.95051	7.25596	ENSANGP00000028434 .	NA	-	47.06	3e-06	54.7
OtL001-G02	TL	-	2.49432	-2.58922	Ubiquitin carboxyl-terminal hydrolase isozyme L3 (EC 3.4.19.12) (UCH- L3) (Ubiquitin thioesterase L3).	Ubiquitin carboxy-terminal hydrolase	-	49.057	1e-58	222
contig95	TL	-	-2.08311	-3.18313	13 kDa hemolymph protein a precursor .	NA	-	33.33	6e-07	55.8
OtP019-F02	TL	-	-2.31569	-3.84666	GA17571-PA .	CG3630	-	47.368	2e-26	102
OtP019-A02	TL	-	-2.54266	-5.73248	CG17119-PB, isoform B.	CG17119	-	45.139	6e-35	144
OtL011-B05	TL	-	-3.30366	-5.5174	Hypothetical protein.	NA	-	33.53	5e-31	116
OtP007-H10	TL	-	-3.56382	-3.06747	SD03462p.	Matrix metalloproteinase 2	-	45.55	1e-38	156
OtP020-E08	HTL	14.6989	6.00259	2.78618	Hypothetical protein CBG08535.	CG32774	-	30.909	3e-07	43.9
OtL005-B12	HTL	13.0372	10.2876	5.2347	Larval cuticle protein A1A (TM-A1A) (TM-LCP A1A).	Cuticular protein 92A	-	74.194	1e-22	102
OtL009-F10	HTL	12.1665	9.98491	17.2708	NADH dehydrogenase [ubiquinone] 1 alpha subcomplex subunit 10, mitochondrial precursor (EC 1.6.5.3) (EC 1.6.99.3) (NADH-ubiquinone oxidoreductase 42 kDa subunit) (Complex I-42kD) (CI-42kD).	NADH:ubiquinone reductase 42kD subunit precursor	-	52.137	3e-37	125
OtL005-B02	HTL	11.413	8.75397	4.52177	Fringe glycosyltransferase (EC 2.4.1.222) (O-fucosylpeptide 3-beta-N- acetylglucosaminyltransferase).	fringe	-	45.353	9e-60	228
OtL002-C07	HTL	8.82079	8.60171	4.26796	GA20724-PA .	alpha-coatomer protein	-	65.625	5e-84	307
contig419	HTL	8.24305	6.92735	3.96555	Larval cuticle protein A1A (TM-A1A) (TM-LCP A1A).	Cuticular protein 92A	-	77.333	3e-29	125
contig197	HTL	8.09512	8.35038	3.68874	Cuticle protein, putative.	Cuticular protein 64Aa	-	51.587	6e-29	124
contig153	HTL	7.97096	3.92774	2.79623	Cuticle protein 19 (LM-19) (LM-ACP 19).	Cuticular protein 64Aa	-	59.783	2e-23	105
OtL006-B07	HTL	7.82075	6.85946	3.03509	ENSANGP00000022064 (ENSANGP00000025499) .	Ccp84Ab	-	49.618	3e-26	115
OtL009-C12	HTL	7.28622	4.14688	3.02468	Hypothetical protein.	CG12479	-	58.974	8e-09	57
OtL013-H09	HTL	7.28337	3.42161	2.51432	Cuticle protein 19 (LM-19) (LM-ACP 19).	Cuticular protein 64Aa	-	60.87	8e-24	107
contig33	HTL	7.20273	3.73977	3.0592	Cuticle protein 19 (LM-19) (LM-ACP 19).	Cuticular protein 64Aa	-	59.783	2e-23	105
contig165	HTL	6.8874	3.91521	2.86221	Cuticle protein 19 (LM-19) (LM-ACP 19).	Cuticular protein 64Aa	-	59.783	2e-23	105
OtL001-F01	HTL	6.82444	4.3056	2.82357	Heterotrimeric guanine nucleotide binding protein gamma subunit-like protein.	Kinesin-like protein at 54D	-	54.762	2e-20	95.9
contig123	HTL	6.76878	6.08049	4.2887	Cuticle protein, putative.	Cuticular protein 64Aa	-	63.014	1e-19	93.2
contig214	HTL	6.56857	3.47258	2.75448	Cuticle protein.	NA	-	46.34	2e-06	55.5
OtL018-B12	HTL	6.24355	4.65239	3.17395	ENSANGP00000008413 .	Helicase 89B	-	63.158	5e-74	273
OtP006-F02	HTL	6.05661	6.49764	2.75183	Cuticle structural protein PCP9.2, post-ecdysial.	NA	-	34.29	2e-10	68.2
contig397	HTL	6.00162	3.20376	3.52426	GA16723-PA .	CG32159	-	71.429	3e-68	255
OtL016-C09	HTL	5.75619	4.23786	2.80941	Ephrin (LD11109p) (CG1862-PA, isoform A) (Cg1862-pb, isoform b).	Ephrin	-	74.706	8e-74	273
OtL004-H07	HTL	5.56972	3.29914	3.3028	Larval/pupal cuticle protein H1C precursor (TM-H1C) (TM-PCP H1C) (TMLPCP-22).	NA	-	52.63	3e-17	91.3
contig216	HTL	5.43098	3.03071	2.22373	Cuticle protein 19 (LM-19) (LM-ACP 19).	Cuticular protein 64Aa	-	59.783	3e-23	105
OtL019-B05	HTL	5.18214	2.72892	2.31	Superoxide dismutase [Cu-Zn] (EC 1.15.1.1).	CG9027	-	48.603	5e-40	160
OtL015-C09	HTL	4.70111	3.68053	2.5699	Pre-mrna splicing factor prp8.	prp8	-	96.413	1e-120	427
OtL011-A01	HTL	4.5907	4.85664	3.75431	ENSANGP00000012915 .	CG6055	-	86.154	6e-31	130
OtL017-H12	HTL	4.2238	2.94668	3.41475	Wnt7-1.	Wnt oncogene analog 2	-	51.648	5e-52	201
OtL015-A11	HTL	4.19728	2.50695	2.09131	Glycine rich protein.	CG16886	-	41.667	2e-13	72.4
OtL010-B12	HTL	4.16428	3.06411	2.60157	GA10702-PA .	FK506-binding protein 2	-	84.946	6e-43	169
contig276	HTL	3.96562	2.52185	2.12966	GA11957-PA .	CG12986	-	33.721	3e-07	52.4
OtP020-F06	HTL	3.26072	3.00554	2.884	ENSANGP00000017889 .	Gasp	-	85.714	1e-108	277
OtL013-A03	HTL	2.9583	2.6757	2.92925	Hypothetical protein.	Cuticular protein 72Eb	-	34.946	2e-17	85.9
OtL009-A08	HTL	2.93777	2.69656	2.8602	GA15471-PA .	CG2813	-	54.167	3e-36	148
OtP001-C10	HTL	2.77528	2.42217	2.16437	Spliceosome associated protein.	Spliceosomal protein on the X	-	81.188	9e-46	177
OtP015-H07	HTL	2.3485	2.61981	2.28958	GA21473-PA .	CG9008	-	78.929	1e-137	485
OtL019-F12	HTL	2.20365	2.08617	2.14168	GA21484-PA .	Oligosaccharyltransferase 48kD subunit	-	72.222	2e-62	234
OtL019-D08	HTL	2.12756	2.02964	2.83073	Zinc carboxypeptidase.	CG3108	-	59.184	2e-61	131
OtP012-G07	HTL	-2.09273	-2.04312	-2.58244	ENSANGP00000022213 .	CG30069	-	49.58	2e-53	205
OtL018-C04	HTL	-2.10662	-2.09995	-2.27186	Polyubiquitin.	Ubiquitin-5E	-	96.97	2e-67	251
OtL009-A09	HTL	-2.12747	-2.13182	-2.4135	ENSANGP00000023637 .	Enolase	-	73.148	2e-88	321
OtP015-G12	HTL	-2.23105	-2.28909	-2.10615	Growth factor receptor-bound protein .	john glenn	-	55.66	6e-22	100
OtP004-C06	HTL	-2.23659	-2.30082	-2.24243	Myocyte-specific enhancer factor 2d.	Myocyte enhancing factor 2	-	94.792	1e-47	186
contig394	HTL	-2.33398	-2.12402	-3.46377	Transmembrane protein 98.	NA	-	33.33	1e-14	82.4
contig98	HTL	-2.39805	-2.0662	-4.01854	CG2150-PA (RE35358p).	CG2150	-	50.98	2e-17	85.9
OtP020-H11	HTL	-2.44542	-2.68534	-4.01519	Novel protein similar to vertebrate RAN binding protein 10 (RANBP10).	midlife-crisis	-	71.574	5e-80	293
OtL016-C04	HTL	-2.47173	-2.52228	-2.4552	ENSANGP00000014874.	CG1572	-	36.242	3e-19	92.4
contig143	HTL	-2.50424	-2.3444	-2.34665	Putative RAD23-like B.	Rad23	-	42.065	5e-69	258
OtL017-D03	HTL	-2.53978	-2.29239	-2.35753	Hypothetical protein.	CG12948	-	37.313	1e-20	96.3
OtL006-G10	HTL	-2.60463	-2.31627	-2.07833	26S proteasome non-ATPase regulatory subunit 9 (26S proteasome regulatory subunit p27).	CG9588	-	41.748	4e-35	144
OtL009-B01	HTL	-2.6196	-2.24834	-4.11079	ENSANGP00000016880 .	Synapse protein 25	-	82.258	2e-85	311
contig176	HTL	-2.74503	-2.62858	-3.00091	GA13759-PA .	cathD	-	62.281	3e-68	142
OtP001-D10	HTL	-2.75361	-2.58069	-2.29124	CG14981-PA, isoform A (LP07226p) (Mitochondrial import protein).	maggie	-	52	8e-31	129
OtP007-B04	HTL	-2.77599	-3.42161	-3.29043	Map kinase-interacting serine/threonine kinase.	Lk6	-	83.019	6e-47	184
OtL005-C04	HTL	-2.80676	-2.62953	-3.18778	Hypothetical protein.	klaroid	-	53.049	9e-49	189
OtL019-C03	HTL	-2.81142	-2.86545	-2.52152	GA12224-PA .	CG13349	-	63.704	6e-49	190
contig45	HTL	-2.8226	-2.73392	-3.25011	GA19584-PA .	CG6426	-	55.645	3e-40	161
OtL018-E07	HTL	-2.97152	-3.08018	-3.4096	Hypothetical protein.	NA	-	35.1	3e-27	124
contig404	HTL	-3.09473	-3.78249	-3.60507	Map kinase-interacting serine/threonine kinase.	Lk6	-	83.962	9e-48	186
OtL002-C04	HTL	-3.1603	-4.33525	-3.6533	Heat shock protein 60.	Heat shock protein 60	-	72.358	5e-96	347
OtL016-C01	HTL	-3.22644	-2.08912	-3.37038	Zgc:77634.	CG17597	-	71.61	3e-95	344
contig15	HTL	-3.26139	-2.24762	-3.50323	Translationally-controlled tumor protein homolog (TCTP) (BmTCTP).	Translationally controlled tumor protein	-	30.702	5e-12	67.8
contig395	HTL	-3.28882	-3.85277	-2.89866	BcDNA.LD18931 (26S proteasome regulatory complex subunit p42B).	Proteasome p44.5 subunit	-	63.786	2e-76	281
OtL017-D09	HTL	-3.56554	-4.12483	-5.88757	ENSANGP00000021403 .	CG34417	-	72.222	6e-37	150
OtL007-G06	HTL	-3.67118	-5.53494	-2.4939	Putative cyclase.	NA	-	36.67	3e-35	150
OtP007-E08	HTL	-3.74559	-2.53072	-2.91916	Juvenile hormone-inducible protein, putative.	CG11891	-	30.303	2e-06	49.7
contig315	HTL	-3.7937	-3.56139	-5.52587	Cytochrome oxidase subunit II .	mitochondrial Cytochrome c oxidase subunit II	-	44.186	1e-40	164
contig17	HTL	-3.7937	-3.56139	-5.52587	Cytochrome oxidase subunit II .	mitochondrial Cytochrome c oxidase subunit II	-	69.604	2e-88	321
OtP009-D08	HTL	-3.85469	-3.12118	-3.48441	Peroxisome biogenesis factor 5.	CG14815	-	38.889	6e-09	57
contig185	HTL	-4.15997	-3.72701	-6.77872	Putative ferritin 2.	Ferritin 2 light chain homologue	-	38.326	7e-41	164
OtL005-F11	HTL	-4.2863	-7.20635	-10.9481	Muscle protein 20-like protein.	Muscle protein 20	-	60.938	2e-25	87
contig131	HTL	-4.39764	-4.36703	-7.29449	Ferritin.	Ferritin 1 heavy chain homologue	-	53.623	6e-56	214
OtL019-B08	HTL	-4.4414	-4.35074	-7.36977	ENSANGP00000028164 .	Angelman syndrome	-	64.324	2e-68	255
OtL001-G06	HTL	-4.5303	-3.96962	-8.04934	Hypothetical protein.	Regena	-	46.97	3e-18	88.6
OtL016-D12	HTL	-4.61822	-2.94776	-6.42345	LIM protein.	Muscle LIM protein at 60A	-	68.539	3e-34	141
OtL007-A03	HTL	-4.72883	-2.20519	-7.41027	Hypothetical protein.	betaTrypsin	-	34.409	1e-19	93.6
OtP013-E08	HTL	-4.74738	-3.69235	-4.9604	Myosin heavy chain, nonmuscle or smooth muscle.	Myosin heavy chain	-	76.378	2e-98	355
OtL013-D02	HTL	-4.78823	-3.34375	-4.35235	Troponin I isoform 6a1.	wings up A	-	57.396	2e-46	182
OtL005-G07	HTL	-4.89847	-3.00144	-5.26762	Heat shock protein 1.	lethal (2) essential for life	-	51.149	4e-42	167
contig89	HTL	-5.20735	-3.95936	-5.32127	Troponin i.	wings up A	-	57.317	2e-44	175
OtL017-E05	HTL	-5.50145	-3.60373	-3.90759	Troponin i.	wings up A	-	55.621	2e-45	179
OtL003-C12	HTL	-5.67245	-2.92606	-9.64624	Ferritin.	Ferritin 3 heavy chain homologue	-	40.984	5e-29	99
contig148	HTL	-5.67555	-3.26	-7.08351	LIM protein.	Muscle LIM protein at 60A	-	69.663	1e-34	143
contig86	HTL	-5.74168	-5.77144	-11.0945	CG2150-PA (RE35358p).	CG2150	-	53.077	3e-25	112
OtL009-G08	HTL	-6.14824	-5.50891	-5.56983	Mitochondrial ATPase inhibitor, putative.	CG13551	-	57.143	3e-13	71.2
OtP003-F09	HTL	-6.37708	-6.0499	-9.4845	Hypothetical protein.	NA	-	29.2	4e-07	57.4
OtL020-G12	HTL	-6.53249	-6.22042	-10.9579	CG2150-PA (RE35358p).	CG2150	-	52.713	5e-25	111
OtL006-H01	HTL	-6.79815	-7.12344	-13.7648	RH24480p (CG33205-PI, isoform I).	CG33205	-	41.848	2e-32	135
contig102	HTL	-7.15415	-10.7531	-15.6241	40S ribosomal protein S6.	Ribosomal protein S6	-	81.481	3e-86	314
OtL007-E02	HTL	-7.16988	-5.56367	-5.97203	Troponin C 2.	TpnC25D	-	58.915	1e-38	155
OtP006-B08	HTL	-8.37187	-8.05712	-9.18752	Death-associated LIM only protein DALP.	CG34325	-	45.88	1e-47	192
OtP019-B01	HTL	-8.65333	-5.36727	-14.1647	ENSANGP00000014914.	Glutamine synthetase 2	-	69.375	2e-67	251
OtL004-H02	HTL	-8.74035	-7.11365	-10.8544	Hypothetical protein .	Paramyosin	-	92.857	3e-23	104
OtL013-C03	HTL	-8.81709	-8.75528	-12.2291	ENSANGP00000006703 .	CG8086	-	49.383	5e-38	154
OtP014-G08	HTL	-8.87779	-9.25132	-16.274	Troponin C.	Troponin C at 47D	-	82.667	1e-67	253
contig14	HTL	-9.07391	-9.82015	-12.5382	Paramyosin, long form.	Paramyosin	-	62.987	1e-104	373
OtP014-A10	HTL	-9.09057	-7.76685	-11.9192	Abdominal-B.	Abdominal B	-	92.593	2e-08	55.8
contig339	HTL	-9.21743	-7.43614	-12.6469	ENSANGP00000013163 .	Paramyosin	-	75	8e-42	167
OtL013-G03	HTL	-9.30335	-7.21307	-11.1735	PR-5-like protein.	NA	-	54.78	4e-58	226
contig125	HTL	-9.48917	-6.03729	-14.4259	Myosin 2 light chain (Myosin 1 light chain).	Myosin alkali light chain 1	-	56.081	3e-40	161
OtL001-F08	HTL	-10.1317	-9.19877	-13.6304	Hypothetical protein.	Osiris 19	-	41.546	2e-38	155
OtL009-D01	HTL	-10.291	-8.51666	-11.4006	Antennal binding protein 7.	NA	-	28.68	4e-09	62.8
OtL015-C02	HTL	-10.6469	-10.4489	-15.4247	Myofilin protein.	Zeelin1	-	54.545	3e-19	91.7
OtL004-F05	HTL	-10.6633	-12.1225	-17.2619	ENSANGP00000018251 .	CG9572	-	55.639	1e-44	176
contig250	HTL	-10.8453	-8.07844	-11.6818	Paramyosin, long form.	Paramyosin	-	66.327	9e-69	256
OtP007-A07	HTL	-11.7491	-12.1332	-15.7631	MKIAA4208 protein .	chaoptic	-	32.773	5e-14	74.7
OtP014-B04	HTL	-11.7491	-8.16307	-10.1565	Beat protein.	beat-IIIc	-	48.673	1e-25	113
OtL006-A08	HTL	-12.6209	-13.0344	-17.7272	Cytochrome P450 monooxygenase.	Cyp4g15	-	48.804	8e-58	220
contig119	HTL	-17.6577	-14.866	-28.8316	GH14252p (Mf3 protein) (RH68506p) (CG6803-PD, isoform D).	Zeelin1	-	35.664	1e-44	125
contig390	HTL	-20.6018	-6.80488	-8.46718	Myosin heavy chain, nonmuscle or smooth muscle.	Myosin heavy chain	-	67.944	3e-98	355
OtP003-H08	H	-2.76788	-	-	NA	NA	cell adhesion molecule	30	2e-06	52.4
OtL002-E04	H	-2.62467	-	-	NA	NA	PREDICTED: similar to CG4221-PA	40.909	4e-30	127
contig347	HL	-2.00851	-	-2.52995	NA	NA	PREDICTED: hypothetical protein isoform 1	46.377	1e-20	96.3
OtP005-D04	HL	2.87255	-	3.51492	NA	NA	PREDICTED: hypothetical protein	49.669	8e-32	132
OtP018-B06	HL	3.00318	-	3.63954	NA	NA	PREDICTED: hypothetical protein	58.974	4e-45	177
OtP001-G10	HT	-2.43285	-2.4254	-	NA	NA	PREDICTED: similar to ubiquitin-like 7 (bone marrow stromal cell-derived)	48.529	8e-49	189
OtL015-H11	HT	3.49146	3.09867	-	NA	NA	similar to conserved hypothetical protein	35.398	1e-16	85.5
OtL019-G04	HT	9.16917	7.29252	-	NA	NA	PREDICTED: hypothetical protein	42.045	1e-10	61.2
contig275	HTL	-7.35301	-2.35209	-5.58372	NA	NA	PREDICTED: hypothetical protein	43.348	2e-41	164
OtP003-C01	HTL	-4.29988	-3.9717	-4.0425	NA	NA	similar to zinc finger protein 484 isoform b	34.356	5e-18	90.5
OtP001-G03	HTL	-4.21127	-2.15649	-2.332	NA	NA	PREDICTED: similar to CG1133-PA, partial	49.038	2e-16	80.9
contig145	HTL	-3.11502	-2.34629	-2.76686	NA	NA	PREDICTED: similar to CG9649-PA	33.582	4e-12	66.6
OtL008-C01	HTL	-3.00229	-2.06394	-2.47299	NA	NA	PREDICTED: similar to thrombospondin 2 precursor	74.194	2e-29	93.2
OtP001-G02	HTL	-2.47439	-2.32491	-2.3059	NA	NA	PREDICTED: similar to Adhesion-regulating molecule 1 precursor (110 kDa cell membrane glycoprotein)	80.556	2e-62	181
OtP011-B03	HTL	2.02475	1.73503	1.46076	NA	NA	similar to jim CG11352-PC, isoform C	64.286	2e-11	68.9
OtP007-D10	HTL	5.3134	5.53164	4.24975	NA	NA	PREDICTED: similar to CG6055-PA	77.419	3e-08	54.3
OtL001-A03	HTL	5.70697	5.04971	4.21361	NA	NA	PREDICTED: similar to HECT, UBA and WWE domain containing 1	55.882	7e-06	44.3
OtL015-G02	T	-	2.07166	-	NA	NA	PREDICTED: similar to CG11791-PA, isoform A	92.308	5e-16	80.1
OtP012-E12	TL	-	11.465	-2.55864	NA	NA	PREDICTED: similar to CG18497-PA, isoform A	33.523	6e-17	83.2
contig401	TL	-	7.16735	4.82121	NA	NA	PREDICTED: hypothetical protein	56.41	4e-06	47.4
